# Supplementary material for: Distinct Traits of Structural and Regulatory Evolutional Conservation of Human Genes with Specific Focus on Major Cancer Molecular Pathways
Source: Cells. 2023 May 2;12(9):1299. doi: 10.3390/cells12091299 (PMC10177184; doi:10.3390/cells12091299)
Supplement: Supplementary file 1 [file cells-12-01299-s001.zip]

Archive with 16 entries (16 files):
- Supplementary Figures.pdf
- Supplementary Table S1.xlsx
- Supplementary Table S10.xlsx
- Supplementary Table S11.xlsx
- Supplementary Table S12.xlsx
- Supplementary Table S13.xlsx
- Supplementary Table S14.xlsx
- Supplementary Table S15.xlsx
- Supplementary Table S2.xlsx
- Supplementary Table S3.xlsx
- Supplementary Table S4.xlsx
- Supplementary Table S5.xlsx
- Supplementary Table S6.xlsx
- Supplementary Table S7.xlsx
- Supplementary Table S8.xlsx
- Supplementary Table S9.xlsx
