# Supplementary material for: Distinct Traits of Structural and Regulatory Evolutional Conservation of Human Genes with Specific Focus on Major Cancer Molecular Pathways
Source: Cells. 2023 May 2;12(9):1299. doi: 10.3390/cells12091299 (PMC10177184; doi:10.3390/cells12091299)
Supplement: Supplementary file 1 [file cells-12-01299-s001.zip › Supplementary Table S1.xlsx]

## Sheet: Лист1
Histone modification	Description	Reference
H3K4me3	Transcriptionally active chromatin marked by trimethylation of histone H3 at lysine 4. Most H3K4me3 enriched nucleosomes are found near transcription start sites.	(Dong et al. 2015; Beacon et al. 2021; Howe et al. 2017)
H3K9ac	Transcriptionally active chromatin marked by acetylation of histone H3 at lysine 9. H3K9ac recruits proteins important for transcription steps following transcription initiation.	(Guo et al. 2008; Gates et al. 2017)
H3K27ac	Transcriptionally active chromatin marked by acetylation of histone H3 at lysine 27. H3K27ac is an enhancer mark that can distinguish between active and poised enhancer elements and marks active transcription start sites.	(Zhao et al. 2021; Creyghton et al. 2010)
H3K27me3	Facultative heterochromatin marked by trimethylation of histone H3 at lysine 27. H3K27me3 prevents transcriptional activation and is an important participant in the migration-specific transcription plan.	(Sasidharan Nair et al. 2018; Segal et al. 2018)
H3K9me3	Constitutive heterochromatin marked by trimethylation of histone H3 at lysine 9. H3K9me3 prevents transcriptional activation and plays an important role in cell identity by silencing lineage-inappropriate genes.	(Sasidharan Nair et al. 2018; Nicetto and Zaret 2019)
H3K4me1	Monomethylation of histone H3 at lysine 4 (H3K4me1) is a well-established property of enhancers and promoters, but there is also evidence of its involvement in transcriptional inhibition.	(Cheng et al. 2014; Bae and Lesch 2020)
