# Supplementary material for: Distinct Traits of Structural and Regulatory Evolutional Conservation of Human Genes with Specific Focus on Major Cancer Molecular Pathways
Source: Cells. 2023 May 2;12(9):1299. doi: 10.3390/cells12091299 (PMC10177184; doi:10.3390/cells12091299)
Supplement: Supplementary file 1 [file cells-12-01299-s001.zip › Supplementary Table S10.xlsx]

## Sheet: all_GO_tags
GO_term	p.adjust	number of relevant pathways	Condition
'de novo' posttranslational protein folding	0.0174162	7	lowDNDS_lowNPII
'de novo' protein folding	0.0182352	7	lowDNDS_lowNPII
2'-deoxyribonucleotide biosynthetic process	0.0244359	2	lowDNDS_lowNPII
2'-deoxyribonucleotide metabolic process	0.0130165	5	lowDNDS_lowNPII
2-oxoglutarate metabolic process	0.00908873	1	lowDNDS_lowNPII
3'-phosphoadenosine 5'-phosphosulfate metabolic process	9.45602e-05	1	lowDNDS_lowNPII
3'-UTR-mediated mRNA stabilization	0.0159048	14	lowDNDS_lowNPII
7-methylguanosine mRNA capping	0.0015272	6	lowDNDS_lowNPII
7-methylguanosine RNA capping	0.00155024	6	lowDNDS_lowNPII
acetyl-CoA biosynthetic process	0.00808625	1	lowDNDS_lowNPII
acetyl-CoA metabolic process	0.000157271	2	lowDNDS_lowNPII
acetylcholine receptor signaling pathway	0.0135861	27	lowDNDS_lowNPII
acid secretion	0.0175312	2	lowDNDS_lowNPII
acidic amino acid transport	0.00760456	4	lowDNDS_lowNPII
acrosome reaction	0.0236742	3	lowDNDS_lowNPII
actin-mediated cell contraction	0.0289214	6	lowDNDS_lowNPII
actin-myosin filament sliding	0.0122273	2	lowDNDS_lowNPII
actin crosslink formation	0.0305964	3	lowDNDS_lowNPII
actin cytoskeleton reorganization	0.0237412	31	lowDNDS_lowNPII
actin filament-based movement	0.0217988	7	lowDNDS_lowNPII
actin filament-based transport	0.0341117	5	lowDNDS_lowNPII
actin filament bundle assembly	0.0149331	31	lowDNDS_lowNPII
actin filament bundle organization	0.0140633	30	lowDNDS_lowNPII
actin filament depolymerization	0.0202343	3	lowDNDS_lowNPII
actin filament network formation	0.0332248	2	lowDNDS_lowNPII
actin filament organization	0.0100499	31	lowDNDS_lowNPII
actin filament polymerization	0.016134	14	lowDNDS_lowNPII
actin filament reorganization	0.0251917	1	lowDNDS_lowNPII
actin filament severing	0.0098131	2	lowDNDS_lowNPII
actin nucleation	0.00527725	8	lowDNDS_lowNPII
actin polymerization or depolymerization	0.0198159	18	lowDNDS_lowNPII
action potential	0.0108415	13	lowDNDS_lowNPII
activated T cell proliferation	0.0249998	2	lowDNDS_lowNPII
activation of adenylate cyclase activity	0.0144014	7	lowDNDS_lowNPII
activation of cysteine-type endopeptidase activity involved in apoptotic process	0.0263484	3	lowDNDS_lowNPII
activation of GTPase activity	0.0234233	4	lowDNDS_lowNPII
activation of innate immune response	0.016142	37	lowDNDS_lowNPII
activation of Janus kinase activity	0.0460956	1	lowDNDS_lowNPII
activation of JUN kinase activity	0.000835992	3	lowDNDS_lowNPII
activation of MAPK activity	0.00880121	33	lowDNDS_lowNPII
activation of MAPKK activity	0.00981639	18	lowDNDS_lowNPII
activation of NF-kappaB-inducing kinase activity	0.0145485	1	lowDNDS_lowNPII
activation of phospholipase C activity	0.018522	21	lowDNDS_lowNPII
activation of protein kinase A activity	0.00197926	4	lowDNDS_lowNPII
activation of protein kinase activity	0.00980689	54	lowDNDS_lowNPII
activation of protein kinase B activity	0.010059	26	lowDNDS_lowNPII
activation of transmembrane receptor protein tyrosine kinase activity	0.0264362	3	lowDNDS_lowNPII
activin receptor signaling pathway	0.0189618	4	lowDNDS_lowNPII
actomyosin structure organization	0.0126552	30	lowDNDS_lowNPII
acute-phase response	0.0308604	6	lowDNDS_lowNPII
acute inflammatory response	0.0376535	5	lowDNDS_lowNPII
acute inflammatory response to antigenic stimulus	0.0351167	2	lowDNDS_lowNPII
acyl-CoA biosynthetic process	0.000157182	2	lowDNDS_lowNPII
acyl-CoA metabolic process	0.00173907	3	lowDNDS_lowNPII
acylglycerol biosynthetic process	0.019079	3	lowDNDS_lowNPII
acylglycerol homeostasis	0.0381494	1	lowDNDS_lowNPII
acylglycerol metabolic process	0.0341286	4	lowDNDS_lowNPII
adaptation of signaling pathway	0.013937	2	lowDNDS_lowNPII
adaptive immune response based on somatic recombination of immune receptors built from immunoglobulin superfamily domains	0.0205922	7	lowDNDS_lowNPII
adaptive thermogenesis	0.0218188	9	lowDNDS_lowNPII
adenohypophysis development	0.0329817	3	lowDNDS_lowNPII
adenylate cyclase-activating adrenergic receptor signaling pathway	0.0315994	12	lowDNDS_lowNPII
adenylate cyclase-activating dopamine receptor signaling pathway	0.000994498	17	lowDNDS_lowNPII
adenylate cyclase-activating G protein-coupled receptor signaling pathway	0.00600756	27	lowDNDS_lowNPII
adenylate cyclase-inhibiting G protein-coupled receptor signaling pathway	0.000510678	19	lowDNDS_lowNPII
adenylate cyclase-modulating G protein-coupled receptor signaling pathway	0.00186719	29	lowDNDS_lowNPII
adherens junction assembly	0.0295551	12	lowDNDS_lowNPII
adherens junction organization	0.0221578	8	lowDNDS_lowNPII
adhesion of symbiont to host	0.0485121	1	lowDNDS_lowNPII
adhesion of symbiont to host cell	0.0442989	1	lowDNDS_lowNPII
adipose tissue development	0.0348967	7	lowDNDS_lowNPII
ADP metabolic process	0.0107948	8	lowDNDS_lowNPII
adrenal gland development	0.0165701	3	lowDNDS_lowNPII
adrenergic receptor signaling pathway	0.0333022	13	lowDNDS_lowNPII
adult behavior	0.00932875	2	lowDNDS_lowNPII
adult heart development	0.0269428	4	lowDNDS_lowNPII
adult locomotory behavior	0.0345541	2	lowDNDS_lowNPII
adult walking behavior	0.0317557	2	lowDNDS_lowNPII
aging	0.0170949	35	lowDNDS_lowNPII
alcohol biosynthetic process	0.00824711	7	lowDNDS_lowNPII
alcohol catabolic process	0.00583243	3	lowDNDS_lowNPII
alcohol metabolic process	0.0132922	26	lowDNDS_lowNPII
aldehyde catabolic process	0.00375496	2	lowDNDS_lowNPII
alditol metabolic process	0.00213781	2	lowDNDS_lowNPII
alpha-amino acid biosynthetic process	0.0134803	2	lowDNDS_lowNPII
alpha-amino acid catabolic process	0.0102673	3	lowDNDS_lowNPII
alpha-amino acid metabolic process	0.0189585	5	lowDNDS_lowNPII
alpha-beta T cell activation	0.02706	7	lowDNDS_lowNPII
alpha-beta T cell activation involved in immune response	0.0314872	9	lowDNDS_lowNPII
alpha-beta T cell differentiation	0.0278899	7	lowDNDS_lowNPII
alpha-beta T cell differentiation involved in immune response	0.0314872	9	lowDNDS_lowNPII
alpha-beta T cell lineage commitment	0.013179	6	lowDNDS_lowNPII
alpha-beta T cell proliferation	0.0030778	1	lowDNDS_lowNPII
alternative mRNA splicing, via spliceosome	2.22377e-08	3	lowDNDS_lowNPII
ameboidal-type cell migration	0.0159737	42	lowDNDS_lowNPII
amelogenesis	0.0213319	2	lowDNDS_lowNPII
amine biosynthetic process	0.00944661	2	lowDNDS_lowNPII
amine metabolic process	0.00692431	6	lowDNDS_lowNPII
amine transport	0.00929191	7	lowDNDS_lowNPII
amino acid import	0.0284499	1	lowDNDS_lowNPII
amino acid import across plasma membrane	0.0284499	1	lowDNDS_lowNPII
amino acid transmembrane transport	0.0353885	1	lowDNDS_lowNPII
amino acid transport	0.0105019	4	lowDNDS_lowNPII
amino sugar biosynthetic process	1.31448e-05	1	lowDNDS_lowNPII
amino sugar metabolic process	0.0222141	3	lowDNDS_lowNPII
aminoglycan biosynthetic process	0.0212887	7	lowDNDS_lowNPII
aminoglycan catabolic process	0.0299824	5	lowDNDS_lowNPII
aminoglycan metabolic process	0.0319597	16	lowDNDS_lowNPII
aminoglycoside antibiotic metabolic process	5.51841e-06	1	lowDNDS_lowNPII
AMP metabolic process	0.00318867	3	lowDNDS_lowNPII
amyloid-beta clearance	0.0264882	9	lowDNDS_lowNPII
amyloid-beta formation	0.020688	14	lowDNDS_lowNPII
amyloid-beta metabolic process	0.0225346	14	lowDNDS_lowNPII
amyloid fibril formation	0.0250357	3	lowDNDS_lowNPII
amyloid precursor protein catabolic process	0.0194877	17	lowDNDS_lowNPII
amyloid precursor protein metabolic process	0.0247098	17	lowDNDS_lowNPII
anaphase-promoting complex-dependent catabolic process	0.00669165	9	lowDNDS_lowNPII
anatomical structure arrangement	0.0267766	5	lowDNDS_lowNPII
anatomical structure homeostasis	0.0129639	22	lowDNDS_lowNPII
anatomical structure maturation	0.0359681	12	lowDNDS_lowNPII
anatomical structure regression	0.0441866	1	lowDNDS_lowNPII
androgen biosynthetic process	0.0267524	2	lowDNDS_lowNPII
androgen metabolic process	0.0126892	7	lowDNDS_lowNPII
androgen receptor signaling pathway	0.0249882	13	lowDNDS_lowNPII
angiogenesis involved in wound healing	0.0293147	6	lowDNDS_lowNPII
angiotensin-activated signaling pathway	0.0193009	13	lowDNDS_lowNPII
animal organ formation	0.0148551	18	lowDNDS_lowNPII
animal organ maturation	0.0249792	16	lowDNDS_lowNPII
animal organ regeneration	0.0244163	7	lowDNDS_lowNPII
anoikis	0.0153333	25	lowDNDS_lowNPII
anterior/posterior axis specification	0.0169682	9	lowDNDS_lowNPII
anterior/posterior axis specification, embryo	0.000596866	1	lowDNDS_lowNPII
anterior/posterior pattern specification	0.0191717	16	lowDNDS_lowNPII
anterograde axonal transport	0.0351785	3	lowDNDS_lowNPII
antibacterial humoral response	0.00734379	1	lowDNDS_lowNPII
antigen processing and presentation	0.00818257	6	lowDNDS_lowNPII
antigen processing and presentation of endogenous antigen	1.09668e-18	1	lowDNDS_lowNPII
antigen processing and presentation of endogenous peptide antigen	4.89125e-20	1	lowDNDS_lowNPII
antigen processing and presentation of endogenous peptide antigen via MHC class I	2.57853e-20	1	lowDNDS_lowNPII
antigen processing and presentation of exogenous antigen	0.000459342	5	lowDNDS_lowNPII
antigen processing and presentation of exogenous peptide antigen	0.000419803	5	lowDNDS_lowNPII
antigen processing and presentation of exogenous peptide antigen via MHC class I	9.70448e-05	4	lowDNDS_lowNPII
antigen processing and presentation of exogenous peptide antigen via MHC class I, TAP-dependent	8.54289e-05	4	lowDNDS_lowNPII
antigen processing and presentation of exogenous peptide antigen via MHC class II	0.0229647	2	lowDNDS_lowNPII
antigen processing and presentation of peptide antigen	0.000496904	5	lowDNDS_lowNPII
antigen processing and presentation of peptide antigen via MHC class I	0.000154052	4	lowDNDS_lowNPII
antigen processing and presentation of peptide antigen via MHC class II	0.0234934	2	lowDNDS_lowNPII
antigen processing and presentation of peptide or polysaccharide antigen via MHC class II	0.0224321	3	lowDNDS_lowNPII
antigen processing and presentation via MHC class Ib	1.59723e-08	1	lowDNDS_lowNPII
antigen receptor-mediated signaling pathway	0.0144188	19	lowDNDS_lowNPII
antimicrobial humoral immune response mediated by antimicrobial peptide	0.0435476	5	lowDNDS_lowNPII
antimicrobial humoral response	0.0287876	1	lowDNDS_lowNPII
aorta development	0.0127156	3	lowDNDS_lowNPII
aorta morphogenesis	0.0239657	4	lowDNDS_lowNPII
aortic valve development	0.0181029	17	lowDNDS_lowNPII
aortic valve morphogenesis	0.015975	15	lowDNDS_lowNPII
apical junction assembly	0.0111966	18	lowDNDS_lowNPII
apical protein localization	0.0320864	2	lowDNDS_lowNPII
apoptotic cell clearance	0.021341	10	lowDNDS_lowNPII
apoptotic DNA fragmentation	0.0392356	1	lowDNDS_lowNPII
apoptotic mitochondrial changes	0.0272708	28	lowDNDS_lowNPII
apoptotic nuclear changes	0.0433669	1	lowDNDS_lowNPII
apoptotic process involved in development	0.00126006	1	lowDNDS_lowNPII
apoptotic process involved in morphogenesis	0.0354472	4	lowDNDS_lowNPII
appendage development	0.0169931	19	lowDNDS_lowNPII
appendage morphogenesis	0.0171716	19	lowDNDS_lowNPII
arachidonate transport	0.0205827	3	lowDNDS_lowNPII
arachidonic acid metabolic process	0.0124984	14	lowDNDS_lowNPII
arachidonic acid secretion	0.0205827	3	lowDNDS_lowNPII
ARF protein signal transduction	0.0176112	1	lowDNDS_lowNPII
arginine catabolic process	0.00754229	2	lowDNDS_lowNPII
arginine metabolic process	0.00972351	2	lowDNDS_lowNPII
Arp2/3 complex-mediated actin nucleation	0.0045399	8	lowDNDS_lowNPII
artery development	0.024109	6	lowDNDS_lowNPII
artery morphogenesis	0.012302	3	lowDNDS_lowNPII
aspartate family amino acid biosynthetic process	0.0109305	1	lowDNDS_lowNPII
aspartate family amino acid catabolic process	0.0114908	1	lowDNDS_lowNPII
aspartate family amino acid metabolic process	0.0206192	4	lowDNDS_lowNPII
associative learning	0.0255509	14	lowDNDS_lowNPII
astral microtubule organization	0.0391813	3	lowDNDS_lowNPII
astrocyte activation	0.0236924	3	lowDNDS_lowNPII
astrocyte development	0.027781	7	lowDNDS_lowNPII
astrocyte differentiation	0.0133885	22	lowDNDS_lowNPII
asymmetric cell division	0.00939126	8	lowDNDS_lowNPII
ATF6-mediated unfolded protein response	2.42074e-05	1	lowDNDS_lowNPII
ATP-dependent chromatin remodeling	0.0168273	4	lowDNDS_lowNPII
ATP biosynthetic process	3.49713e-06	2	lowDNDS_lowNPII
ATP generation from ADP	0.0202928	9	lowDNDS_lowNPII
ATP metabolic process	0.0150721	9	lowDNDS_lowNPII
ATP synthesis coupled proton transport	6.81665e-35	1	lowDNDS_lowNPII
atrial septum development	0.0382785	2	lowDNDS_lowNPII
atrial septum morphogenesis	0.0238256	1	lowDNDS_lowNPII
atrioventricular valve development	0.043349	3	lowDNDS_lowNPII
atrioventricular valve morphogenesis	0.0434803	4	lowDNDS_lowNPII
attachment of spindle microtubules to kinetochore	0.0381519	11	lowDNDS_lowNPII
autonomic nervous system development	0.0222042	2	lowDNDS_lowNPII
autophagic cell death	0.0218744	1	lowDNDS_lowNPII
autophagosome maturation	0.0408902	2	lowDNDS_lowNPII
autophagy of mitochondrion	0.0212897	3	lowDNDS_lowNPII
axis elongation	0.0194745	10	lowDNDS_lowNPII
axis specification	0.0185352	16	lowDNDS_lowNPII
axo-dendritic protein transport	0.0216063	4	lowDNDS_lowNPII
axo-dendritic transport	0.0307922	4	lowDNDS_lowNPII
axon ensheathment	0.0217581	15	lowDNDS_lowNPII
axon extension	0.0158225	8	lowDNDS_lowNPII
axon extension involved in axon guidance	4.99457e-07	1	lowDNDS_lowNPII
axon guidance	0.0093279	26	lowDNDS_lowNPII
axon regeneration	0.0303078	2	lowDNDS_lowNPII
axonal fasciculation	0.00132291	5	lowDNDS_lowNPII
axonal transport	0.035149	2	lowDNDS_lowNPII
axonal transport of mitochondrion	0.0450757	1	lowDNDS_lowNPII
axonogenesis	0.0142951	37	lowDNDS_lowNPII
B cell activation	0.0157759	8	lowDNDS_lowNPII
B cell activation involved in immune response	0.0184207	3	lowDNDS_lowNPII
B cell apoptotic process	0.0201764	7	lowDNDS_lowNPII
B cell differentiation	0.0255244	12	lowDNDS_lowNPII
B cell homeostasis	0.0320462	9	lowDNDS_lowNPII
B cell mediated immunity	0.0155762	4	lowDNDS_lowNPII
B cell proliferation	0.0302733	9	lowDNDS_lowNPII
B cell receptor signaling pathway	0.0280238	6	lowDNDS_lowNPII
base-excision repair	0.0124495	3	lowDNDS_lowNPII
behavioral defense response	0.0292785	14	lowDNDS_lowNPII
behavioral fear response	0.0304031	9	lowDNDS_lowNPII
behavioral response to cocaine	0.0234389	3	lowDNDS_lowNPII
behavioral response to pain	0.0308791	2	lowDNDS_lowNPII
benzene-containing compound metabolic process	0.00693261	2	lowDNDS_lowNPII
beta-catenin-TCF complex assembly	0.00390289	19	lowDNDS_lowNPII
beta-catenin destruction complex disassembly	0.00485656	17	lowDNDS_lowNPII
bicellular tight junction assembly	0.0230408	13	lowDNDS_lowNPII
bile acid and bile salt transport	0.0107685	6	lowDNDS_lowNPII
bile acid metabolic process	0.00924118	4	lowDNDS_lowNPII
bile acid secretion	0.021641	2	lowDNDS_lowNPII
bile acid signaling pathway	0.0185615	1	lowDNDS_lowNPII
binding of sperm to zona pellucida	3.07725e-13	3	lowDNDS_lowNPII
biological process involved in interaction with host	0.028784	6	lowDNDS_lowNPII
biological process involved in interaction with symbiont	0.0276756	13	lowDNDS_lowNPII
biological process involved in intraspecies interaction between organisms	0.0192176	8	lowDNDS_lowNPII
biomineral tissue development	0.0325856	12	lowDNDS_lowNPII
biomineralization	0.0311789	11	lowDNDS_lowNPII
blastocyst development	0.0287494	9	lowDNDS_lowNPII
blastocyst formation	0.0273449	6	lowDNDS_lowNPII
blastocyst growth	0.0118706	3	lowDNDS_lowNPII
blastocyst hatching	0.0334352	1	lowDNDS_lowNPII
blastoderm segmentation	0.024464	2	lowDNDS_lowNPII
bleb assembly	0.0247695	3	lowDNDS_lowNPII
blood coagulation	0.0156144	52	lowDNDS_lowNPII
blood vessel diameter maintenance	0.0257479	23	lowDNDS_lowNPII
blood vessel endothelial cell differentiation	0.00703458	5	lowDNDS_lowNPII
blood vessel endothelial cell migration	0.0214879	34	lowDNDS_lowNPII
blood vessel endothelial cell proliferation involved in sprouting angiogenesis	0.0210095	2	lowDNDS_lowNPII
blood vessel remodeling	0.0273142	5	lowDNDS_lowNPII
BMP signaling pathway	0.0266899	12	lowDNDS_lowNPII
body fluid secretion	0.0284236	8	lowDNDS_lowNPII
body morphogenesis	0.0284501	16	lowDNDS_lowNPII
bone cell development	0.0219404	12	lowDNDS_lowNPII
bone development	0.0224595	13	lowDNDS_lowNPII
bone growth	0.00517761	2	lowDNDS_lowNPII
bone maturation	0.0256566	18	lowDNDS_lowNPII
bone mineralization	0.0293127	7	lowDNDS_lowNPII
bone mineralization involved in bone maturation	0.0114777	1	lowDNDS_lowNPII
bone morphogenesis	0.0180219	7	lowDNDS_lowNPII
bone remodeling	0.0218382	5	lowDNDS_lowNPII
bone resorption	0.0257214	5	lowDNDS_lowNPII
brain morphogenesis	0.0240202	7	lowDNDS_lowNPII
branch elongation of an epithelium	0.0212689	7	lowDNDS_lowNPII
branched-chain amino acid catabolic process	0.00784707	1	lowDNDS_lowNPII
branched-chain amino acid metabolic process	0.00864077	1	lowDNDS_lowNPII
branching involved in blood vessel morphogenesis	0.0199878	7	lowDNDS_lowNPII
branching involved in labyrinthine layer morphogenesis	0.0358456	4	lowDNDS_lowNPII
branching involved in mammary gland duct morphogenesis	0.0328327	12	lowDNDS_lowNPII
branching involved in prostate gland morphogenesis	0.0109828	4	lowDNDS_lowNPII
branching involved in salivary gland morphogenesis	0.0245775	5	lowDNDS_lowNPII
branching involved in ureteric bud morphogenesis	0.0233781	10	lowDNDS_lowNPII
branching morphogenesis of a nerve	0.0291762	2	lowDNDS_lowNPII
branching morphogenesis of an epithelial tube	0.0239717	23	lowDNDS_lowNPII
brown fat cell differentiation	0.0238555	20	lowDNDS_lowNPII
calcineurin-mediated signaling	0.0242789	11	lowDNDS_lowNPII
calcineurin-NFAT signaling cascade	0.0252571	12	lowDNDS_lowNPII
calcium-ion regulated exocytosis	0.025726	8	lowDNDS_lowNPII
calcium-mediated signaling	0.0247732	12	lowDNDS_lowNPII
calcium-mediated signaling using intracellular calcium source	0.0138198	2	lowDNDS_lowNPII
calcium ion-regulated exocytosis of neurotransmitter	9.40809e-05	2	lowDNDS_lowNPII
calcium ion export	0.044805	2	lowDNDS_lowNPII
calcium ion homeostasis	0.0219346	27	lowDNDS_lowNPII
calcium ion import	0.00967157	2	lowDNDS_lowNPII
calcium ion import across plasma membrane	0.0396688	2	lowDNDS_lowNPII
calcium ion import into cytosol	0.040885	2	lowDNDS_lowNPII
calcium ion transmembrane import into cytosol	0.0191905	11	lowDNDS_lowNPII
calcium ion transmembrane transport	0.016783	10	lowDNDS_lowNPII
calcium ion transmembrane transport via high voltage-gated calcium channel	0.0286321	3	lowDNDS_lowNPII
calcium ion transport	0.0270287	27	lowDNDS_lowNPII
calcium ion transport into cytosol	0.0220543	12	lowDNDS_lowNPII
camera-type eye development	0.0266497	10	lowDNDS_lowNPII
camera-type eye morphogenesis	0.0266405	5	lowDNDS_lowNPII
cAMP-mediated signaling	0.023902	7	lowDNDS_lowNPII
cAMP biosynthetic process	0.00542994	4	lowDNDS_lowNPII
cAMP metabolic process	0.0173296	5	lowDNDS_lowNPII
canonical glycolysis	6.66315e-69	1	lowDNDS_lowNPII
canonical Wnt signaling pathway	0.0113599	28	lowDNDS_lowNPII
carbohydrate biosynthetic process	0.0184407	28	lowDNDS_lowNPII
carbohydrate catabolic process	0.0110543	8	lowDNDS_lowNPII
carbohydrate derivative catabolic process	0.0169126	7	lowDNDS_lowNPII
carbohydrate homeostasis	0.0208476	32	lowDNDS_lowNPII
carbohydrate phosphorylation	0.00423369	2	lowDNDS_lowNPII
carbohydrate transmembrane transport	0.0208155	34	lowDNDS_lowNPII
carbohydrate transport	0.0213469	31	lowDNDS_lowNPII
carboxylic acid biosynthetic process	0.00685566	14	lowDNDS_lowNPII
carboxylic acid catabolic process	0.0143724	20	lowDNDS_lowNPII
carboxylic acid transmembrane transport	0.0292365	13	lowDNDS_lowNPII
carboxylic acid transport	0.0104932	7	lowDNDS_lowNPII
cardiac atrium development	0.0249691	4	lowDNDS_lowNPII
cardiac atrium morphogenesis	0.0223696	4	lowDNDS_lowNPII
cardiac cell development	0.0265327	13	lowDNDS_lowNPII
cardiac cell fate commitment	0.031702	4	lowDNDS_lowNPII
cardiac chamber development	0.026316	7	lowDNDS_lowNPII
cardiac chamber formation	0.0284133	7	lowDNDS_lowNPII
cardiac chamber morphogenesis	0.0215656	7	lowDNDS_lowNPII
cardiac conduction	0.0145167	6	lowDNDS_lowNPII
cardiac conduction system development	0.0255161	13	lowDNDS_lowNPII
cardiac epithelial to mesenchymal transition	0.0155997	4	lowDNDS_lowNPII
cardiac left ventricle morphogenesis	0.0298706	9	lowDNDS_lowNPII
cardiac muscle adaptation	0.0254799	2	lowDNDS_lowNPII
cardiac muscle cell action potential	0.0163195	4	lowDNDS_lowNPII
cardiac muscle cell action potential involved in contraction	0.0221017	2	lowDNDS_lowNPII
cardiac muscle cell apoptotic process	0.0184369	22	lowDNDS_lowNPII
cardiac muscle cell contraction	0.0221183	4	lowDNDS_lowNPII
cardiac muscle cell development	0.0272645	12	lowDNDS_lowNPII
cardiac muscle cell differentiation	0.0260155	17	lowDNDS_lowNPII
cardiac muscle cell membrane repolarization	0.0167269	1	lowDNDS_lowNPII
cardiac muscle cell myoblast differentiation	0.0271541	6	lowDNDS_lowNPII
cardiac muscle cell proliferation	0.0174398	19	lowDNDS_lowNPII
cardiac muscle contraction	0.0229205	16	lowDNDS_lowNPII
cardiac muscle hypertrophy	0.0263278	22	lowDNDS_lowNPII
cardiac muscle hypertrophy in response to stress	0.0254799	2	lowDNDS_lowNPII
cardiac muscle tissue development	0.0228711	33	lowDNDS_lowNPII
cardiac muscle tissue growth	0.0211743	26	lowDNDS_lowNPII
cardiac muscle tissue morphogenesis	0.00929532	4	lowDNDS_lowNPII
cardiac myofibril assembly	0.0379613	7	lowDNDS_lowNPII
cardiac neural crest cell development involved in heart development	0.00947456	15	lowDNDS_lowNPII
cardiac neural crest cell differentiation involved in heart development	0.00947456	15	lowDNDS_lowNPII
cardiac right ventricle morphogenesis	0.0278446	4	lowDNDS_lowNPII
cardiac septum development	0.0253339	5	lowDNDS_lowNPII
cardiac septum morphogenesis	0.0199905	5	lowDNDS_lowNPII
cardiac vascular smooth muscle cell differentiation	0.032533	4	lowDNDS_lowNPII
cardiac ventricle development	0.021548	7	lowDNDS_lowNPII
cardiac ventricle morphogenesis	0.0169985	6	lowDNDS_lowNPII
cardioblast differentiation	0.0310375	5	lowDNDS_lowNPII
cardiocyte differentiation	0.0212915	27	lowDNDS_lowNPII
carnitine shuttle	0.00483858	2	lowDNDS_lowNPII
cartilage condensation	0.0237053	10	lowDNDS_lowNPII
cartilage development	0.02343	14	lowDNDS_lowNPII
cartilage development involved in endochondral bone morphogenesis	0.0174823	3	lowDNDS_lowNPII
cartilage morphogenesis	0.0272549	3	lowDNDS_lowNPII
catechol-containing compound metabolic process	0.000696778	2	lowDNDS_lowNPII
catecholamine metabolic process	0.000696778	2	lowDNDS_lowNPII
catecholamine secretion	0.00975067	6	lowDNDS_lowNPII
catecholamine transport	0.00367397	5	lowDNDS_lowNPII
catecholamine uptake	0.0188539	1	lowDNDS_lowNPII
caveolin-mediated endocytosis	0.00950753	14	lowDNDS_lowNPII
CD4-positive or CD8-positive, alpha-beta T cell lineage commitment	0.0135576	8	lowDNDS_lowNPII
CD4-positive, alpha-beta T cell activation	0.0333774	6	lowDNDS_lowNPII
CD4-positive, alpha-beta T cell cytokine production	0.0190889	2	lowDNDS_lowNPII
CD4-positive, alpha-beta T cell differentiation	0.0351617	9	lowDNDS_lowNPII
CD4-positive, alpha-beta T cell differentiation involved in immune response	0.0314738	9	lowDNDS_lowNPII
CD4-positive, alpha-beta T cell lineage commitment	0.0165211	6	lowDNDS_lowNPII
CD40 signaling pathway	0.0276001	1	lowDNDS_lowNPII
CD8-positive, alpha-beta T cell activation	0.0124605	2	lowDNDS_lowNPII
CD8-positive, alpha-beta T cell differentiation	0.0357744	2	lowDNDS_lowNPII
Cdc42 protein signal transduction	0.0235261	12	lowDNDS_lowNPII
CDP-diacylglycerol biosynthetic process	0.000116106	1	lowDNDS_lowNPII
CDP-diacylglycerol metabolic process	0.000116106	1	lowDNDS_lowNPII
cell-cell adhesion involved in gastrulation	0.0289091	2	lowDNDS_lowNPII
cell-cell adhesion mediated by cadherin	0.000828202	1	lowDNDS_lowNPII
cell-cell adhesion mediated by integrin	0.0328408	3	lowDNDS_lowNPII
cell-cell adhesion via plasma-membrane adhesion molecules	0.0362319	3	lowDNDS_lowNPII
cell-cell fusion	0.0332043	9	lowDNDS_lowNPII
cell-cell junction assembly	0.0138217	22	lowDNDS_lowNPII
cell-cell junction maintenance	0.0355024	1	lowDNDS_lowNPII
cell-cell junction organization	0.010939	21	lowDNDS_lowNPII
cell-cell recognition	0.0124259	6	lowDNDS_lowNPII
cell-matrix adhesion	0.0183198	31	lowDNDS_lowNPII
cell-substrate adhesion	0.0155339	34	lowDNDS_lowNPII
cell-substrate junction assembly	0.0153388	24	lowDNDS_lowNPII
cell-substrate junction organization	0.0139335	29	lowDNDS_lowNPII
cell adhesion mediated by integrin	0.0193583	10	lowDNDS_lowNPII
cell adhesion molecule production	0.0192135	3	lowDNDS_lowNPII
cell aggregation	0.025525	10	lowDNDS_lowNPII
cell aging	0.0283989	21	lowDNDS_lowNPII
cell chemotaxis	0.015798	14	lowDNDS_lowNPII
cell communication by electrical coupling	0.0157577	2	lowDNDS_lowNPII
cell communication by electrical coupling involved in cardiac conduction	0.0142113	2	lowDNDS_lowNPII
cell communication involved in cardiac conduction	0.0237708	2	lowDNDS_lowNPII
cell cycle arrest	0.017015	27	lowDNDS_lowNPII
cell cycle checkpoint	0.0200461	12	lowDNDS_lowNPII
cell cycle DNA replication	0.000284015	3	lowDNDS_lowNPII
cell cycle G1/S phase transition	0.0140996	19	lowDNDS_lowNPII
cell cycle G2/M phase transition	0.0105641	19	lowDNDS_lowNPII
cell death in response to hydrogen peroxide	0.0334284	2	lowDNDS_lowNPII
cell death in response to oxidative stress	0.0323107	21	lowDNDS_lowNPII
cell dedifferentiation	0.022625	4	lowDNDS_lowNPII
cell differentiation in hindbrain	0.0290483	2	lowDNDS_lowNPII
cell differentiation in spinal cord	0.0127239	5	lowDNDS_lowNPII
cell differentiation involved in embryonic placenta development	0.0461959	1	lowDNDS_lowNPII
cell differentiation involved in kidney development	0.0154774	7	lowDNDS_lowNPII
cell differentiation involved in metanephros development	0.0440093	1	lowDNDS_lowNPII
cell fate commitment	0.0225378	21	lowDNDS_lowNPII
cell fate commitment involved in formation of primary germ layer	0.011111	4	lowDNDS_lowNPII
cell fate commitment involved in pattern specification	0.0192502	1	lowDNDS_lowNPII
cell fate determination	0.0248276	13	lowDNDS_lowNPII
cell fate specification	0.0101246	11	lowDNDS_lowNPII
cell growth	0.0192583	30	lowDNDS_lowNPII
cell growth involved in cardiac muscle cell development	0.0253581	14	lowDNDS_lowNPII
cell junction assembly	0.016088	26	lowDNDS_lowNPII
cell junction disassembly	0.0223183	17	lowDNDS_lowNPII
cell junction maintenance	0.025857	3	lowDNDS_lowNPII
cell killing	0.00579312	2	lowDNDS_lowNPII
cell maturation	0.0348081	6	lowDNDS_lowNPII
cell migration in hindbrain	0.0413667	2	lowDNDS_lowNPII
cell migration involved in gastrulation	0.0193319	6	lowDNDS_lowNPII
cell migration involved in heart development	0.035195	6	lowDNDS_lowNPII
cell migration involved in sprouting angiogenesis	0.0260509	25	lowDNDS_lowNPII
cell proliferation in external granule layer	0.0129552	2	lowDNDS_lowNPII
cell proliferation in forebrain	0.0263593	1	lowDNDS_lowNPII
cell proliferation in hindbrain	0.0130974	2	lowDNDS_lowNPII
cell proliferation involved in heart morphogenesis	0.0214643	10	lowDNDS_lowNPII
cell proliferation involved in kidney development	0.0138231	8	lowDNDS_lowNPII
cell proliferation involved in metanephros development	0.0141755	8	lowDNDS_lowNPII
cell recognition	0.0233139	13	lowDNDS_lowNPII
cell redox homeostasis	0.0184831	7	lowDNDS_lowNPII
cell surface receptor signaling pathway involved in heart development	0.0115394	8	lowDNDS_lowNPII
cellular aldehyde metabolic process	0.0196174	5	lowDNDS_lowNPII
cellular amine metabolic process	0.00683469	6	lowDNDS_lowNPII
cellular amino acid biosynthetic process	0.0112256	5	lowDNDS_lowNPII
cellular amino acid catabolic process	0.0156422	4	lowDNDS_lowNPII
cellular amino acid metabolic process	0.00103059	7	lowDNDS_lowNPII
cellular biogenic amine biosynthetic process	1.40405e-10	1	lowDNDS_lowNPII
cellular biogenic amine metabolic process	0.00116188	3	lowDNDS_lowNPII
cellular calcium ion homeostasis	0.0213405	27	lowDNDS_lowNPII
cellular carbohydrate biosynthetic process	0.0126349	25	lowDNDS_lowNPII
cellular carbohydrate catabolic process	0.0177307	6	lowDNDS_lowNPII
cellular carbohydrate metabolic process	0.0184749	27	lowDNDS_lowNPII
cellular component assembly involved in morphogenesis	0.0196613	2	lowDNDS_lowNPII
cellular component disassembly involved in execution phase of apoptosis	0.043747	1	lowDNDS_lowNPII
cellular component maintenance	0.0198004	8	lowDNDS_lowNPII
cellular copper ion homeostasis	0.0299707	1	lowDNDS_lowNPII
cellular defense response	0.0273271	5	lowDNDS_lowNPII
cellular detoxification	0.0226234	5	lowDNDS_lowNPII
cellular divalent inorganic cation homeostasis	0.0201829	24	lowDNDS_lowNPII
cellular extravasation	0.0126394	5	lowDNDS_lowNPII
cellular glucan metabolic process	0.010423	24	lowDNDS_lowNPII
cellular glucose homeostasis	0.0151607	18	lowDNDS_lowNPII
cellular glucuronidation	0.00439303	6	lowDNDS_lowNPII
cellular hormone metabolic process	0.00999844	12	lowDNDS_lowNPII
cellular iron ion homeostasis	0.0252037	2	lowDNDS_lowNPII
cellular ketone metabolic process	0.017927	23	lowDNDS_lowNPII
cellular lipid biosynthetic process	0.00396377	3	lowDNDS_lowNPII
cellular lipid catabolic process	0.0207276	19	lowDNDS_lowNPII
cellular metabolic compound salvage	8.32422e-17	1	lowDNDS_lowNPII
cellular modified amino acid biosynthetic process	0.0183153	2	lowDNDS_lowNPII
cellular modified amino acid catabolic process	0.0082643	2	lowDNDS_lowNPII
cellular modified amino acid metabolic process	0.0080077	5	lowDNDS_lowNPII
cellular monovalent inorganic cation homeostasis	0.0188697	13	lowDNDS_lowNPII
cellular oxidant detoxification	0.0250489	5	lowDNDS_lowNPII
cellular pigmentation	0.0262108	1	lowDNDS_lowNPII
cellular polysaccharide biosynthetic process	0.0117908	25	lowDNDS_lowNPII
cellular polysaccharide catabolic process	0.0143697	4	lowDNDS_lowNPII
cellular polysaccharide metabolic process	0.0125339	25	lowDNDS_lowNPII
cellular potassium ion homeostasis	0.0102921	1	lowDNDS_lowNPII
cellular process involved in reproduction in multicellular organism	0.0227617	10	lowDNDS_lowNPII
cellular protein-containing complex localization	0.0341117	5	lowDNDS_lowNPII
cellular protein complex disassembly	0.0309534	2	lowDNDS_lowNPII
cellular response to abiotic stimulus	0.0171548	40	lowDNDS_lowNPII
cellular response to acetylcholine	0.0135755	31	lowDNDS_lowNPII
cellular response to acid chemical	0.0202081	10	lowDNDS_lowNPII
cellular response to alcohol	0.0205542	38	lowDNDS_lowNPII
cellular response to aldehyde	0.00521409	3	lowDNDS_lowNPII
cellular response to amino acid starvation	0.0148558	23	lowDNDS_lowNPII
cellular response to amino acid stimulus	0.0231349	8	lowDNDS_lowNPII
cellular response to amyloid-beta	0.0239423	12	lowDNDS_lowNPII
cellular response to angiotensin	0.0186822	15	lowDNDS_lowNPII
cellular response to antibiotic	0.0237931	12	lowDNDS_lowNPII
cellular response to arsenic-containing substance	0.0298623	4	lowDNDS_lowNPII
cellular response to ATP	1.682e-11	1	lowDNDS_lowNPII
cellular response to biotic stimulus	0.0269919	32	lowDNDS_lowNPII
cellular response to BMP stimulus	0.0276619	12	lowDNDS_lowNPII
cellular response to brain-derived neurotrophic factor stimulus	0.0203493	13	lowDNDS_lowNPII
cellular response to cadmium ion	0.0130107	36	lowDNDS_lowNPII
cellular response to calcium ion	0.0198148	9	lowDNDS_lowNPII
cellular response to cAMP	0.0198795	4	lowDNDS_lowNPII
cellular response to carbohydrate stimulus	0.018366	16	lowDNDS_lowNPII
cellular response to catecholamine stimulus	0.00496717	41	lowDNDS_lowNPII
cellular response to chemical stress	0.0166948	35	lowDNDS_lowNPII
cellular response to chemokine	0.0344563	8	lowDNDS_lowNPII
cellular response to cholesterol	0.0254852	3	lowDNDS_lowNPII
cellular response to copper ion	0.0261285	5	lowDNDS_lowNPII
cellular response to corticosteroid stimulus	0.0296108	7	lowDNDS_lowNPII
cellular response to decreased oxygen levels	0.0193353	35	lowDNDS_lowNPII
cellular response to dexamethasone stimulus	0.0264374	7	lowDNDS_lowNPII
cellular response to dopamine	0.00435676	41	lowDNDS_lowNPII
cellular response to drug	0.031572	8	lowDNDS_lowNPII
cellular response to electrical stimulus	0.000302924	1	lowDNDS_lowNPII
cellular response to environmental stimulus	0.0171548	40	lowDNDS_lowNPII
cellular response to epidermal growth factor stimulus	0.0143187	21	lowDNDS_lowNPII
cellular response to epinephrine stimulus	0.0351704	2	lowDNDS_lowNPII
cellular response to estradiol stimulus	0.0253879	7	lowDNDS_lowNPII
cellular response to estrogen stimulus	0.0164706	6	lowDNDS_lowNPII
cellular response to ethanol	0.0169383	3	lowDNDS_lowNPII
cellular response to external stimulus	0.0180469	33	lowDNDS_lowNPII
cellular response to extracellular stimulus	0.0173988	29	lowDNDS_lowNPII
cellular response to fatty acid	0.0267598	10	lowDNDS_lowNPII
cellular response to fibroblast growth factor stimulus	0.0200391	16	lowDNDS_lowNPII
cellular response to fluid shear stress	0.0294355	12	lowDNDS_lowNPII
cellular response to forskolin	0.0228829	17	lowDNDS_lowNPII
cellular response to gamma radiation	0.0300491	9	lowDNDS_lowNPII
cellular response to glucagon stimulus	0.00796223	5	lowDNDS_lowNPII
cellular response to glucocorticoid stimulus	0.0326193	7	lowDNDS_lowNPII
cellular response to glucose starvation	0.0261228	5	lowDNDS_lowNPII
cellular response to glucose stimulus	0.0172525	13	lowDNDS_lowNPII
cellular response to gonadotropin stimulus	0.033892	3	lowDNDS_lowNPII
cellular response to growth hormone stimulus	0.024659	11	lowDNDS_lowNPII
cellular response to heat	0.0168618	42	lowDNDS_lowNPII
cellular response to hepatocyte growth factor stimulus	0.0250227	7	lowDNDS_lowNPII
cellular response to hexose stimulus	0.0174959	13	lowDNDS_lowNPII
cellular response to hydrogen peroxide	0.0283662	7	lowDNDS_lowNPII
cellular response to hypoxia	0.0188721	35	lowDNDS_lowNPII
cellular response to increased oxygen levels	0.0246632	4	lowDNDS_lowNPII
cellular response to inorganic substance	0.0194287	39	lowDNDS_lowNPII
cellular response to insulin stimulus	0.0155288	36	lowDNDS_lowNPII
cellular response to interferon-alpha	0.045558	1	lowDNDS_lowNPII
cellular response to interferon-gamma	0.0105005	15	lowDNDS_lowNPII
cellular response to interleukin-1	0.0179078	21	lowDNDS_lowNPII
cellular response to interleukin-12	0.0251796	18	lowDNDS_lowNPII
cellular response to interleukin-15	0.0267022	9	lowDNDS_lowNPII
cellular response to interleukin-2	0.0236814	4	lowDNDS_lowNPII
cellular response to interleukin-4	0.00937727	3	lowDNDS_lowNPII
cellular response to interleukin-6	0.0273452	7	lowDNDS_lowNPII
cellular response to interleukin-7	0.00951026	9	lowDNDS_lowNPII
cellular response to ionizing radiation	0.0267384	14	lowDNDS_lowNPII
cellular response to ketone	0.0173888	39	lowDNDS_lowNPII
cellular response to leptin stimulus	0.0365198	2	lowDNDS_lowNPII
cellular response to leucine	0.00698673	6	lowDNDS_lowNPII
cellular response to leucine starvation	0.0163841	7	lowDNDS_lowNPII
cellular response to leukemia inhibitory factor	0.0242306	6	lowDNDS_lowNPII
cellular response to light stimulus	0.0238032	21	lowDNDS_lowNPII
cellular response to lipopolysaccharide	0.0229646	29	lowDNDS_lowNPII
cellular response to lipoprotein particle stimulus	0.023677	17	lowDNDS_lowNPII
cellular response to lipoteichoic acid	0.0204402	14	lowDNDS_lowNPII
cellular response to lithium ion	0.0245752	6	lowDNDS_lowNPII
cellular response to low-density lipoprotein particle stimulus	0.0200971	4	lowDNDS_lowNPII
cellular response to macrophage colony-stimulating factor stimulus	0.0125846	2	lowDNDS_lowNPII
cellular response to manganese ion	0.0148692	2	lowDNDS_lowNPII
cellular response to mechanical stimulus	0.0235604	28	lowDNDS_lowNPII
cellular response to metal ion	0.0186053	38	lowDNDS_lowNPII
cellular response to misfolded protein	0.000445637	1	lowDNDS_lowNPII
cellular response to molecule of bacterial origin	0.0242143	30	lowDNDS_lowNPII
cellular response to monoamine stimulus	0.00496717	41	lowDNDS_lowNPII
cellular response to monosaccharide stimulus	0.01757	13	lowDNDS_lowNPII
cellular response to nerve growth factor stimulus	0.0156514	28	lowDNDS_lowNPII
cellular response to nitric oxide	0.030977	5	lowDNDS_lowNPII
cellular response to nutrient	0.0130396	4	lowDNDS_lowNPII
cellular response to nutrient levels	0.0187595	29	lowDNDS_lowNPII
cellular response to oxidative stress	0.0155178	32	lowDNDS_lowNPII
cellular response to oxidised low-density lipoprotein particle stimulus	0.015598	14	lowDNDS_lowNPII
cellular response to oxygen levels	0.0205328	39	lowDNDS_lowNPII
cellular response to oxygen radical	0.0232123	3	lowDNDS_lowNPII
cellular response to peptide	0.0145602	42	lowDNDS_lowNPII
cellular response to peptide hormone stimulus	0.0107253	37	lowDNDS_lowNPII
cellular response to pH	0.0404947	2	lowDNDS_lowNPII
cellular response to platelet-derived growth factor stimulus	0.0362898	5	lowDNDS_lowNPII
cellular response to potassium ion	0.0384858	5	lowDNDS_lowNPII
cellular response to prostaglandin E stimulus	0.0101169	33	lowDNDS_lowNPII
cellular response to prostaglandin stimulus	0.0118294	33	lowDNDS_lowNPII
cellular response to purine-containing compound	0.000303812	1	lowDNDS_lowNPII
cellular response to radiation	0.0224589	30	lowDNDS_lowNPII
cellular response to reactive nitrogen species	0.0331646	5	lowDNDS_lowNPII
cellular response to reactive oxygen species	0.0168879	33	lowDNDS_lowNPII
cellular response to retinoic acid	0.0251827	5	lowDNDS_lowNPII
cellular response to starvation	0.0152869	25	lowDNDS_lowNPII
cellular response to steroid hormone stimulus	0.0194832	23	lowDNDS_lowNPII
cellular response to sterol	0.028802	3	lowDNDS_lowNPII
cellular response to sterol depletion	5.66204e-08	1	lowDNDS_lowNPII
cellular response to superoxide	0.0232123	3	lowDNDS_lowNPII
cellular response to thyroid hormone stimulus	0.030225	2	lowDNDS_lowNPII
cellular response to topologically incorrect protein	0.0195137	16	lowDNDS_lowNPII
cellular response to toxic substance	0.0232518	5	lowDNDS_lowNPII
cellular response to transforming growth factor beta stimulus	0.021686	38	lowDNDS_lowNPII
cellular response to tumor necrosis factor	0.0195067	20	lowDNDS_lowNPII
cellular response to type I interferon	0.0113329	5	lowDNDS_lowNPII
cellular response to unfolded protein	0.0168164	15	lowDNDS_lowNPII
cellular response to UV	0.0158579	16	lowDNDS_lowNPII
cellular response to vascular endothelial growth factor stimulus	0.0158415	32	lowDNDS_lowNPII
cellular response to virus	0.0142158	13	lowDNDS_lowNPII
cellular response to vitamin	0.0126061	3	lowDNDS_lowNPII
cellular response to vitamin D	0.0264827	4	lowDNDS_lowNPII
cellular response to X-ray	0.027806	2	lowDNDS_lowNPII
cellular response to xenobiotic stimulus	0.00296467	9	lowDNDS_lowNPII
cellular response to zinc ion	0.033286	2	lowDNDS_lowNPII
cellular senescence	0.024534	19	lowDNDS_lowNPII
cellular transition metal ion homeostasis	0.00817877	1	lowDNDS_lowNPII
cellular zinc ion homeostasis	0.0452085	1	lowDNDS_lowNPII
CENP-A containing chromatin organization	0.0117116	3	lowDNDS_lowNPII
CENP-A containing nucleosome assembly	0.0117116	3	lowDNDS_lowNPII
central nervous system neuron axonogenesis	0.0133772	5	lowDNDS_lowNPII
central nervous system neuron development	0.0119176	10	lowDNDS_lowNPII
central nervous system neuron differentiation	0.0141268	20	lowDNDS_lowNPII
central nervous system projection neuron axonogenesis	0.0110377	3	lowDNDS_lowNPII
centriole-centriole cohesion	0.0384207	7	lowDNDS_lowNPII
centromere complex assembly	0.0138333	3	lowDNDS_lowNPII
centromeric sister chromatid cohesion	0.0327097	8	lowDNDS_lowNPII
centrosome cycle	0.0333376	5	lowDNDS_lowNPII
centrosome duplication	0.0254611	4	lowDNDS_lowNPII
ceramide biosynthetic process	0.0159483	1	lowDNDS_lowNPII
ceramide metabolic process	0.0145504	3	lowDNDS_lowNPII
cerebellar cortex development	0.039963	6	lowDNDS_lowNPII
cerebellar cortex formation	0.0365893	10	lowDNDS_lowNPII
cerebellar cortex morphogenesis	0.0360054	6	lowDNDS_lowNPII
cerebellar granule cell precursor proliferation	0.0129552	2	lowDNDS_lowNPII
cerebellar Purkinje cell differentiation	0.0355359	1	lowDNDS_lowNPII
cerebellar Purkinje cell layer development	0.0397745	3	lowDNDS_lowNPII
cerebellar Purkinje cell layer formation	0.0375897	1	lowDNDS_lowNPII
cerebellar Purkinje cell layer morphogenesis	0.0362717	5	lowDNDS_lowNPII
cerebellum development	0.0190095	11	lowDNDS_lowNPII
cerebellum morphogenesis	0.0341872	9	lowDNDS_lowNPII
cerebral cortex cell migration	0.0328477	3	lowDNDS_lowNPII
cerebral cortex development	0.0234456	11	lowDNDS_lowNPII
cerebral cortex GABAergic interneuron differentiation	0.0155206	1	lowDNDS_lowNPII
cerebral cortex neuron differentiation	0.0317241	2	lowDNDS_lowNPII
cerebral cortex radial glia guided migration	0.0278225	3	lowDNDS_lowNPII
cerebral cortex radially oriented cell migration	0.0207449	2	lowDNDS_lowNPII
chaperone-mediated autophagy	0.0265196	7	lowDNDS_lowNPII
chaperone-mediated protein complex assembly	0.020039	6	lowDNDS_lowNPII
chaperone-mediated protein folding	0.0129531	7	lowDNDS_lowNPII
chaperone-mediated protein transport	0.0323503	5	lowDNDS_lowNPII
chaperone cofactor-dependent protein refolding	0.0132517	6	lowDNDS_lowNPII
chemical homeostasis within a tissue	0.0246778	2	lowDNDS_lowNPII
chemical synaptic transmission, postsynaptic	0.021573	21	lowDNDS_lowNPII
chemokine (C-X-C motif) ligand 2 production	0.0485321	1	lowDNDS_lowNPII
chemokine production	0.0190195	1	lowDNDS_lowNPII
chemosensory behavior	0.0213416	3	lowDNDS_lowNPII
chloride transmembrane transport	5.63198e-07	1	lowDNDS_lowNPII
chloride transport	5.63198e-07	1	lowDNDS_lowNPII
cholesterol biosynthetic process	0.000157141	5	lowDNDS_lowNPII
cholesterol efflux	0.0202636	4	lowDNDS_lowNPII
cholesterol homeostasis	0.0432651	1	lowDNDS_lowNPII
cholesterol metabolic process	0.00776018	10	lowDNDS_lowNPII
cholesterol storage	0.0172054	2	lowDNDS_lowNPII
cholesterol transport	0.0295367	10	lowDNDS_lowNPII
chondrocyte development	0.0378282	3	lowDNDS_lowNPII
chondrocyte differentiation	0.0204727	11	lowDNDS_lowNPII
chondrocyte differentiation involved in endochondral bone morphogenesis	0.0279108	1	lowDNDS_lowNPII
chondroitin sulfate biosynthetic process	0.00563043	2	lowDNDS_lowNPII
chondroitin sulfate metabolic process	0.00603797	2	lowDNDS_lowNPII
chondroitin sulfate proteoglycan biosynthetic process	0.00563043	2	lowDNDS_lowNPII
chondroitin sulfate proteoglycan metabolic process	0.00607247	2	lowDNDS_lowNPII
chromatin assembly	0.0279489	5	lowDNDS_lowNPII
chromatin assembly or disassembly	0.0294858	7	lowDNDS_lowNPII
chromatin disassembly	0.0198471	5	lowDNDS_lowNPII
chromatin organization involved in negative regulation of transcription	0.0296129	7	lowDNDS_lowNPII
chromatin organization involved in regulation of transcription	0.0284886	6	lowDNDS_lowNPII
chromatin remodeling	0.0292824	10	lowDNDS_lowNPII
chromatin remodeling at centromere	0.0123587	3	lowDNDS_lowNPII
chromatin silencing	0.0281716	5	lowDNDS_lowNPII
chromatin silencing at telomere	0.0186273	1	lowDNDS_lowNPII
chromosome condensation	0.0294218	4	lowDNDS_lowNPII
chromosome localization	0.0139474	7	lowDNDS_lowNPII
chromosome organization involved in meiotic cell cycle	6.06034e-05	2	lowDNDS_lowNPII
chromosome segregation	0.0165361	10	lowDNDS_lowNPII
chromosome separation	0.0281939	3	lowDNDS_lowNPII
chronic inflammatory response	0.00253253	1	lowDNDS_lowNPII
ciliary basal body-plasma membrane docking	0.0111488	12	lowDNDS_lowNPII
cilium assembly	0.02762	15	lowDNDS_lowNPII
cilium organization	0.0237733	12	lowDNDS_lowNPII
circadian behavior	0.0279606	10	lowDNDS_lowNPII
circadian regulation of gene expression	0.0203148	13	lowDNDS_lowNPII
circadian rhythm	0.0165579	43	lowDNDS_lowNPII
circadian sleep/wake cycle	0.0279961	2	lowDNDS_lowNPII
circadian sleep/wake cycle process	0.0262986	2	lowDNDS_lowNPII
circadian sleep/wake cycle, sleep	0.0251646	2	lowDNDS_lowNPII
clathrin-dependent endocytosis	0.035538	4	lowDNDS_lowNPII
coagulation	0.0161511	53	lowDNDS_lowNPII
cobalamin metabolic process	0.0419302	1	lowDNDS_lowNPII
cochlea development	0.0195174	6	lowDNDS_lowNPII
cochlea morphogenesis	0.0107988	4	lowDNDS_lowNPII
coenzyme A metabolic process	0.00600015	2	lowDNDS_lowNPII
cognition	0.0167168	22	lowDNDS_lowNPII
cold-induced thermogenesis	0.0206075	9	lowDNDS_lowNPII
collagen biosynthetic process	0.0177031	3	lowDNDS_lowNPII
collagen catabolic process	0.0262833	6	lowDNDS_lowNPII
collagen fibril organization	0.0436517	1	lowDNDS_lowNPII
collagen metabolic process	0.0298172	8	lowDNDS_lowNPII
collateral sprouting	0.0297286	9	lowDNDS_lowNPII
collecting duct development	0.0225854	5	lowDNDS_lowNPII
columnar/cuboidal epithelial cell development	0.0136195	19	lowDNDS_lowNPII
columnar/cuboidal epithelial cell differentiation	0.018109	18	lowDNDS_lowNPII
commissural neuron axon guidance	0.0267368	4	lowDNDS_lowNPII
complement-dependent cytotoxicity	0.0315544	2	lowDNDS_lowNPII
complement activation	7.16735e-05	3	lowDNDS_lowNPII
complement activation, alternative pathway	3.82137e-07	1	lowDNDS_lowNPII
complement activation, classical pathway	0.0156951	3	lowDNDS_lowNPII
complement receptor mediated signaling pathway	0.0295787	1	lowDNDS_lowNPII
connective tissue development	0.0255698	18	lowDNDS_lowNPII
connective tissue replacement	0.014281	10	lowDNDS_lowNPII
contractile actin filament bundle assembly	0.0142925	33	lowDNDS_lowNPII
convergent extension	0.0180987	8	lowDNDS_lowNPII
COPII-coated vesicle budding	0.0334886	3	lowDNDS_lowNPII
COPII-coated vesicle cargo loading	0.0130081	1	lowDNDS_lowNPII
COPII vesicle coating	0.0304536	2	lowDNDS_lowNPII
copper ion homeostasis	0.0318274	1	lowDNDS_lowNPII
copulation	0.0256896	3	lowDNDS_lowNPII
cornea development in camera-type eye	0.0368849	1	lowDNDS_lowNPII
cornification	0.0289979	4	lowDNDS_lowNPII
coronary vasculature development	0.0294592	6	lowDNDS_lowNPII
coronary vasculature morphogenesis	0.0367002	5	lowDNDS_lowNPII
corpus callosum development	0.0252613	7	lowDNDS_lowNPII
cortical actin cytoskeleton organization	0.0161827	14	lowDNDS_lowNPII
cortical cytoskeleton organization	0.0114622	19	lowDNDS_lowNPII
corticosteroid hormone secretion	0.0273722	4	lowDNDS_lowNPII
corticosteroid receptor signaling pathway	0.0388988	3	lowDNDS_lowNPII
cotranslational protein targeting to membrane	0.00364111	17	lowDNDS_lowNPII
covalent chromatin modification	0.0100395	23	lowDNDS_lowNPII
cranial nerve development	0.0399118	6	lowDNDS_lowNPII
cranial nerve morphogenesis	0.01616	2	lowDNDS_lowNPII
cranial skeletal system development	0.00544535	1	lowDNDS_lowNPII
cristae formation	3.76207e-30	1	lowDNDS_lowNPII
CTP biosynthetic process	4.84171e-06	2	lowDNDS_lowNPII
CTP metabolic process	7.24524e-06	2	lowDNDS_lowNPII
cyclic-nucleotide-mediated signaling	0.0162402	4	lowDNDS_lowNPII
cyclic nucleotide biosynthetic process	0.00948791	4	lowDNDS_lowNPII
cyclic nucleotide metabolic process	0.0155243	4	lowDNDS_lowNPII
cyclic purine nucleotide metabolic process	0.00948791	4	lowDNDS_lowNPII
cyclooxygenase pathway	0.0292399	3	lowDNDS_lowNPII
cytokine production involved in immune response	0.0199791	4	lowDNDS_lowNPII
cytokine production involved in inflammatory response	0.0303397	10	lowDNDS_lowNPII
cytokinesis	0.0111622	21	lowDNDS_lowNPII
cytokinetic process	0.0276011	12	lowDNDS_lowNPII
cytolysis	0.0260348	1	lowDNDS_lowNPII
cytoplasm organization	0.0163051	3	lowDNDS_lowNPII
cytoplasmic microtubule organization	0.0316873	13	lowDNDS_lowNPII
cytoplasmic pattern recognition receptor signaling pathway	0.00691211	8	lowDNDS_lowNPII
cytoplasmic sequestering of protein	0.0205254	1	lowDNDS_lowNPII
cytoplasmic sequestering of transcription factor	0.0159268	1	lowDNDS_lowNPII
cytoplasmic translation	0.00951271	18	lowDNDS_lowNPII
cytoplasmic translational initiation	0.0102877	13	lowDNDS_lowNPII
cytoskeleton-dependent cytokinesis	0.00701465	18	lowDNDS_lowNPII
cytoskeleton-dependent intracellular transport	0.0112999	12	lowDNDS_lowNPII
cytosolic calcium ion transport	0.0239953	12	lowDNDS_lowNPII
cytosolic transport	0.0209603	14	lowDNDS_lowNPII
decidualization	0.00544003	12	lowDNDS_lowNPII
dedifferentiation	0.022625	4	lowDNDS_lowNPII
defense response to bacterium	0.0325443	3	lowDNDS_lowNPII
defense response to Gram-negative bacterium	0.045645	1	lowDNDS_lowNPII
defense response to Gram-positive bacterium	0.016598	1	lowDNDS_lowNPII
defense response to protozoan	0.0332596	7	lowDNDS_lowNPII
defense response to symbiont	0.0124346	2	lowDNDS_lowNPII
defense response to virus	0.0124346	2	lowDNDS_lowNPII
definitive hemopoiesis	0.0238168	2	lowDNDS_lowNPII
demethylation	0.00965377	4	lowDNDS_lowNPII
dendrite development	0.0165308	30	lowDNDS_lowNPII
dendrite extension	0.0234432	5	lowDNDS_lowNPII
dendrite morphogenesis	0.0163865	23	lowDNDS_lowNPII
dendritic cell antigen processing and presentation	0.0460956	1	lowDNDS_lowNPII
dendritic cell apoptotic process	0.0199229	2	lowDNDS_lowNPII
dendritic cell differentiation	0.0169825	4	lowDNDS_lowNPII
dendritic cell migration	0.0326588	10	lowDNDS_lowNPII
dendritic spine development	0.0152408	26	lowDNDS_lowNPII
dendritic spine maintenance	0.0149856	9	lowDNDS_lowNPII
dendritic spine morphogenesis	0.0101559	18	lowDNDS_lowNPII
dendritic spine organization	0.0103127	21	lowDNDS_lowNPII
dentate gyrus development	0.041804	1	lowDNDS_lowNPII
deoxyribonucleoside monophosphate metabolic process	0.00616643	4	lowDNDS_lowNPII
deoxyribonucleoside triphosphate metabolic process	0.0188991	1	lowDNDS_lowNPII
deoxyribonucleotide biosynthetic process	0.0287357	2	lowDNDS_lowNPII
deoxyribonucleotide catabolic process	0.00717547	4	lowDNDS_lowNPII
deoxyribonucleotide metabolic process	0.0133141	5	lowDNDS_lowNPII
deoxyribose phosphate biosynthetic process	0.0244359	2	lowDNDS_lowNPII
deoxyribose phosphate catabolic process	0.00717547	4	lowDNDS_lowNPII
deoxyribose phosphate metabolic process	0.0131971	5	lowDNDS_lowNPII
dephosphorylation	0.0133771	8	lowDNDS_lowNPII
dermatan sulfate proteoglycan biosynthetic process	3.08389e-07	1	lowDNDS_lowNPII
dermatan sulfate proteoglycan metabolic process	3.59465e-07	1	lowDNDS_lowNPII
desensitization of G protein-coupled receptor signaling pathway	0.0254898	3	lowDNDS_lowNPII
desmosome organization	0.0322648	4	lowDNDS_lowNPII
detection of abiotic stimulus	0.0127295	16	lowDNDS_lowNPII
detection of bacterium	0.000791788	1	lowDNDS_lowNPII
detection of biotic stimulus	0.0116955	4	lowDNDS_lowNPII
detection of calcium ion	0.0159713	4	lowDNDS_lowNPII
detection of chemical stimulus involved in sensory perception	0	2	lowDNDS_lowNPII
detection of chemical stimulus involved in sensory perception of bitter taste	0.00031764	1	lowDNDS_lowNPII
detection of chemical stimulus involved in sensory perception of smell	0	2	lowDNDS_lowNPII
detection of chemical stimulus involved in sensory perception of taste	0.000471417	1	lowDNDS_lowNPII
detection of external biotic stimulus	0.00141987	1	lowDNDS_lowNPII
detection of external stimulus	0.0125932	16	lowDNDS_lowNPII
detection of light stimulus	0.00547441	15	lowDNDS_lowNPII
detection of light stimulus involved in sensory perception	0.00372757	1	lowDNDS_lowNPII
detection of light stimulus involved in visual perception	0.00372757	1	lowDNDS_lowNPII
detection of mechanical stimulus	0.0314163	2	lowDNDS_lowNPII
detection of mechanical stimulus involved in sensory perception	0.0376473	2	lowDNDS_lowNPII
detection of mechanical stimulus involved in sensory perception of pain	0.0277308	3	lowDNDS_lowNPII
detection of molecule of bacterial origin	0.0431782	1	lowDNDS_lowNPII
detection of other organism	0.000950659	1	lowDNDS_lowNPII
detection of stimulus involved in sensory perception of pain	0.0250171	4	lowDNDS_lowNPII
detection of temperature stimulus	0.0259146	3	lowDNDS_lowNPII
detection of temperature stimulus involved in sensory perception	0.025443	2	lowDNDS_lowNPII
detection of temperature stimulus involved in sensory perception of pain	0.0232008	2	lowDNDS_lowNPII
detection of visible light	0.0128886	16	lowDNDS_lowNPII
determination of adult lifespan	0.0218138	2	lowDNDS_lowNPII
determination of bilateral symmetry	0.0182351	7	lowDNDS_lowNPII
determination of heart left/right asymmetry	0.0153856	7	lowDNDS_lowNPII
determination of left/right symmetry	0.0169702	7	lowDNDS_lowNPII
detoxification	0.0180478	4	lowDNDS_lowNPII
development of primary female sexual characteristics	0.0290762	8	lowDNDS_lowNPII
development of primary male sexual characteristics	0.0286658	7	lowDNDS_lowNPII
development of primary sexual characteristics	0.0288169	7	lowDNDS_lowNPII
developmental cell growth	0.0288586	25	lowDNDS_lowNPII
developmental growth involved in morphogenesis	0.0183472	21	lowDNDS_lowNPII
developmental induction	0.0255079	6	lowDNDS_lowNPII
developmental maturation	0.0361177	7	lowDNDS_lowNPII
developmental pigmentation	0.0373307	4	lowDNDS_lowNPII
diacylglycerol metabolic process	2.17284e-06	1	lowDNDS_lowNPII
dicarboxylic acid biosynthetic process	0.00833267	1	lowDNDS_lowNPII
dicarboxylic acid catabolic process	0.00923619	1	lowDNDS_lowNPII
dicarboxylic acid metabolic process	0.0208708	5	lowDNDS_lowNPII
dicarboxylic acid transport	0.00900285	4	lowDNDS_lowNPII
diencephalon development	0.0250746	10	lowDNDS_lowNPII
diet induced thermogenesis	6.83519e-05	1	lowDNDS_lowNPII
digestive system development	0.0205131	3	lowDNDS_lowNPII
digestive system process	0.0464896	1	lowDNDS_lowNPII
digestive tract development	0.0196649	3	lowDNDS_lowNPII
digestive tract morphogenesis	0.0272144	6	lowDNDS_lowNPII
diol biosynthetic process	0.0222714	2	lowDNDS_lowNPII
diol metabolic process	0.0154101	3	lowDNDS_lowNPII
disaccharide metabolic process	0.0154522	2	lowDNDS_lowNPII
distal tubule development	0.0232587	3	lowDNDS_lowNPII
diterpenoid metabolic process	0.0139408	12	lowDNDS_lowNPII
divalent inorganic cation homeostasis	0.0151983	20	lowDNDS_lowNPII
DNA-dependent DNA replication	0.0126828	7	lowDNDS_lowNPII
DNA-dependent DNA replication maintenance of fidelity	0.0192392	2	lowDNDS_lowNPII
DNA-templated transcription, elongation	0.0107305	9	lowDNDS_lowNPII
DNA-templated transcription, initiation	0.0104215	26	lowDNDS_lowNPII
DNA-templated transcription, termination	0.00458753	7	lowDNDS_lowNPII
DNA alkylation	0.033107	5	lowDNDS_lowNPII
DNA biosynthetic process	0.0121705	27	lowDNDS_lowNPII
DNA catabolic process	0.0366193	2	lowDNDS_lowNPII
DNA catabolic process, endonucleolytic	0.0418405	1	lowDNDS_lowNPII
DNA conformation change	0.00947268	13	lowDNDS_lowNPII
DNA damage checkpoint	0.0249254	17	lowDNDS_lowNPII
DNA damage response, detection of DNA damage	0.00878565	18	lowDNDS_lowNPII
DNA damage response, signal transduction by p53 class mediator	0.0205422	12	lowDNDS_lowNPII
DNA damage response, signal transduction by p53 class mediator resulting in cell cycle arrest	0.0201525	8	lowDNDS_lowNPII
DNA damage response, signal transduction by p53 class mediator resulting in transcription of p21 class mediator	0.0441866	1	lowDNDS_lowNPII
DNA damage response, signal transduction resulting in transcription	0.0452598	1	lowDNDS_lowNPII
DNA double-strand break processing	5.47124e-08	2	lowDNDS_lowNPII
DNA duplex unwinding	0.0178578	12	lowDNDS_lowNPII
DNA geometric change	0.0118288	10	lowDNDS_lowNPII
DNA integration	0.0197852	4	lowDNDS_lowNPII
DNA integrity checkpoint	0.0243028	16	lowDNDS_lowNPII
DNA methylation	0.033107	5	lowDNDS_lowNPII
DNA methylation-dependent heterochromatin assembly	0.0341312	5	lowDNDS_lowNPII
DNA methylation involved in gamete generation	0.0241528	2	lowDNDS_lowNPII
DNA methylation or demethylation	0.0263497	3	lowDNDS_lowNPII
DNA modification	0.0291345	3	lowDNDS_lowNPII
DNA packaging	0.0186071	7	lowDNDS_lowNPII
DNA recombination	0.00823749	6	lowDNDS_lowNPII
DNA replication	0.019166	14	lowDNDS_lowNPII
DNA replication-dependent nucleosome assembly	0.0300327	1	lowDNDS_lowNPII
DNA replication-dependent nucleosome organization	0.0300327	1	lowDNDS_lowNPII
DNA replication-independent nucleosome assembly	0.0133448	3	lowDNDS_lowNPII
DNA replication-independent nucleosome organization	0.0135037	3	lowDNDS_lowNPII
DNA replication initiation	0.0180792	2	lowDNDS_lowNPII
DNA strand elongation	0.005572	3	lowDNDS_lowNPII
DNA synthesis involved in DNA repair	0.00510246	8	lowDNDS_lowNPII
DNA unwinding involved in DNA replication	0.0259612	6	lowDNDS_lowNPII
dopamine biosynthetic process	0.0488533	1	lowDNDS_lowNPII
dopamine metabolic process	0.000845616	1	lowDNDS_lowNPII
dopamine receptor signaling pathway	0.00336054	33	lowDNDS_lowNPII
dopamine secretion	0.000297477	2	lowDNDS_lowNPII
dopamine transport	0.00053148	2	lowDNDS_lowNPII
dopaminergic neuron differentiation	0.00748454	17	lowDNDS_lowNPII
dorsal aorta development	0.0273568	5	lowDNDS_lowNPII
dorsal spinal cord development	0.0286972	3	lowDNDS_lowNPII
dorsal/ventral neural tube patterning	0.0108612	5	lowDNDS_lowNPII
dorsal/ventral pattern formation	0.00490961	3	lowDNDS_lowNPII
dosage compensation	0.0255431	2	lowDNDS_lowNPII
dosage compensation by inactivation of X chromosome	0.024487	2	lowDNDS_lowNPII
double-strand break repair	0.00173106	5	lowDNDS_lowNPII
double-strand break repair via homologous recombination	0.0086532	5	lowDNDS_lowNPII
double-strand break repair via nonhomologous end joining	0.0151295	3	lowDNDS_lowNPII
drug catabolic process	0.00489543	7	lowDNDS_lowNPII
drug metabolic process	0.00600384	8	lowDNDS_lowNPII
dsRNA processing	0.00947878	11	lowDNDS_lowNPII
ear development	0.0199759	22	lowDNDS_lowNPII
ear morphogenesis	0.0134871	15	lowDNDS_lowNPII
early endosome to late endosome transport	0.0100785	16	lowDNDS_lowNPII
eating behavior	0.0235233	8	lowDNDS_lowNPII
ectoderm development	0.022297	6	lowDNDS_lowNPII
ectodermal placode development	0.0363706	6	lowDNDS_lowNPII
ectodermal placode formation	0.0363706	6	lowDNDS_lowNPII
ectodermal placode morphogenesis	0.0363706	6	lowDNDS_lowNPII
electron transport chain	0.0205618	4	lowDNDS_lowNPII
embryonic appendage morphogenesis	0.0183157	21	lowDNDS_lowNPII
embryonic axis specification	0.0174836	4	lowDNDS_lowNPII
embryonic brain development	0.0297327	6	lowDNDS_lowNPII
embryonic camera-type eye development	0.0192923	4	lowDNDS_lowNPII
embryonic camera-type eye formation	0.0302813	1	lowDNDS_lowNPII
embryonic camera-type eye morphogenesis	0.0217386	5	lowDNDS_lowNPII
embryonic cranial skeleton morphogenesis	0.00310358	1	lowDNDS_lowNPII
embryonic digestive tract development	0.0159205	2	lowDNDS_lowNPII
embryonic digestive tract morphogenesis	0.0215667	3	lowDNDS_lowNPII
embryonic digit morphogenesis	0.0192341	13	lowDNDS_lowNPII
embryonic epithelial tube formation	0.0140499	7	lowDNDS_lowNPII
embryonic eye morphogenesis	0.0199907	7	lowDNDS_lowNPII
embryonic forelimb morphogenesis	0.0155525	2	lowDNDS_lowNPII
embryonic heart tube development	0.0181147	9	lowDNDS_lowNPII
embryonic heart tube morphogenesis	0.0155815	7	lowDNDS_lowNPII
embryonic hemopoiesis	0.0147945	2	lowDNDS_lowNPII
embryonic hindlimb morphogenesis	0.0161397	10	lowDNDS_lowNPII
embryonic limb morphogenesis	0.0183157	21	lowDNDS_lowNPII
embryonic organ development	0.0189931	23	lowDNDS_lowNPII
embryonic organ morphogenesis	0.0192676	19	lowDNDS_lowNPII
embryonic pattern specification	0.0148337	8	lowDNDS_lowNPII
embryonic placenta development	0.0240101	19	lowDNDS_lowNPII
embryonic placenta morphogenesis	0.0352942	4	lowDNDS_lowNPII
embryonic skeletal joint development	0.0384207	7	lowDNDS_lowNPII
embryonic skeletal joint morphogenesis	0.0345537	8	lowDNDS_lowNPII
embryonic skeletal system development	0.0119531	2	lowDNDS_lowNPII
embryonic skeletal system morphogenesis	0.00857697	1	lowDNDS_lowNPII
enamel mineralization	0.0167346	1	lowDNDS_lowNPII
endocardial cushion development	0.0152975	5	lowDNDS_lowNPII
endocardial cushion formation	0.0272149	5	lowDNDS_lowNPII
endocardial cushion morphogenesis	0.0260392	6	lowDNDS_lowNPII
endocardium development	0.0262789	6	lowDNDS_lowNPII
endochondral bone growth	0.00450688	2	lowDNDS_lowNPII
endochondral bone morphogenesis	0.0138467	6	lowDNDS_lowNPII
endochondral ossification	0.00844287	4	lowDNDS_lowNPII
endocrine hormone secretion	0.0412648	3	lowDNDS_lowNPII
endocrine pancreas development	0.0139801	26	lowDNDS_lowNPII
endocrine process	0.0320955	6	lowDNDS_lowNPII
endocrine system development	0.0154451	40	lowDNDS_lowNPII
endocytic recycling	0.0249173	2	lowDNDS_lowNPII
endoderm development	0.0148325	10	lowDNDS_lowNPII
endoderm formation	0.0180965	5	lowDNDS_lowNPII
endodermal cell differentiation	0.0214767	6	lowDNDS_lowNPII
endodermal cell fate commitment	0.00880265	4	lowDNDS_lowNPII
endomembrane system organization	0.0282732	13	lowDNDS_lowNPII
endoplasmic reticulum calcium ion homeostasis	0.03276	3	lowDNDS_lowNPII
endoplasmic reticulum to cytosol transport	0.0418405	1	lowDNDS_lowNPII
endoplasmic reticulum to Golgi vesicle-mediated transport	0.0207501	2	lowDNDS_lowNPII
endoplasmic reticulum unfolded protein response	0.0228357	11	lowDNDS_lowNPII
endosomal transport	0.0074017	7	lowDNDS_lowNPII
endosome organization	0.0398808	1	lowDNDS_lowNPII
endosome to lysosome transport	0.0222039	3	lowDNDS_lowNPII
endosome to plasma membrane protein transport	0.020902	2	lowDNDS_lowNPII
endosome transport via multivesicular body sorting pathway	0.0418405	1	lowDNDS_lowNPII
endothelial cell activation	0.0319046	4	lowDNDS_lowNPII
endothelial cell apoptotic process	0.0259796	9	lowDNDS_lowNPII
endothelial cell chemotaxis	0.0341538	3	lowDNDS_lowNPII
endothelial cell development	0.0195083	19	lowDNDS_lowNPII
endothelial cell differentiation	0.0165558	18	lowDNDS_lowNPII
endothelial cell migration	0.0160421	34	lowDNDS_lowNPII
endothelial cell morphogenesis	0.0215979	1	lowDNDS_lowNPII
endothelial cell proliferation	0.0203304	23	lowDNDS_lowNPII
endothelial tube morphogenesis	0.0247142	23	lowDNDS_lowNPII
endothelium development	0.0133307	28	lowDNDS_lowNPII
energy coupled proton transport, down electrochemical gradient	6.81665e-35	1	lowDNDS_lowNPII
energy derivation by oxidation of organic compounds	0.0169224	21	lowDNDS_lowNPII
energy homeostasis	0.0227926	8	lowDNDS_lowNPII
energy reserve metabolic process	0.0140592	26	lowDNDS_lowNPII
engulfment of apoptotic cell	0.024646	8	lowDNDS_lowNPII
ensheathment of neurons	0.0217581	15	lowDNDS_lowNPII
enteroendocrine cell differentiation	0.0182324	17	lowDNDS_lowNPII
entrainment of circadian clock	0.00427599	9	lowDNDS_lowNPII
entrainment of circadian clock by photoperiod	0.000553657	1	lowDNDS_lowNPII
entry into host	0.0264516	4	lowDNDS_lowNPII
entry of bacterium into host cell	0.0310899	9	lowDNDS_lowNPII
eosinophil chemotaxis	0.0493891	1	lowDNDS_lowNPII
ephrin receptor signaling pathway	0.0122864	38	lowDNDS_lowNPII
epiboly	0.0254513	19	lowDNDS_lowNPII
epiboly involved in wound healing	0.0251723	19	lowDNDS_lowNPII
epidermal cell differentiation	0.01923	10	lowDNDS_lowNPII
epidermal growth factor receptor signaling pathway	0.0153644	26	lowDNDS_lowNPII
epidermis development	0.0218027	11	lowDNDS_lowNPII
epidermis morphogenesis	0.0238336	5	lowDNDS_lowNPII
epithelial cell-cell adhesion	0.0217428	2	lowDNDS_lowNPII
epithelial cell apoptotic process	0.0275584	17	lowDNDS_lowNPII
epithelial cell development	0.019356	23	lowDNDS_lowNPII
epithelial cell differentiation involved in kidney development	0.0220539	6	lowDNDS_lowNPII
epithelial cell differentiation involved in prostate gland development	0.0260481	4	lowDNDS_lowNPII
epithelial cell fate commitment	0.0087326	5	lowDNDS_lowNPII
epithelial cell maturation	0.0467968	1	lowDNDS_lowNPII
epithelial cell migration	0.0136233	37	lowDNDS_lowNPII
epithelial cell morphogenesis	0.0377285	2	lowDNDS_lowNPII
epithelial cell proliferation	0.0218684	35	lowDNDS_lowNPII
epithelial cell proliferation involved in liver morphogenesis	0.0265649	6	lowDNDS_lowNPII
epithelial cilium movement involved in extracellular fluid movement	0.0322234	1	lowDNDS_lowNPII
epithelial to mesenchymal transition	0.0141556	15	lowDNDS_lowNPII
epithelial to mesenchymal transition involved in endocardial cushion formation	0.028528	7	lowDNDS_lowNPII
epithelial tube branching involved in lung morphogenesis	0.0180533	4	lowDNDS_lowNPII
epithelial tube formation	0.00957653	6	lowDNDS_lowNPII
epithelial tube morphogenesis	0.0174023	24	lowDNDS_lowNPII
epithelium migration	0.0136575	37	lowDNDS_lowNPII
epoxygenase P450 pathway	0.000739017	5	lowDNDS_lowNPII
ER-associated misfolded protein catabolic process	0.0273935	1	lowDNDS_lowNPII
ER-nucleus signaling pathway	0.00951995	4	lowDNDS_lowNPII
ER overload response	0.033317	11	lowDNDS_lowNPII
ERAD pathway	0.0433766	1	lowDNDS_lowNPII
ERBB signaling pathway	0.0135693	27	lowDNDS_lowNPII
ERBB2 signaling pathway	0.00668815	10	lowDNDS_lowNPII
ERK1 and ERK2 cascade	0.0163327	25	lowDNDS_lowNPII
error-free translesion synthesis	0.0174912	14	lowDNDS_lowNPII
error-prone translesion synthesis	0.0165804	14	lowDNDS_lowNPII
erythrocyte development	0.0220628	2	lowDNDS_lowNPII
erythrocyte differentiation	0.0258709	19	lowDNDS_lowNPII
erythrocyte homeostasis	0.0153116	28	lowDNDS_lowNPII
establishment of apical/basal cell polarity	0.023912	26	lowDNDS_lowNPII
establishment of cell polarity	0.0172554	32	lowDNDS_lowNPII
establishment of chromosome localization	0.0135774	7	lowDNDS_lowNPII
establishment of endothelial barrier	0.0168321	19	lowDNDS_lowNPII
establishment of endothelial intestinal barrier	0.0051921	2	lowDNDS_lowNPII
establishment of epithelial cell apical/basal polarity	0.0219357	27	lowDNDS_lowNPII
establishment of epithelial cell polarity	0.0219163	23	lowDNDS_lowNPII
establishment of mitochondrion localization	0.0349284	6	lowDNDS_lowNPII
establishment of mitochondrion localization, microtubule-mediated	0.0324448	6	lowDNDS_lowNPII
establishment of mitotic spindle localization	0.0247009	2	lowDNDS_lowNPII
establishment of mitotic spindle orientation	0.0247009	2	lowDNDS_lowNPII
establishment of monopolar cell polarity	0.0236451	25	lowDNDS_lowNPII
establishment of organelle localization	0.025431	16	lowDNDS_lowNPII
establishment of planar polarity	0.0171437	29	lowDNDS_lowNPII
establishment of planar polarity involved in neural tube closure	0.00676302	4	lowDNDS_lowNPII
establishment of planar polarity of embryonic epithelium	0.0074911	4	lowDNDS_lowNPII
establishment of protein localization to chromosome	0.00418061	5	lowDNDS_lowNPII
establishment of protein localization to endoplasmic reticulum	0.00410334	17	lowDNDS_lowNPII
establishment of protein localization to extracellular region	0.0142538	12	lowDNDS_lowNPII
establishment of protein localization to membrane	0.00873388	25	lowDNDS_lowNPII
establishment of protein localization to mitochondrial membrane	0.024715	12	lowDNDS_lowNPII
establishment of protein localization to mitochondrion	0.0281317	21	lowDNDS_lowNPII
establishment of protein localization to peroxisome	0.0107157	7	lowDNDS_lowNPII
establishment of protein localization to plasma membrane	0.00724166	2	lowDNDS_lowNPII
establishment of protein localization to postsynaptic membrane	0.000153236	2	lowDNDS_lowNPII
establishment of protein localization to telomere	0.00294762	5	lowDNDS_lowNPII
establishment of protein localization to vacuole	0.0317039	3	lowDNDS_lowNPII
establishment of RNA localization	0.000945904	5	lowDNDS_lowNPII
establishment of sister chromatid cohesion	0.0255555	3	lowDNDS_lowNPII
establishment of skin barrier	0.0150657	1	lowDNDS_lowNPII
establishment of spindle localization	0.0201945	4	lowDNDS_lowNPII
establishment of spindle orientation	0.0247009	2	lowDNDS_lowNPII
establishment of tissue polarity	0.0171437	29	lowDNDS_lowNPII
establishment of vesicle localization	0.0396413	2	lowDNDS_lowNPII
establishment or maintenance of apical/basal cell polarity	0.020484	17	lowDNDS_lowNPII
establishment or maintenance of bipolar cell polarity	0.020484	17	lowDNDS_lowNPII
establishment or maintenance of cell polarity	0.0163601	35	lowDNDS_lowNPII
establishment or maintenance of epithelial cell apical/basal polarity	0.0212004	18	lowDNDS_lowNPII
establishment or maintenance of monopolar cell polarity	0.0239756	25	lowDNDS_lowNPII
estrogen metabolic process	0.00384098	8	lowDNDS_lowNPII
estrous cycle	0.0198704	5	lowDNDS_lowNPII
ethanol catabolic process	3.29084e-05	2	lowDNDS_lowNPII
ethanol metabolic process	4.72801e-05	2	lowDNDS_lowNPII
ethanol oxidation	3.39128e-16	1	lowDNDS_lowNPII
ether biosynthetic process	0.00582052	4	lowDNDS_lowNPII
ether lipid biosynthetic process	0.00396377	3	lowDNDS_lowNPII
ether lipid metabolic process	0.00763023	3	lowDNDS_lowNPII
ether metabolic process	0.00813954	4	lowDNDS_lowNPII
excitatory postsynaptic potential	0.0223366	22	lowDNDS_lowNPII
excitatory synapse assembly	0.0248468	2	lowDNDS_lowNPII
excretion	0.034332	5	lowDNDS_lowNPII
execution phase of apoptosis	0.0310479	11	lowDNDS_lowNPII
exit from host	0.0308159	2	lowDNDS_lowNPII
exit from host cell	0.0308159	2	lowDNDS_lowNPII
exocrine system development	0.0226514	10	lowDNDS_lowNPII
exocytic process	0.0165229	3	lowDNDS_lowNPII
exogenous drug catabolic process	0.00460576	7	lowDNDS_lowNPII
exosomal secretion	0.00253253	1	lowDNDS_lowNPII
exploration behavior	0.0258796	1	lowDNDS_lowNPII
export across plasma membrane	0.0337046	1	lowDNDS_lowNPII
external encapsulating structure organization	0.0302719	6	lowDNDS_lowNPII
extracellular exosome biogenesis	0.00267238	1	lowDNDS_lowNPII
extracellular matrix assembly	0.0497697	1	lowDNDS_lowNPII
extracellular matrix constituent secretion	0.029965	3	lowDNDS_lowNPII
extracellular matrix disassembly	0.0313365	5	lowDNDS_lowNPII
extracellular matrix organization	0.0302576	6	lowDNDS_lowNPII
extracellular structure organization	0.0302591	6	lowDNDS_lowNPII
extracellular transport	0.0339148	1	lowDNDS_lowNPII
extracellular vesicle biogenesis	0.00309236	1	lowDNDS_lowNPII
extrinsic apoptotic signaling pathway	0.0172689	23	lowDNDS_lowNPII
extrinsic apoptotic signaling pathway in absence of ligand	0.0209264	20	lowDNDS_lowNPII
extrinsic apoptotic signaling pathway via death domain receptors	0.0349862	6	lowDNDS_lowNPII
eye development	0.0205501	12	lowDNDS_lowNPII
eye morphogenesis	0.02579	8	lowDNDS_lowNPII
eye photoreceptor cell development	0.00674766	1	lowDNDS_lowNPII
eye photoreceptor cell differentiation	0.0182313	2	lowDNDS_lowNPII
eyelid development in camera-type eye	0.0315992	10	lowDNDS_lowNPII
face development	0.0170263	27	lowDNDS_lowNPII
face morphogenesis	0.0269259	13	lowDNDS_lowNPII
facial nerve development	1.1922e-06	1	lowDNDS_lowNPII
facial nerve morphogenesis	1.1922e-06	1	lowDNDS_lowNPII
fat-soluble vitamin biosynthetic process	0.0318828	3	lowDNDS_lowNPII
fat-soluble vitamin catabolic process	0.027107	2	lowDNDS_lowNPII
fat-soluble vitamin metabolic process	0.00418901	7	lowDNDS_lowNPII
fat cell differentiation	0.0245811	30	lowDNDS_lowNPII
fatty-acyl-CoA biosynthetic process	0.000157182	2	lowDNDS_lowNPII
fatty-acyl-CoA metabolic process	0.000444112	3	lowDNDS_lowNPII
fatty acid beta-oxidation	0.0131828	19	lowDNDS_lowNPII
fatty acid biosynthetic process	0.00103793	8	lowDNDS_lowNPII
fatty acid catabolic process	0.016389	19	lowDNDS_lowNPII
fatty acid derivative biosynthetic process	0.000116445	3	lowDNDS_lowNPII
fatty acid derivative catabolic process	0.00015204	1	lowDNDS_lowNPII
fatty acid derivative metabolic process	0.00121077	5	lowDNDS_lowNPII
fatty acid homeostasis	0.0183946	5	lowDNDS_lowNPII
fatty acid metabolic process	0.0145398	31	lowDNDS_lowNPII
fatty acid oxidation	0.0186452	27	lowDNDS_lowNPII
fatty acid transmembrane transport	0.0215496	20	lowDNDS_lowNPII
fatty acid transport	0.0246351	24	lowDNDS_lowNPII
Fc-epsilon receptor signaling pathway	0.0121327	40	lowDNDS_lowNPII
Fc-gamma receptor signaling pathway	0.0124977	36	lowDNDS_lowNPII
Fc-gamma receptor signaling pathway involved in phagocytosis	0.0124478	36	lowDNDS_lowNPII
Fc receptor mediated stimulatory signaling pathway	0.0127953	36	lowDNDS_lowNPII
Fc receptor signaling pathway	0.0105491	50	lowDNDS_lowNPII
fear response	0.0272635	9	lowDNDS_lowNPII
feeding behavior	0.0326608	9	lowDNDS_lowNPII
female gamete generation	0.0352792	4	lowDNDS_lowNPII
female genitalia development	0.0198011	3	lowDNDS_lowNPII
female gonad development	0.0282548	8	lowDNDS_lowNPII
female meiotic nuclear division	0.0259637	5	lowDNDS_lowNPII
female pregnancy	0.0232542	27	lowDNDS_lowNPII
female sex differentiation	0.0304143	8	lowDNDS_lowNPII
fertilization	0.0155786	6	lowDNDS_lowNPII
fever generation	0.0170931	1	lowDNDS_lowNPII
fibrinolysis	0.0399179	1	lowDNDS_lowNPII
fibroblast activation	0.0193093	2	lowDNDS_lowNPII
fibroblast apoptotic process	0.0348533	7	lowDNDS_lowNPII
fibroblast growth factor receptor signaling pathway	0.0199448	18	lowDNDS_lowNPII
fibroblast migration	0.0219029	24	lowDNDS_lowNPII
fibroblast proliferation	0.0294284	12	lowDNDS_lowNPII
filopodium assembly	0.0207079	15	lowDNDS_lowNPII
flavonoid metabolic process	0.00847091	7	lowDNDS_lowNPII
fluid transport	0.00986021	1	lowDNDS_lowNPII
foam cell differentiation	0.023933	11	lowDNDS_lowNPII
focal adhesion assembly	0.0152773	25	lowDNDS_lowNPII
folic acid-containing compound biosynthetic process	0.00202798	1	lowDNDS_lowNPII
folic acid-containing compound metabolic process	0.00466225	1	lowDNDS_lowNPII
forebrain cell migration	0.00510812	1	lowDNDS_lowNPII
forebrain development	0.0227377	20	lowDNDS_lowNPII
forebrain generation of neurons	0.0208601	5	lowDNDS_lowNPII
forebrain morphogenesis	0.0291082	1	lowDNDS_lowNPII
forebrain neuron development	0.017046	5	lowDNDS_lowNPII
forebrain neuron differentiation	0.0189985	5	lowDNDS_lowNPII
forebrain regionalization	0.0243581	4	lowDNDS_lowNPII
forelimb morphogenesis	0.0174188	2	lowDNDS_lowNPII
formation of cytoplasmic translation initiation complex	3.38594e-05	7	lowDNDS_lowNPII
formation of extrachromosomal circular DNA	0.00563292	3	lowDNDS_lowNPII
formation of primary germ layer	0.0217655	9	lowDNDS_lowNPII
formation of translation preinitiation complex	0.00059294	6	lowDNDS_lowNPII
fructose 1,6-bisphosphate metabolic process	4.94624e-15	1	lowDNDS_lowNPII
fructose 6-phosphate metabolic process	1.0579e-14	1	lowDNDS_lowNPII
fructose metabolic process	0.00109968	2	lowDNDS_lowNPII
G protein-coupled acetylcholine receptor signaling pathway	0.0126049	28	lowDNDS_lowNPII
G protein-coupled adenosine receptor signaling pathway	0.0204304	17	lowDNDS_lowNPII
G protein-coupled glutamate receptor signaling pathway	0.00195367	2	lowDNDS_lowNPII
G protein-coupled purinergic nucleotide receptor signaling pathway	1.45087e-25	1	lowDNDS_lowNPII
G protein-coupled purinergic receptor signaling pathway	0.0204304	17	lowDNDS_lowNPII
G protein-coupled receptor internalization	0.0252421	2	lowDNDS_lowNPII
G protein-coupled receptor signaling pathway involved in heart process	0.0327063	14	lowDNDS_lowNPII
G protein-coupled receptor signaling pathway, coupled to cyclic nucleotide second messenger	0.0234939	4	lowDNDS_lowNPII
G protein-coupled serotonin receptor signaling pathway	7.89965e-08	2	lowDNDS_lowNPII
G0 to G1 transition	0.0162666	4	lowDNDS_lowNPII
G1 DNA damage checkpoint	0.0209719	9	lowDNDS_lowNPII
G1/S transition of mitotic cell cycle	0.0175513	22	lowDNDS_lowNPII
G2 DNA damage checkpoint	0.00728118	3	lowDNDS_lowNPII
G2/M transition of mitotic cell cycle	0.0135642	21	lowDNDS_lowNPII
GABAergic neuron differentiation	0.0141115	2	lowDNDS_lowNPII
gamma-aminobutyric acid signaling pathway	0.0350173	11	lowDNDS_lowNPII
gamma-aminobutyric acid transport	0.0164836	1	lowDNDS_lowNPII
gamma-delta T cell activation	0.0296795	4	lowDNDS_lowNPII
gamma-delta T cell differentiation	0.0219915	4	lowDNDS_lowNPII
ganglion development	0.0335861	10	lowDNDS_lowNPII
gap junction assembly	0.0449564	1	lowDNDS_lowNPII
gas homeostasis	0.0203215	2	lowDNDS_lowNPII
gas transport	0.0246193	1	lowDNDS_lowNPII
gastric acid secretion	0.0170007	1	lowDNDS_lowNPII
gastrulation	0.0185167	17	lowDNDS_lowNPII
gastrulation with mouth forming second	0.0244675	5	lowDNDS_lowNPII
GDP metabolic process	0.0374278	1	lowDNDS_lowNPII
genetic imprinting	0.033346	9	lowDNDS_lowNPII
genitalia development	0.0289154	9	lowDNDS_lowNPII
genitalia morphogenesis	0.0277066	4	lowDNDS_lowNPII
germ cell development	0.0184792	10	lowDNDS_lowNPII
germinal center formation	0.0296534	5	lowDNDS_lowNPII
gland development	0.0203213	42	lowDNDS_lowNPII
gland morphogenesis	0.0231375	18	lowDNDS_lowNPII
glandular epithelial cell development	0.0164514	22	lowDNDS_lowNPII
glandular epithelial cell differentiation	0.0130562	18	lowDNDS_lowNPII
glial cell apoptotic process	0.0347783	10	lowDNDS_lowNPII
glial cell development	0.0274993	16	lowDNDS_lowNPII
glial cell differentiation	0.0225334	36	lowDNDS_lowNPII
glial cell migration	0.00423604	3	lowDNDS_lowNPII
glial cell proliferation	0.024501	7	lowDNDS_lowNPII
gliogenesis	0.0175617	28	lowDNDS_lowNPII
global genome nucleotide-excision repair	0.0164232	9	lowDNDS_lowNPII
glomerular epithelial cell development	0.000243466	1	lowDNDS_lowNPII
glomerular epithelial cell differentiation	0.000518571	1	lowDNDS_lowNPII
glomerular epithelium development	0.0176506	2	lowDNDS_lowNPII
glomerular filtration	0.0433531	1	lowDNDS_lowNPII
glomerular mesangial cell proliferation	0.000510842	1	lowDNDS_lowNPII
glomerular mesangium development	0.0265129	4	lowDNDS_lowNPII
glomerular visceral epithelial cell development	0.000211593	1	lowDNDS_lowNPII
glomerular visceral epithelial cell differentiation	0.000484362	1	lowDNDS_lowNPII
glomerulus development	0.0165291	4	lowDNDS_lowNPII
glomerulus vasculature development	0.0218678	4	lowDNDS_lowNPII
glucan biosynthetic process	0.00999716	25	lowDNDS_lowNPII
glucan catabolic process	0.0141442	4	lowDNDS_lowNPII
glucan metabolic process	0.010423	24	lowDNDS_lowNPII
glucocorticoid metabolic process	0.0413633	2	lowDNDS_lowNPII
glucocorticoid receptor signaling pathway	0.0376912	3	lowDNDS_lowNPII
glucocorticoid secretion	0.0255971	5	lowDNDS_lowNPII
gluconeogenesis	0.032785	13	lowDNDS_lowNPII
glucosamine-containing compound metabolic process	0.0127873	2	lowDNDS_lowNPII
glucose 6-phosphate metabolic process	3.90355e-12	1	lowDNDS_lowNPII
glucose catabolic process	4.38464e-64	1	lowDNDS_lowNPII
glucose catabolic process to pyruvate	6.66315e-69	1	lowDNDS_lowNPII
glucose homeostasis	0.0208363	32	lowDNDS_lowNPII
glucose import	0.0202564	37	lowDNDS_lowNPII
glucose metabolic process	0.0191756	37	lowDNDS_lowNPII
glucose transmembrane transport	0.0212252	35	lowDNDS_lowNPII
glucuronate metabolic process	0.00504729	6	lowDNDS_lowNPII
glutamate metabolic process	1.27786e-07	1	lowDNDS_lowNPII
glutamate receptor signaling pathway	0.00751956	9	lowDNDS_lowNPII
glutamate secretion	0.00919148	4	lowDNDS_lowNPII
glutamine family amino acid biosynthetic process	8.20115e-05	1	lowDNDS_lowNPII
glutamine family amino acid catabolic process	0.00747109	3	lowDNDS_lowNPII
glutamine family amino acid metabolic process	0.00945316	3	lowDNDS_lowNPII
glutathione biosynthetic process	0.022115	1	lowDNDS_lowNPII
glutathione metabolic process	0.0220879	3	lowDNDS_lowNPII
glycerol ether biosynthetic process	0.00396377	3	lowDNDS_lowNPII
glycerol ether metabolic process	0.00845985	3	lowDNDS_lowNPII
glycerol metabolic process	1.50957e-06	1	lowDNDS_lowNPII
glycerolipid biosynthetic process	0.0172516	11	lowDNDS_lowNPII
glycerolipid catabolic process	1.64987e-06	1	lowDNDS_lowNPII
glycerolipid metabolic process	0.0156112	20	lowDNDS_lowNPII
glycerophospholipid biosynthetic process	0.0204837	13	lowDNDS_lowNPII
glycerophospholipid catabolic process	1.43179e-08	1	lowDNDS_lowNPII
glycerophospholipid metabolic process	0.0192619	17	lowDNDS_lowNPII
glycine transport	0.0164836	1	lowDNDS_lowNPII
glycogen biosynthetic process	0.00999716	25	lowDNDS_lowNPII
glycogen catabolic process	0.0138294	4	lowDNDS_lowNPII
glycogen metabolic process	0.010399	24	lowDNDS_lowNPII
glycolytic process	0.0201999	9	lowDNDS_lowNPII
glycolytic process through fructose-6-phosphate	1.08199e-67	1	lowDNDS_lowNPII
glycolytic process through glucose-6-phosphate	2.79838e-68	1	lowDNDS_lowNPII
glycoprotein biosynthetic process	0.0180925	5	lowDNDS_lowNPII
glycoprotein catabolic process	0.0255417	1	lowDNDS_lowNPII
glycoprotein metabolic process	0.0207537	5	lowDNDS_lowNPII
glycosaminoglycan biosynthetic process	0.0211849	7	lowDNDS_lowNPII
glycosaminoglycan catabolic process	0.0290996	5	lowDNDS_lowNPII
glycosaminoglycan metabolic process	0.0305076	16	lowDNDS_lowNPII
glycoside catabolic process	0.0485422	1	lowDNDS_lowNPII
glycoside metabolic process	4.09119e-07	1	lowDNDS_lowNPII
glycosyl compound biosynthetic process	0.00626668	3	lowDNDS_lowNPII
glycosyl compound catabolic process	0.00770051	4	lowDNDS_lowNPII
glycosyl compound metabolic process	0.00872086	9	lowDNDS_lowNPII
glycosylation	0.00259646	3	lowDNDS_lowNPII
glyoxylate metabolic process	2.35001e-12	1	lowDNDS_lowNPII
GMP metabolic process	0.0339555	2	lowDNDS_lowNPII
Golgi inheritance	0.00739035	13	lowDNDS_lowNPII
Golgi localization	0.0238492	11	lowDNDS_lowNPII
Golgi organization	0.0158556	15	lowDNDS_lowNPII
Golgi to endosome transport	0.0235882	1	lowDNDS_lowNPII
Golgi to plasma membrane protein transport	0.0284186	3	lowDNDS_lowNPII
Golgi to plasma membrane transport	0.03041	2	lowDNDS_lowNPII
Golgi vesicle transport	0.0184049	4	lowDNDS_lowNPII
gonad development	0.0285817	7	lowDNDS_lowNPII
gonadotropin secretion	0.0391152	2	lowDNDS_lowNPII
granulocyte chemotaxis	0.021357	15	lowDNDS_lowNPII
granulocyte differentiation	0.0289176	9	lowDNDS_lowNPII
granulocyte migration	0.0195353	13	lowDNDS_lowNPII
grooming behavior	0.0293183	3	lowDNDS_lowNPII
growth hormone receptor signaling pathway	0.0264465	12	lowDNDS_lowNPII
growth hormone receptor signaling pathway via JAK-STAT	0.0321217	6	lowDNDS_lowNPII
growth hormone secretion	0.0254859	6	lowDNDS_lowNPII
growth plate cartilage development	0.00245455	2	lowDNDS_lowNPII
GTP biosynthetic process	5.31853e-25	1	lowDNDS_lowNPII
GTP metabolic process	0.0318925	13	lowDNDS_lowNPII
guanosine-containing compound biosynthetic process	2.63943e-24	1	lowDNDS_lowNPII
guanosine-containing compound metabolic process	0.0322661	10	lowDNDS_lowNPII
hair cell differentiation	0.00109439	5	lowDNDS_lowNPII
hair cycle	0.0266074	10	lowDNDS_lowNPII
hair cycle process	0.024222	10	lowDNDS_lowNPII
hair follicle development	0.0238559	10	lowDNDS_lowNPII
hair follicle maturation	0.0309959	3	lowDNDS_lowNPII
hair follicle morphogenesis	0.0222703	5	lowDNDS_lowNPII
hatching	0.0334352	1	lowDNDS_lowNPII
head morphogenesis	0.0245414	11	lowDNDS_lowNPII
heart contraction	0.0198803	14	lowDNDS_lowNPII
heart field specification	0.0326637	9	lowDNDS_lowNPII
heart formation	0.0314705	10	lowDNDS_lowNPII
heart growth	0.0221791	26	lowDNDS_lowNPII
heart induction	0.028752	3	lowDNDS_lowNPII
heart looping	0.0147563	7	lowDNDS_lowNPII
heart morphogenesis	0.0248601	23	lowDNDS_lowNPII
heart process	0.0184395	21	lowDNDS_lowNPII
heart trabecula morphogenesis	0.0257664	8	lowDNDS_lowNPII
heart valve development	0.0219668	21	lowDNDS_lowNPII
heart valve formation	0.0360494	6	lowDNDS_lowNPII
heart valve morphogenesis	0.02086	20	lowDNDS_lowNPII
heat generation	0.00987328	2	lowDNDS_lowNPII
hematopoietic progenitor cell differentiation	0.0129663	5	lowDNDS_lowNPII
hematopoietic stem cell differentiation	0.0130184	4	lowDNDS_lowNPII
hematopoietic stem cell proliferation	0.0367464	5	lowDNDS_lowNPII
heme metabolic process	0.00589568	4	lowDNDS_lowNPII
hemoglobin biosynthetic process	0.0357414	4	lowDNDS_lowNPII
hemoglobin metabolic process	0.0414091	4	lowDNDS_lowNPII
hemostasis	0.015656	52	lowDNDS_lowNPII
heparan sulfate proteoglycan biosynthetic process	0.0245343	6	lowDNDS_lowNPII
heparan sulfate proteoglycan metabolic process	0.0214782	5	lowDNDS_lowNPII
heparin biosynthetic process	7.03732e-05	1	lowDNDS_lowNPII
heparin metabolic process	8.04009e-05	1	lowDNDS_lowNPII
hepaticobiliary system development	0.0240195	18	lowDNDS_lowNPII
hepatocyte apoptotic process	0.0231455	5	lowDNDS_lowNPII
hepatocyte differentiation	0.0286687	5	lowDNDS_lowNPII
hepatocyte growth factor receptor signaling pathway	0.0159232	11	lowDNDS_lowNPII
hepatocyte proliferation	0.0265649	6	lowDNDS_lowNPII
heterochromatin assembly	0.0275526	5	lowDNDS_lowNPII
heterochromatin organization	0.0282012	5	lowDNDS_lowNPII
heterotypic cell-cell adhesion	0.0303963	7	lowDNDS_lowNPII
hexose biosynthetic process	0.0326292	13	lowDNDS_lowNPII
hexose catabolic process	4.00248e-58	1	lowDNDS_lowNPII
hexose metabolic process	0.0185986	35	lowDNDS_lowNPII
hexose transmembrane transport	0.0213976	35	lowDNDS_lowNPII
high-density lipoprotein particle assembly	7.74493e-05	2	lowDNDS_lowNPII
hindbrain development	0.0207757	14	lowDNDS_lowNPII
hindbrain morphogenesis	0.0334965	8	lowDNDS_lowNPII
hindlimb morphogenesis	0.0178647	10	lowDNDS_lowNPII
hippo signaling	0.0199054	14	lowDNDS_lowNPII
hippocampus development	0.0104292	10	lowDNDS_lowNPII
histamine secretion	0.0199229	2	lowDNDS_lowNPII
histamine transport	0.0222037	2	lowDNDS_lowNPII
histone acetylation	0.0138804	22	lowDNDS_lowNPII
histone arginine methylation	0.0229085	3	lowDNDS_lowNPII
histone deacetylation	0.0257741	13	lowDNDS_lowNPII
histone exchange	0.0141649	3	lowDNDS_lowNPII
histone H2A acetylation	0.0232092	2	lowDNDS_lowNPII
histone H2A monoubiquitination	0.0315477	1	lowDNDS_lowNPII
histone H2A ubiquitination	0.0420918	1	lowDNDS_lowNPII
histone H2B ubiquitination	0.00125792	1	lowDNDS_lowNPII
histone H3-K14 acetylation	0.0436376	1	lowDNDS_lowNPII
histone H3-K27 methylation	0.0111594	2	lowDNDS_lowNPII
histone H3-K4 methylation	0.0104123	3	lowDNDS_lowNPII
histone H3-K4 trimethylation	0.0223182	1	lowDNDS_lowNPII
histone H3-K9 acetylation	0.0381068	3	lowDNDS_lowNPII
histone H3-K9 methylation	0.000701681	1	lowDNDS_lowNPII
histone H3-K9 modification	0.001063	1	lowDNDS_lowNPII
histone H3-K9 trimethylation	0.0415536	1	lowDNDS_lowNPII
histone H3 acetylation	0.0080118	1	lowDNDS_lowNPII
histone H3 deacetylation	0.0335451	13	lowDNDS_lowNPII
histone H4-K16 acetylation	0.0227688	1	lowDNDS_lowNPII
histone H4-K5 acetylation	0.0223182	1	lowDNDS_lowNPII
histone H4-K8 acetylation	0.0223182	1	lowDNDS_lowNPII
histone H4 acetylation	0.0271504	11	lowDNDS_lowNPII
histone H4 deacetylation	0.0271362	12	lowDNDS_lowNPII
histone lysine methylation	0.0102592	3	lowDNDS_lowNPII
histone methylation	0.0192693	11	lowDNDS_lowNPII
histone modification	0.00984058	23	lowDNDS_lowNPII
histone monoubiquitination	0.0246892	2	lowDNDS_lowNPII
histone mRNA catabolic process	0.0109817	1	lowDNDS_lowNPII
histone mRNA metabolic process	0.00476363	6	lowDNDS_lowNPII
histone phosphorylation	0.0216733	10	lowDNDS_lowNPII
histone ubiquitination	0.0252147	2	lowDNDS_lowNPII
homeostasis of number of cells	0.0259079	30	lowDNDS_lowNPII
homeostasis of number of cells within a tissue	0.0268324	13	lowDNDS_lowNPII
homologous chromosome pairing at meiosis	0.0192392	2	lowDNDS_lowNPII
homologous chromosome segregation	0.0117496	3	lowDNDS_lowNPII
homologous recombination	5.12743e-05	2	lowDNDS_lowNPII
homophilic cell adhesion via plasma membrane adhesion molecules	0.0419514	1	lowDNDS_lowNPII
homotypic cell-cell adhesion	0.0219224	11	lowDNDS_lowNPII
hormone-mediated signaling pathway	0.0140288	18	lowDNDS_lowNPII
hormone biosynthetic process	0.0142328	3	lowDNDS_lowNPII
hormone catabolic process	0.00748814	1	lowDNDS_lowNPII
hormone metabolic process	0.0130267	15	lowDNDS_lowNPII
hormone secretion	0.0135356	13	lowDNDS_lowNPII
hormone transport	0.0140333	13	lowDNDS_lowNPII
humoral immune response	0.00996807	5	lowDNDS_lowNPII
humoral immune response mediated by circulating immunoglobulin	0.0163173	3	lowDNDS_lowNPII
hyaluronan biosynthetic process	0.0264323	2	lowDNDS_lowNPII
hyaluronan metabolic process	0.0225011	13	lowDNDS_lowNPII
hydrogen peroxide-mediated programmed cell death	0.0290187	1	lowDNDS_lowNPII
hydrogen peroxide biosynthetic process	0.0286041	5	lowDNDS_lowNPII
hydrogen peroxide catabolic process	0.0130807	2	lowDNDS_lowNPII
hydrogen peroxide metabolic process	0.0182426	7	lowDNDS_lowNPII
hyperosmotic response	0.0262607	11	lowDNDS_lowNPII
hyperosmotic salinity response	0.0217958	2	lowDNDS_lowNPII
hypersensitivity	0.0238848	2	lowDNDS_lowNPII
hypothalamus development	0.034596	7	lowDNDS_lowNPII
hypotonic response	0.0458768	1	lowDNDS_lowNPII
I-kappaB kinase/NF-kappaB signaling	0.0120479	34	lowDNDS_lowNPII
I-kappaB phosphorylation	0.018381	14	lowDNDS_lowNPII
icosanoid biosynthetic process	0.0194707	8	lowDNDS_lowNPII
icosanoid metabolic process	0.013561	16	lowDNDS_lowNPII
icosanoid secretion	0.0255126	6	lowDNDS_lowNPII
icosanoid transport	0.0285824	6	lowDNDS_lowNPII
immature B cell differentiation	0.0102193	1	lowDNDS_lowNPII
immature T cell proliferation	0.0119083	2	lowDNDS_lowNPII
immune response-activating cell surface receptor signaling pathway	0.0107355	44	lowDNDS_lowNPII
immune response-activating signal transduction	0.0107355	44	lowDNDS_lowNPII
immune response-inhibiting signal transduction	0.0130641	3	lowDNDS_lowNPII
immune response-regulating cell surface receptor signaling pathway involved in phagocytosis	0.0124478	36	lowDNDS_lowNPII
immune response to tumor cell	0.0489604	1	lowDNDS_lowNPII
immunoglobulin mediated immune response	0.0154294	4	lowDNDS_lowNPII
immunoglobulin production	0.0410073	2	lowDNDS_lowNPII
immunoglobulin production involved in immunoglobulin-mediated immune response	0.0203995	2	lowDNDS_lowNPII
immunological synapse formation	0.019145	5	lowDNDS_lowNPII
IMP biosynthetic process	0.0144939	2	lowDNDS_lowNPII
IMP metabolic process	6.74405e-06	2	lowDNDS_lowNPII
import across plasma membrane	0.0288358	12	lowDNDS_lowNPII
import into cell	0.0260106	16	lowDNDS_lowNPII
import into nucleus	0.028461	24	lowDNDS_lowNPII
in utero embryonic development	0.0228038	18	lowDNDS_lowNPII
inactivation of MAPK activity	0.0183602	2	lowDNDS_lowNPII
inclusion body assembly	0.0122194	7	lowDNDS_lowNPII
inflammatory cell apoptotic process	0.0319431	6	lowDNDS_lowNPII
inflammatory response to antigenic stimulus	0.015548	5	lowDNDS_lowNPII
inflammatory response to wounding	0.0302854	2	lowDNDS_lowNPII
inhibitory postsynaptic potential	0.0164836	1	lowDNDS_lowNPII
inhibitory synapse assembly	0.0379178	1	lowDNDS_lowNPII
innate immune response-activating signal transduction	0.0131436	36	lowDNDS_lowNPII
innate immune response activating cell surface receptor signaling pathway	0.0131067	36	lowDNDS_lowNPII
innate immune response in mucosa	0.0267021	1	lowDNDS_lowNPII
inner ear auditory receptor cell differentiation	0.00181397	4	lowDNDS_lowNPII
inner ear development	0.0175816	14	lowDNDS_lowNPII
inner ear morphogenesis	0.0048729	5	lowDNDS_lowNPII
inner ear receptor cell differentiation	0.00360154	4	lowDNDS_lowNPII
inner mitochondrial membrane organization	4.40868e-27	1	lowDNDS_lowNPII
innervation	0.0149348	2	lowDNDS_lowNPII
inorganic anion transmembrane transport	0.0216096	4	lowDNDS_lowNPII
inorganic anion transport	0.0274317	4	lowDNDS_lowNPII
inorganic cation import across plasma membrane	0.0212257	2	lowDNDS_lowNPII
inorganic ion import across plasma membrane	0.0212257	2	lowDNDS_lowNPII
inositol lipid-mediated signaling	0.0154102	51	lowDNDS_lowNPII
inositol phosphate-mediated signaling	0.0203648	9	lowDNDS_lowNPII
inositol phosphate biosynthetic process	0.00490844	2	lowDNDS_lowNPII
inositol phosphate metabolic process	0.00333588	11	lowDNDS_lowNPII
inositol trisphosphate metabolic process	0.00026542	1	lowDNDS_lowNPII
insemination	0.00447001	1	lowDNDS_lowNPII
insulin-like growth factor receptor signaling pathway	0.0194573	23	lowDNDS_lowNPII
insulin receptor signaling pathway	0.0148569	35	lowDNDS_lowNPII
insulin secretion	0.0176424	14	lowDNDS_lowNPII
insulin secretion involved in cellular response to glucose stimulus	0.0209622	7	lowDNDS_lowNPII
integrated stress response signaling	0.00848721	3	lowDNDS_lowNPII
integrin-mediated signaling pathway	0.0152183	11	lowDNDS_lowNPII
integrin activation	0.0257095	3	lowDNDS_lowNPII
interferon-alpha production	0.0459273	1	lowDNDS_lowNPII
interferon-beta production	0.0344302	4	lowDNDS_lowNPII
interferon-gamma-mediated signaling pathway	0.000896586	5	lowDNDS_lowNPII
interferon-gamma production	0.0169484	1	lowDNDS_lowNPII
interleukin-1-mediated signaling pathway	0.00729425	15	lowDNDS_lowNPII
interleukin-1 beta production	0.0332447	5	lowDNDS_lowNPII
interleukin-1 production	0.0288761	5	lowDNDS_lowNPII
interleukin-10 production	0.0263268	1	lowDNDS_lowNPII
interleukin-12-mediated signaling pathway	0.0246571	18	lowDNDS_lowNPII
interleukin-12 production	0.0140535	15	lowDNDS_lowNPII
interleukin-13 production	0.0339955	6	lowDNDS_lowNPII
interleukin-15-mediated signaling pathway	0.0267022	9	lowDNDS_lowNPII
interleukin-2-mediated signaling pathway	0.0227993	4	lowDNDS_lowNPII
interleukin-2 production	0.039413	2	lowDNDS_lowNPII
interleukin-27-mediated signaling pathway	0.0222246	3	lowDNDS_lowNPII
interleukin-35-mediated signaling pathway	0.0372068	3	lowDNDS_lowNPII
interleukin-4 production	0.0315098	3	lowDNDS_lowNPII
interleukin-5 production	0.0313866	5	lowDNDS_lowNPII
interleukin-6-mediated signaling pathway	0.0252397	7	lowDNDS_lowNPII
interleukin-6 production	0.0326558	7	lowDNDS_lowNPII
interleukin-7-mediated signaling pathway	0.00945643	7	lowDNDS_lowNPII
interleukin-8 production	0.0375404	5	lowDNDS_lowNPII
intermediate filament-based process	0.0205448	2	lowDNDS_lowNPII
intermediate filament cytoskeleton organization	0.020314	2	lowDNDS_lowNPII
intermediate filament organization	0.014462	2	lowDNDS_lowNPII
internal peptidyl-lysine acetylation	0.0143319	22	lowDNDS_lowNPII
internal protein amino acid acetylation	0.0144906	22	lowDNDS_lowNPII
interstrand cross-link repair	0.00581172	8	lowDNDS_lowNPII
intestinal absorption	0.0360864	2	lowDNDS_lowNPII
intestinal epithelial cell development	0.0440562	1	lowDNDS_lowNPII
intra-Golgi vesicle-mediated transport	0.0348476	1	lowDNDS_lowNPII
intra-S DNA damage checkpoint	0.00751689	3	lowDNDS_lowNPII
intracellular cholesterol transport	0.0345643	2	lowDNDS_lowNPII
intracellular estrogen receptor signaling pathway	0.0218211	9	lowDNDS_lowNPII
intracellular lipid transport	0.0199794	3	lowDNDS_lowNPII
intracellular pH reduction	0.0132195	2	lowDNDS_lowNPII
intracellular protein transmembrane transport	0.0113799	2	lowDNDS_lowNPII
intracellular receptor signaling pathway	0.00973219	24	lowDNDS_lowNPII
intracellular signal transduction involved in G1 DNA damage checkpoint	0.0202111	8	lowDNDS_lowNPII
intracellular steroid hormone receptor signaling pathway	0.0154486	17	lowDNDS_lowNPII
intracellular sterol transport	0.0345643	2	lowDNDS_lowNPII
intracellular transport of virus	0.0077141	6	lowDNDS_lowNPII
intrinsic apoptotic signaling pathway	0.0274114	16	lowDNDS_lowNPII
intrinsic apoptotic signaling pathway by p53 class mediator	0.0358423	14	lowDNDS_lowNPII
intrinsic apoptotic signaling pathway in response to DNA damage	0.0367472	7	lowDNDS_lowNPII
intrinsic apoptotic signaling pathway in response to DNA damage by p53 class mediator	0.0296803	6	lowDNDS_lowNPII
intrinsic apoptotic signaling pathway in response to endoplasmic reticulum stress	0.0224617	4	lowDNDS_lowNPII
intrinsic apoptotic signaling pathway in response to oxidative stress	0.0281749	25	lowDNDS_lowNPII
ionotropic glutamate receptor signaling pathway	0.00884985	4	lowDNDS_lowNPII
IRE1-mediated unfolded protein response	0.0302318	2	lowDNDS_lowNPII
IRES-dependent viral translational initiation	0.000117611	7	lowDNDS_lowNPII
iron ion homeostasis	0.0246408	3	lowDNDS_lowNPII
isoprenoid biosynthetic process	0.0260365	1	lowDNDS_lowNPII
isoprenoid catabolic process	0.0333607	1	lowDNDS_lowNPII
isoprenoid metabolic process	0.0122068	11	lowDNDS_lowNPII
isotype switching	0.0191371	2	lowDNDS_lowNPII
JNK cascade	0.019229	28	lowDNDS_lowNPII
keratinization	0.0303123	3	lowDNDS_lowNPII
keratinocyte development	0.0480879	1	lowDNDS_lowNPII
keratinocyte differentiation	0.0351069	5	lowDNDS_lowNPII
keratinocyte migration	0.0128332	7	lowDNDS_lowNPII
keratinocyte proliferation	0.0237628	3	lowDNDS_lowNPII
ketone catabolic process	0.0164767	1	lowDNDS_lowNPII
kidney development	0.0205654	14	lowDNDS_lowNPII
kidney epithelium development	0.0186842	16	lowDNDS_lowNPII
kidney mesenchyme development	0.0287389	6	lowDNDS_lowNPII
kidney morphogenesis	0.0246565	9	lowDNDS_lowNPII
kidney vasculature development	0.0127954	3	lowDNDS_lowNPII
killing of cells of other organism	0.0398898	1	lowDNDS_lowNPII
kynurenine metabolic process	0.00723799	1	lowDNDS_lowNPII
L-alpha-amino acid transmembrane transport	0.0295145	1	lowDNDS_lowNPII
L-amino acid transport	0.0300369	1	lowDNDS_lowNPII
L-glutamate import	0.0299016	2	lowDNDS_lowNPII
L-glutamate import across plasma membrane	0.0299016	2	lowDNDS_lowNPII
L-glutamate transmembrane transport	0.0342772	2	lowDNDS_lowNPII
labyrinthine layer blood vessel development	0.0214506	22	lowDNDS_lowNPII
labyrinthine layer development	0.0223678	19	lowDNDS_lowNPII
labyrinthine layer morphogenesis	0.0404172	4	lowDNDS_lowNPII
lactate metabolic process	0.0467968	1	lowDNDS_lowNPII
lactation	0.0233738	10	lowDNDS_lowNPII
lamellipodium assembly	0.0135247	24	lowDNDS_lowNPII
lamellipodium morphogenesis	0.0203417	3	lowDNDS_lowNPII
lamellipodium organization	0.0139882	23	lowDNDS_lowNPII
lateral mesoderm development	0.0198509	3	lowDNDS_lowNPII
lateral sprouting from an epithelium	0.0197243	4	lowDNDS_lowNPII
layer formation in cerebral cortex	0.017255	2	lowDNDS_lowNPII
learning	0.0172128	15	lowDNDS_lowNPII
learning or memory	0.0185642	22	lowDNDS_lowNPII
left/right axis specification	0.0137465	5	lowDNDS_lowNPII
left/right pattern formation	0.0174081	5	lowDNDS_lowNPII
lens development in camera-type eye	0.0329778	1	lowDNDS_lowNPII
lens fiber cell development	0.0374391	1	lowDNDS_lowNPII
lens morphogenesis in camera-type eye	0.0447553	1	lowDNDS_lowNPII
leptin-mediated signaling pathway	0.0356064	3	lowDNDS_lowNPII
leukocyte adhesion to vascular endothelial cell	0.0215092	18	lowDNDS_lowNPII
leukocyte aggregation	0.0109172	4	lowDNDS_lowNPII
leukocyte apoptotic process	0.0319072	19	lowDNDS_lowNPII
leukocyte cell-cell adhesion	0.0130606	32	lowDNDS_lowNPII
leukocyte chemotaxis	0.0294038	17	lowDNDS_lowNPII
leukocyte homeostasis	0.0306866	17	lowDNDS_lowNPII
leukocyte mediated cytotoxicity	0.0327694	5	lowDNDS_lowNPII
leukocyte migration involved in inflammatory response	0.0147739	2	lowDNDS_lowNPII
leukocyte proliferation	0.0152716	15	lowDNDS_lowNPII
leukocyte tethering or rolling	0.0265906	4	lowDNDS_lowNPII
leukotriene biosynthetic process	0.013855	1	lowDNDS_lowNPII
leukotriene metabolic process	0.0225348	8	lowDNDS_lowNPII
Leydig cell differentiation	0.0221841	3	lowDNDS_lowNPII
limb bud formation	0.0189539	3	lowDNDS_lowNPII
limb development	0.0169931	19	lowDNDS_lowNPII
limb morphogenesis	0.0171716	19	lowDNDS_lowNPII
limbic system development	0.0184685	11	lowDNDS_lowNPII
linoleic acid metabolic process	0.0110115	2	lowDNDS_lowNPII
lipid catabolic process	0.0199045	24	lowDNDS_lowNPII
lipid droplet organization	0.0287286	2	lowDNDS_lowNPII
lipid export from cell	0.0159992	5	lowDNDS_lowNPII
lipid homeostasis	0.029389	6	lowDNDS_lowNPII
lipid import into cell	0.0186668	20	lowDNDS_lowNPII
lipid modification	0.0167613	30	lowDNDS_lowNPII
lipid oxidation	0.0190884	27	lowDNDS_lowNPII
lipid phosphorylation	0.0137629	13	lowDNDS_lowNPII
lipid storage	0.0213242	6	lowDNDS_lowNPII
lipid transport	0.0220665	19	lowDNDS_lowNPII
lipopolysaccharide-mediated signaling pathway	0.0195165	33	lowDNDS_lowNPII
lipoprotein catabolic process	0.0130227	1	lowDNDS_lowNPII
lipoprotein localization	0.0296922	2	lowDNDS_lowNPII
lipoprotein metabolic process	0.0295033	2	lowDNDS_lowNPII
lipoprotein transport	0.0292909	2	lowDNDS_lowNPII
lipoxygenase pathway	5.95548e-05	3	lowDNDS_lowNPII
liver development	0.0237691	18	lowDNDS_lowNPII
liver morphogenesis	0.0235393	7	lowDNDS_lowNPII
liver regeneration	0.0233011	4	lowDNDS_lowNPII
localization within membrane	0.0360684	5	lowDNDS_lowNPII
locomotor rhythm	0.0195596	10	lowDNDS_lowNPII
locomotory behavior	0.0254337	8	lowDNDS_lowNPII
locomotory exploration behavior	0.0300971	2	lowDNDS_lowNPII
long-chain fatty-acyl-CoA metabolic process	0.000381632	1	lowDNDS_lowNPII
long-chain fatty acid biosynthetic process	0.0104962	7	lowDNDS_lowNPII
long-chain fatty acid import across plasma membrane	0.0132745	20	lowDNDS_lowNPII
long-chain fatty acid import into cell	0.0160577	21	lowDNDS_lowNPII
long-chain fatty acid metabolic process	0.00737799	11	lowDNDS_lowNPII
long-chain fatty acid transport	0.02323	22	lowDNDS_lowNPII
long-term memory	0.00671544	9	lowDNDS_lowNPII
long-term synaptic depression	0.016436	2	lowDNDS_lowNPII
long-term synaptic potentiation	0.023782	11	lowDNDS_lowNPII
loop of Henle development	0.0236344	4	lowDNDS_lowNPII
low-density lipoprotein particle clearance	0.0378206	2	lowDNDS_lowNPII
low-density lipoprotein particle receptor catabolic process	0.016569	6	lowDNDS_lowNPII
low-density lipoprotein receptor particle metabolic process	0.016569	6	lowDNDS_lowNPII
lung alveolus development	0.0277263	1	lowDNDS_lowNPII
lung cell differentiation	0.0365686	4	lowDNDS_lowNPII
lung development	0.0214627	23	lowDNDS_lowNPII
lung epithelial cell differentiation	0.0365686	4	lowDNDS_lowNPII
lung epithelium development	0.0298901	14	lowDNDS_lowNPII
lung morphogenesis	0.0173622	20	lowDNDS_lowNPII
luteinization	0.0342333	3	lowDNDS_lowNPII
lymph vessel morphogenesis	0.0480608	1	lowDNDS_lowNPII
lymphangiogenesis	0.0427477	1	lowDNDS_lowNPII
lymphocyte activation involved in immune response	0.027058	9	lowDNDS_lowNPII
lymphocyte apoptotic process	0.0268311	17	lowDNDS_lowNPII
lymphocyte chemotaxis	0.0242695	2	lowDNDS_lowNPII
lymphocyte costimulation	0.00996048	32	lowDNDS_lowNPII
lymphocyte differentiation	0.019196	16	lowDNDS_lowNPII
lymphocyte homeostasis	0.0274653	17	lowDNDS_lowNPII
lymphocyte mediated immunity	0.0160595	6	lowDNDS_lowNPII
lymphocyte migration	0.0242693	22	lowDNDS_lowNPII
lymphocyte proliferation	0.0140196	9	lowDNDS_lowNPII
lymphoid progenitor cell differentiation	0.0276716	9	lowDNDS_lowNPII
lysosomal transport	0.0130788	3	lowDNDS_lowNPII
lysosome localization	0.0249633	9	lowDNDS_lowNPII
lysosome organization	0.0295899	7	lowDNDS_lowNPII
lytic vacuole organization	0.0295899	7	lowDNDS_lowNPII
macroautophagy	0.0200227	17	lowDNDS_lowNPII
macromolecule deacylation	0.0235253	16	lowDNDS_lowNPII
macromolecule glycosylation	0.00255161	3	lowDNDS_lowNPII
macromolecule methylation	0.0135233	6	lowDNDS_lowNPII
macrophage activation	0.0167259	3	lowDNDS_lowNPII
macrophage activation involved in immune response	0.0258796	1	lowDNDS_lowNPII
macrophage apoptotic process	0.0300633	8	lowDNDS_lowNPII
macrophage chemotaxis	0.0114529	14	lowDNDS_lowNPII
macrophage cytokine production	0.0383081	3	lowDNDS_lowNPII
macrophage derived foam cell differentiation	0.023933	11	lowDNDS_lowNPII
macrophage differentiation	0.0313751	7	lowDNDS_lowNPII
macrophage migration	0.0149426	14	lowDNDS_lowNPII
macrophage proliferation	0.00847659	14	lowDNDS_lowNPII
macropinocytosis	0.0125299	9	lowDNDS_lowNPII
magnesium ion transport	0.0111147	1	lowDNDS_lowNPII
maintenance of blood-brain barrier	0.0229893	6	lowDNDS_lowNPII
maintenance of cell number	0.00930867	13	lowDNDS_lowNPII
maintenance of cell polarity	0.0389911	10	lowDNDS_lowNPII
maintenance of location	0.0147939	14	lowDNDS_lowNPII
maintenance of location in cell	0.0194386	18	lowDNDS_lowNPII
maintenance of mitotic sister chromatid cohesion	0.0307414	2	lowDNDS_lowNPII
maintenance of protein localization in organelle	0.0203188	12	lowDNDS_lowNPII
maintenance of protein location	0.0312796	13	lowDNDS_lowNPII
maintenance of protein location in cell	0.02462	12	lowDNDS_lowNPII
maintenance of protein location in nucleus	0.0441431	2	lowDNDS_lowNPII
maintenance of sister chromatid cohesion	0.0307414	2	lowDNDS_lowNPII
maintenance of synapse structure	0.0247907	4	lowDNDS_lowNPII
male genitalia development	0.0258661	4	lowDNDS_lowNPII
male gonad development	0.0286136	7	lowDNDS_lowNPII
male meiosis I	0.0311314	4	lowDNDS_lowNPII
male meiotic nuclear division	0.028565	4	lowDNDS_lowNPII
male sex determination	0.0332568	2	lowDNDS_lowNPII
male sex differentiation	0.0294408	8	lowDNDS_lowNPII
mammary gland alveolus development	0.0232577	5	lowDNDS_lowNPII
mammary gland development	0.0263383	27	lowDNDS_lowNPII
mammary gland duct morphogenesis	0.0276056	8	lowDNDS_lowNPII
mammary gland epithelial cell differentiation	0.0179305	17	lowDNDS_lowNPII
mammary gland epithelial cell proliferation	0.0294227	14	lowDNDS_lowNPII
mammary gland epithelium development	0.0238395	24	lowDNDS_lowNPII
mammary gland lobule development	0.0232577	5	lowDNDS_lowNPII
mammary gland morphogenesis	0.0227208	7	lowDNDS_lowNPII
manganese ion transport	0.0411693	1	lowDNDS_lowNPII
mast cell activation	0.0223827	9	lowDNDS_lowNPII
mast cell activation involved in immune response	0.0224495	10	lowDNDS_lowNPII
mast cell chemotaxis	0.0220905	5	lowDNDS_lowNPII
mast cell degranulation	0.0247448	11	lowDNDS_lowNPII
mast cell mediated immunity	0.0224495	10	lowDNDS_lowNPII
mast cell migration	0.022464	5	lowDNDS_lowNPII
maternal behavior	0.0187796	2	lowDNDS_lowNPII
maternal placenta development	0.0155714	25	lowDNDS_lowNPII
maternal process involved in female pregnancy	0.0142111	27	lowDNDS_lowNPII
mating	0.0283718	3	lowDNDS_lowNPII
mating behavior	0.0328569	5	lowDNDS_lowNPII
maturation of LSU-rRNA	0.000165612	9	lowDNDS_lowNPII
maturation of LSU-rRNA from tricistronic rRNA transcript (SSU-rRNA, 5.8S rRNA, LSU-rRNA)	0.0235864	9	lowDNDS_lowNPII
maturation of SSU-rRNA	2.71e-06	12	lowDNDS_lowNPII
maturation of SSU-rRNA from tricistronic rRNA transcript (SSU-rRNA, 5.8S rRNA, LSU-rRNA)	1.46875e-05	12	lowDNDS_lowNPII
mature B cell differentiation	0.0227002	2	lowDNDS_lowNPII
mature B cell differentiation involved in immune response	0.0211756	2	lowDNDS_lowNPII
mechanoreceptor differentiation	0.00391066	4	lowDNDS_lowNPII
medium-chain fatty acid metabolic process	0.0170012	1	lowDNDS_lowNPII
megakaryocyte development	0.0192361	14	lowDNDS_lowNPII
megakaryocyte differentiation	0.0213774	13	lowDNDS_lowNPII
meiosis I	0.0086721	3	lowDNDS_lowNPII
meiosis I cell cycle process	0.0086769	3	lowDNDS_lowNPII
meiotic cell cycle	0.0273972	10	lowDNDS_lowNPII
meiotic cell cycle process	0.0186238	9	lowDNDS_lowNPII
meiotic chromosome segregation	0.0126585	9	lowDNDS_lowNPII
meiotic nuclear division	0.0166089	9	lowDNDS_lowNPII
meiotic spindle organization	0.0470699	1	lowDNDS_lowNPII
melanin biosynthetic process	0.0442925	1	lowDNDS_lowNPII
melanin metabolic process	0.0342491	2	lowDNDS_lowNPII
melanocyte differentiation	0.0357582	6	lowDNDS_lowNPII
membrane assembly	0.0418529	1	lowDNDS_lowNPII
membrane biogenesis	0.0459795	1	lowDNDS_lowNPII
membrane depolarization	0.0253982	5	lowDNDS_lowNPII
membrane depolarization during action potential	0.0295619	2	lowDNDS_lowNPII
membrane depolarization during cardiac muscle cell action potential	0.013779	1	lowDNDS_lowNPII
membrane disassembly	0.013633	5	lowDNDS_lowNPII
membrane docking	0.0198164	16	lowDNDS_lowNPII
membrane fission	0.0460956	1	lowDNDS_lowNPII
membrane fusion	0.0156282	5	lowDNDS_lowNPII
membrane hyperpolarization	0.0364119	2	lowDNDS_lowNPII
membrane invagination	0.0254031	23	lowDNDS_lowNPII
membrane lipid biosynthetic process	0.0024718	2	lowDNDS_lowNPII
membrane lipid catabolic process	0.0331396	1	lowDNDS_lowNPII
membrane lipid metabolic process	0.0146551	3	lowDNDS_lowNPII
membrane protein ectodomain proteolysis	0.0238125	11	lowDNDS_lowNPII
membrane protein intracellular domain proteolysis	0.020739	9	lowDNDS_lowNPII
membrane protein proteolysis	0.0266697	14	lowDNDS_lowNPII
membrane raft assembly	0.0417725	1	lowDNDS_lowNPII
membrane repolarization	0.0181614	1	lowDNDS_lowNPII
membrane repolarization during action potential	0.0161361	1	lowDNDS_lowNPII
membrane repolarization during cardiac muscle cell action potential	0.015028	1	lowDNDS_lowNPII
memory	0.0155903	13	lowDNDS_lowNPII
mesenchymal cell apoptotic process	0.0221582	3	lowDNDS_lowNPII
mesenchymal cell development	0.0155054	17	lowDNDS_lowNPII
mesenchymal cell differentiation	0.0223808	27	lowDNDS_lowNPII
mesenchymal cell proliferation	0.0220421	11	lowDNDS_lowNPII
mesenchymal to epithelial transition	0.0458444	2	lowDNDS_lowNPII
mesenchyme development	0.0204099	21	lowDNDS_lowNPII
mesenchyme morphogenesis	0.0200913	6	lowDNDS_lowNPII
mesoderm development	0.0205173	5	lowDNDS_lowNPII
mesoderm formation	0.0242705	3	lowDNDS_lowNPII
mesoderm morphogenesis	0.0246055	3	lowDNDS_lowNPII
mesodermal cell differentiation	0.0304919	3	lowDNDS_lowNPII
mesodermal cell fate commitment	0.0334242	2	lowDNDS_lowNPII
mesodermal cell fate specification	0.0297267	2	lowDNDS_lowNPII
mesonephric epithelium development	0.022235	10	lowDNDS_lowNPII
mesonephric tubule development	0.022235	10	lowDNDS_lowNPII
mesonephric tubule morphogenesis	0.0244797	10	lowDNDS_lowNPII
mesonephros development	0.0193103	9	lowDNDS_lowNPII
metal ion export	0.0294157	1	lowDNDS_lowNPII
metal ion transport	0.0265224	21	lowDNDS_lowNPII
metanephric collecting duct development	0.00382932	2	lowDNDS_lowNPII
metanephric glomerulus development	0.0189575	2	lowDNDS_lowNPII
metanephric mesenchyme development	0.0272498	6	lowDNDS_lowNPII
metanephric nephron development	0.0029766	1	lowDNDS_lowNPII
metanephric nephron morphogenesis	0.0440093	1	lowDNDS_lowNPII
metanephros development	0.0218775	10	lowDNDS_lowNPII
metanephros morphogenesis	0.0463122	1	lowDNDS_lowNPII
metaphase/anaphase transition of cell cycle	0.0217966	3	lowDNDS_lowNPII
metaphase/anaphase transition of mitotic cell cycle	0.0215086	3	lowDNDS_lowNPII
metencephalon development	0.0206362	12	lowDNDS_lowNPII
methionine metabolic process	0.0110913	1	lowDNDS_lowNPII
methylation	0.0167756	7	lowDNDS_lowNPII
MHC class II biosynthetic process	0.0469755	1	lowDNDS_lowNPII
microglial cell activation	0.0105179	3	lowDNDS_lowNPII
microtubule-based movement	0.0148976	9	lowDNDS_lowNPII
microtubule-based protein transport	0.0376984	2	lowDNDS_lowNPII
microtubule-based transport	0.0181911	6	lowDNDS_lowNPII
microtubule anchoring	0.0395638	3	lowDNDS_lowNPII
microtubule anchoring at centrosome	0.0329542	10	lowDNDS_lowNPII
microtubule anchoring at microtubule organizing center	0.035804	10	lowDNDS_lowNPII
microtubule bundle formation	0.0254383	1	lowDNDS_lowNPII
microtubule cytoskeleton organization involved in mitosis	0.0317713	12	lowDNDS_lowNPII
microtubule depolymerization	0.04812	3	lowDNDS_lowNPII
microtubule nucleation	0.0403281	4	lowDNDS_lowNPII
microtubule organizing center localization	0.0304422	1	lowDNDS_lowNPII
microtubule organizing center organization	0.032319	7	lowDNDS_lowNPII
microtubule polymerization	0.0209711	9	lowDNDS_lowNPII
microtubule polymerization or depolymerization	0.0179369	11	lowDNDS_lowNPII
microvillus assembly	0.00129093	1	lowDNDS_lowNPII
microvillus organization	0.0281566	5	lowDNDS_lowNPII
midbrain development	0.0206908	29	lowDNDS_lowNPII
midbrain dopaminergic neuron differentiation	0.0172418	15	lowDNDS_lowNPII
midgut development	0.0257001	2	lowDNDS_lowNPII
miRNA catabolic process	0.0443652	1	lowDNDS_lowNPII
miRNA mediated inhibition of translation	0.0143736	2	lowDNDS_lowNPII
miRNA metabolic process	0.0346083	8	lowDNDS_lowNPII
mismatch repair	0.0147591	3	lowDNDS_lowNPII
mitochondrial ATP synthesis coupled proton transport	2.02084e-33	1	lowDNDS_lowNPII
mitochondrial depolarization	0.0186055	2	lowDNDS_lowNPII
mitochondrial fusion	0.0301331	1	lowDNDS_lowNPII
mitochondrial genome maintenance	0.0295948	4	lowDNDS_lowNPII
mitochondrial membrane organization	0.0220982	15	lowDNDS_lowNPII
mitochondrial outer membrane permeabilization	0.023659	16	lowDNDS_lowNPII
mitochondrial outer membrane permeabilization involved in programmed cell death	0.0191922	14	lowDNDS_lowNPII
mitochondrial RNA metabolic process	0.0290547	1	lowDNDS_lowNPII
mitochondrial transcription	0.0170007	1	lowDNDS_lowNPII
mitochondrial transmembrane transport	0.0101742	3	lowDNDS_lowNPII
mitochondrial transport	0.0160777	13	lowDNDS_lowNPII
mitochondrion disassembly	0.0212897	3	lowDNDS_lowNPII
mitochondrion distribution	0.0334573	3	lowDNDS_lowNPII
mitochondrion localization	0.0398513	5	lowDNDS_lowNPII
mitochondrion morphogenesis	0.0334981	2	lowDNDS_lowNPII
mitochondrion transport along microtubule	0.0324448	6	lowDNDS_lowNPII
mitophagy	0.0331412	2	lowDNDS_lowNPII
mitotic cell cycle checkpoint	0.0144157	8	lowDNDS_lowNPII
mitotic cytokinesis	0.0108247	15	lowDNDS_lowNPII
mitotic cytokinetic process	0.0267597	15	lowDNDS_lowNPII
mitotic DNA damage checkpoint	0.0178674	9	lowDNDS_lowNPII
mitotic DNA integrity checkpoint	0.0183285	9	lowDNDS_lowNPII
mitotic G1 DNA damage checkpoint	0.0209213	9	lowDNDS_lowNPII
mitotic G1/S transition checkpoint	0.0209719	9	lowDNDS_lowNPII
mitotic G2 DNA damage checkpoint	1.0905e-05	2	lowDNDS_lowNPII
mitotic G2/M transition checkpoint	2.15143e-05	2	lowDNDS_lowNPII
mitotic nuclear division	0.0228152	11	lowDNDS_lowNPII
mitotic nuclear envelope disassembly	0.0127984	5	lowDNDS_lowNPII
mitotic nuclear envelope reassembly	0.0132968	6	lowDNDS_lowNPII
mitotic nuclear membrane organization	0.0132968	6	lowDNDS_lowNPII
mitotic recombination	0.00540406	3	lowDNDS_lowNPII
mitotic sister chromatid cohesion	0.0443786	2	lowDNDS_lowNPII
mitotic sister chromatid segregation	0.0358697	2	lowDNDS_lowNPII
mitotic sister chromatid separation	0.0220129	3	lowDNDS_lowNPII
mitotic spindle assembly	0.0302408	11	lowDNDS_lowNPII
mitotic spindle assembly checkpoint	0.0340567	4	lowDNDS_lowNPII
mitotic spindle checkpoint	0.0340567	4	lowDNDS_lowNPII
mitotic spindle organization	0.0287493	12	lowDNDS_lowNPII
mitral valve development	0.0299463	4	lowDNDS_lowNPII
mitral valve morphogenesis	0.0285317	4	lowDNDS_lowNPII
modification of postsynaptic structure	0.0183791	27	lowDNDS_lowNPII
modification of synaptic structure	0.0180776	26	lowDNDS_lowNPII
modified amino acid transport	0.0461486	1	lowDNDS_lowNPII
modulation by host of symbiont process	0.024178	14	lowDNDS_lowNPII
modulation by host of viral genome replication	0.0323784	4	lowDNDS_lowNPII
modulation by host of viral process	0.0269469	5	lowDNDS_lowNPII
modulation by symbiont of host cellular process	0.0346354	1	lowDNDS_lowNPII
modulation by symbiont of host process	0.021332	7	lowDNDS_lowNPII
modulation by virus of host cellular process	0.0300051	1	lowDNDS_lowNPII
modulation by virus of host process	0.0219927	8	lowDNDS_lowNPII
modulation of chemical synaptic transmission	0.0203405	36	lowDNDS_lowNPII
modulation of excitatory postsynaptic potential	0.0253028	6	lowDNDS_lowNPII
modulation of process of other organism	0.0218451	16	lowDNDS_lowNPII
modulation of process of other organism involved in symbiotic interaction	0.0199271	17	lowDNDS_lowNPII
molting cycle	0.0266074	10	lowDNDS_lowNPII
molting cycle process	0.024222	10	lowDNDS_lowNPII
monoacylglycerol metabolic process	2.11264e-09	1	lowDNDS_lowNPII
monoamine transport	0.0109925	6	lowDNDS_lowNPII
monocarboxylic acid biosynthetic process	0.00156222	8	lowDNDS_lowNPII
monocarboxylic acid catabolic process	0.0182607	22	lowDNDS_lowNPII
monocarboxylic acid transport	0.0135268	8	lowDNDS_lowNPII
monocyte activation	0.029965	3	lowDNDS_lowNPII
monocyte chemotaxis	0.0177636	2	lowDNDS_lowNPII
monocyte differentiation	0.0307985	10	lowDNDS_lowNPII
mononuclear cell differentiation	0.0197679	19	lowDNDS_lowNPII
mononuclear cell migration	0.0219984	38	lowDNDS_lowNPII
mononuclear cell proliferation	0.0141528	9	lowDNDS_lowNPII
monosaccharide biosynthetic process	0.0309727	13	lowDNDS_lowNPII
monosaccharide catabolic process	6.78526e-57	1	lowDNDS_lowNPII
monosaccharide metabolic process	0.0172576	32	lowDNDS_lowNPII
monosaccharide transmembrane transport	0.0206971	34	lowDNDS_lowNPII
monovalent inorganic cation homeostasis	0.0166162	13	lowDNDS_lowNPII
morphogenesis of a branching epithelium	0.0215119	23	lowDNDS_lowNPII
morphogenesis of a branching structure	0.0222128	23	lowDNDS_lowNPII
morphogenesis of a polarized epithelium	0.0146885	29	lowDNDS_lowNPII
morphogenesis of an endothelium	0.0247142	23	lowDNDS_lowNPII
morphogenesis of an epithelial bud	0.0219666	4	lowDNDS_lowNPII
morphogenesis of an epithelial fold	0.0267795	4	lowDNDS_lowNPII
morphogenesis of an epithelial sheet	0.0226962	23	lowDNDS_lowNPII
morphogenesis of embryonic epithelium	0.0105802	8	lowDNDS_lowNPII
motor neuron axon guidance	0.0194853	8	lowDNDS_lowNPII
movement in host environment	0.0293252	4	lowDNDS_lowNPII
mRNA-containing ribonucleoprotein complex export from nucleus	6.75057e-05	4	lowDNDS_lowNPII
mRNA 3'-end processing	0.00662489	5	lowDNDS_lowNPII
mRNA 5'-splice site recognition	0.0214571	4	lowDNDS_lowNPII
mRNA catabolic process	0.00794646	38	lowDNDS_lowNPII
mRNA cis splicing, via spliceosome	0.0171943	7	lowDNDS_lowNPII
mRNA cleavage	0.0169868	5	lowDNDS_lowNPII
mRNA cleavage involved in mRNA processing	0.00877646	5	lowDNDS_lowNPII
mRNA destabilization	0.0132549	10	lowDNDS_lowNPII
mRNA export from nucleus	6.75057e-05	4	lowDNDS_lowNPII
mRNA polyadenylation	0.0236328	6	lowDNDS_lowNPII
mRNA splice site selection	0.0196167	6	lowDNDS_lowNPII
mRNA splicing, via spliceosome	0.00619162	6	lowDNDS_lowNPII
mRNA stabilization	0.0179232	17	lowDNDS_lowNPII
mRNA transcription	0.0326492	6	lowDNDS_lowNPII
mRNA transcription by RNA polymerase II	0.0209302	3	lowDNDS_lowNPII
mRNA transport	1.29424e-05	4	lowDNDS_lowNPII
mucopolysaccharide metabolic process	0.0289539	13	lowDNDS_lowNPII
mucosal immune response	0.0313741	1	lowDNDS_lowNPII
multi-multicellular organism process	0.0204207	24	lowDNDS_lowNPII
multi-organism cellular process	0.0255507	2	lowDNDS_lowNPII
multi-organism localization	1.73676e-05	5	lowDNDS_lowNPII
multi-organism membrane organization	0.0255507	2	lowDNDS_lowNPII
multi-organism transport	1.73676e-05	5	lowDNDS_lowNPII
multicellular organism aging	0.0317101	2	lowDNDS_lowNPII
multicellular organism growth	0.0238195	15	lowDNDS_lowNPII
multicellular organismal movement	0.0185577	8	lowDNDS_lowNPII
multicellular organismal response to stress	0.0260781	7	lowDNDS_lowNPII
multicellular organismal signaling	0.0122201	7	lowDNDS_lowNPII
multicellular organismal water homeostasis	0.013403	8	lowDNDS_lowNPII
multivesicular body sorting pathway	0.0448052	1	lowDNDS_lowNPII
muscle adaptation	0.0213115	26	lowDNDS_lowNPII
muscle atrophy	0.0121628	7	lowDNDS_lowNPII
muscle cell apoptotic process	0.0236619	25	lowDNDS_lowNPII
muscle cell cellular homeostasis	0.00159487	1	lowDNDS_lowNPII
muscle cell development	0.0296561	13	lowDNDS_lowNPII
muscle cell differentiation	0.0196811	34	lowDNDS_lowNPII
muscle cell fate commitment	0.0200734	6	lowDNDS_lowNPII
muscle cell migration	0.0299503	21	lowDNDS_lowNPII
muscle cell proliferation	0.0216292	49	lowDNDS_lowNPII
muscle contraction	0.0203413	17	lowDNDS_lowNPII
muscle fiber development	0.0243825	4	lowDNDS_lowNPII
muscle filament sliding	0.0122273	2	lowDNDS_lowNPII
muscle hypertrophy	0.02689	22	lowDNDS_lowNPII
muscle hypertrophy in response to stress	0.0254799	2	lowDNDS_lowNPII
muscle organ development	0.0118801	17	lowDNDS_lowNPII
muscle organ morphogenesis	0.0107295	5	lowDNDS_lowNPII
muscle system process	0.0200635	23	lowDNDS_lowNPII
muscle tissue development	0.016177	37	lowDNDS_lowNPII
muscle tissue morphogenesis	0.00991059	5	lowDNDS_lowNPII
musculoskeletal movement	0.0185577	8	lowDNDS_lowNPII
MyD88-dependent toll-like receptor signaling pathway	0.00356531	6	lowDNDS_lowNPII
MyD88-independent toll-like receptor signaling pathway	0.00985106	9	lowDNDS_lowNPII
myelin maintenance	0.0177208	15	lowDNDS_lowNPII
myelination	0.0215511	15	lowDNDS_lowNPII
myelination in peripheral nervous system	0.0216427	15	lowDNDS_lowNPII
myeloid cell apoptotic process	0.033409	11	lowDNDS_lowNPII
myeloid cell development	0.0292191	12	lowDNDS_lowNPII
myeloid cell differentiation	0.0168509	37	lowDNDS_lowNPII
myeloid cell homeostasis	0.0194235	28	lowDNDS_lowNPII
myeloid dendritic cell activation	0.0196648	3	lowDNDS_lowNPII
myeloid dendritic cell differentiation	0.0223764	4	lowDNDS_lowNPII
myeloid leukocyte cytokine production	0.0491229	1	lowDNDS_lowNPII
myeloid leukocyte differentiation	0.0228808	29	lowDNDS_lowNPII
myeloid leukocyte migration	0.0257767	15	lowDNDS_lowNPII
myoblast differentiation	0.0204499	19	lowDNDS_lowNPII
myoblast fusion	0.0311944	10	lowDNDS_lowNPII
myoblast migration	0.0272996	6	lowDNDS_lowNPII
myoblast proliferation	0.0308762	6	lowDNDS_lowNPII
myofibril assembly	0.017147	2	lowDNDS_lowNPII
myotube cell development	0.0227203	6	lowDNDS_lowNPII
myotube differentiation	0.0306497	17	lowDNDS_lowNPII
N-acetylglucosamine metabolic process	0.0111699	2	lowDNDS_lowNPII
N-acetylneuraminate metabolic process	8.85022e-09	1	lowDNDS_lowNPII
N-terminal protein amino acid acetylation	0.013192	17	lowDNDS_lowNPII
N-terminal protein amino acid modification	0.00599362	13	lowDNDS_lowNPII
NAD biosynthesis via nicotinamide riboside salvage pathway	0.0188879	1	lowDNDS_lowNPII
NAD biosynthetic process	0.0255969	1	lowDNDS_lowNPII
NAD metabolic process	2.79842e-59	1	lowDNDS_lowNPII
NADH metabolic process	0.0234762	2	lowDNDS_lowNPII
NADH regeneration	6.66315e-69	1	lowDNDS_lowNPII
NADP metabolic process	9.62178e-05	1	lowDNDS_lowNPII
natural killer cell activation	0.0132068	3	lowDNDS_lowNPII
natural killer cell activation involved in immune response	0.00114284	2	lowDNDS_lowNPII
natural killer cell chemotaxis	0.0430456	1	lowDNDS_lowNPII
natural killer cell differentiation	0.0360046	1	lowDNDS_lowNPII
natural killer cell mediated cytotoxicity	0.0144928	3	lowDNDS_lowNPII
natural killer cell mediated immunity	0.0153501	3	lowDNDS_lowNPII
natural killer cell proliferation	0.0269044	1	lowDNDS_lowNPII
ncRNA metabolic process	1.97871e-11	12	lowDNDS_lowNPII
ncRNA processing	1.06646e-12	12	lowDNDS_lowNPII
ncRNA transcription	0.028001	9	lowDNDS_lowNPII
necrotic cell death	0.0229441	1	lowDNDS_lowNPII
negative adaptation of signaling pathway	0.0254898	3	lowDNDS_lowNPII
negative chemotaxis	0.0240433	15	lowDNDS_lowNPII
negative regulation by host of viral process	0.0356928	3	lowDNDS_lowNPII
negative regulation by host of viral transcription	0.034265	12	lowDNDS_lowNPII
negative regulation of actin filament bundle assembly	0.0259784	5	lowDNDS_lowNPII
negative regulation of actin filament depolymerization	0.0348605	2	lowDNDS_lowNPII
negative regulation of actin filament polymerization	0.00049844	1	lowDNDS_lowNPII
negative regulation of acute inflammatory response	0.0134437	4	lowDNDS_lowNPII
negative regulation of adaptive immune response	0.00803081	3	lowDNDS_lowNPII
negative regulation of adaptive immune response based on somatic recombination of immune receptors built from immunoglobulin superfamily domains	0.000124229	2	lowDNDS_lowNPII
negative regulation of adenylate cyclase-activating G protein-coupled receptor signaling pathway	0.0271453	15	lowDNDS_lowNPII
negative regulation of adenylate cyclase activity	0.00332071	16	lowDNDS_lowNPII
negative regulation of alcohol biosynthetic process	0.0135181	1	lowDNDS_lowNPII
negative regulation of alpha-beta T cell activation	0.0257665	3	lowDNDS_lowNPII
negative regulation of alpha-beta T cell differentiation	0.0215059	3	lowDNDS_lowNPII
negative regulation of amine transport	0.00169472	3	lowDNDS_lowNPII
negative regulation of amyloid-beta clearance	0.0488533	1	lowDNDS_lowNPII
negative regulation of amyloid-beta formation	0.023829	5	lowDNDS_lowNPII
negative regulation of amyloid fibril formation	2.70835e-14	1	lowDNDS_lowNPII
negative regulation of amyloid precursor protein catabolic process	0.025229	5	lowDNDS_lowNPII
negative regulation of androgen receptor signaling pathway	0.0282787	10	lowDNDS_lowNPII
negative regulation of angiogenesis	0.0357161	9	lowDNDS_lowNPII
negative regulation of anion transmembrane transport	0.0175666	20	lowDNDS_lowNPII
negative regulation of anion transport	0.0166272	23	lowDNDS_lowNPII
negative regulation of anoikis	0.0232577	14	lowDNDS_lowNPII
negative regulation of antigen receptor-mediated signaling pathway	0.0386031	2	lowDNDS_lowNPII
negative regulation of apoptotic signaling pathway	0.0272156	37	lowDNDS_lowNPII
negative regulation of astrocyte differentiation	0.0468539	1	lowDNDS_lowNPII
negative regulation of ATP metabolic process	0.0374455	1	lowDNDS_lowNPII
negative regulation of ATPase activity	0.0315301	2	lowDNDS_lowNPII
negative regulation of autophagy	0.0143281	16	lowDNDS_lowNPII
negative regulation of axon extension	8.08633e-09	1	lowDNDS_lowNPII
negative regulation of axon extension involved in axon guidance	0.0245705	2	lowDNDS_lowNPII
negative regulation of axon regeneration	0.0336036	2	lowDNDS_lowNPII
negative regulation of axonogenesis	0.0201145	14	lowDNDS_lowNPII
negative regulation of B cell activation	0.0175979	3	lowDNDS_lowNPII
negative regulation of B cell apoptotic process	0.0155703	5	lowDNDS_lowNPII
negative regulation of B cell mediated immunity	0.0348115	2	lowDNDS_lowNPII
negative regulation of B cell proliferation	0.0214026	4	lowDNDS_lowNPII
negative regulation of behavior	0.0142348	3	lowDNDS_lowNPII
negative regulation of binding	0.0239795	26	lowDNDS_lowNPII
negative regulation of biomineral tissue development	0.017811	12	lowDNDS_lowNPII
negative regulation of biomineralization	0.0180931	12	lowDNDS_lowNPII
negative regulation of blood circulation	0.0237147	2	lowDNDS_lowNPII
negative regulation of blood coagulation	0.0190342	5	lowDNDS_lowNPII
negative regulation of blood pressure	0.00784751	3	lowDNDS_lowNPII
negative regulation of blood vessel endothelial cell migration	0.0315172	15	lowDNDS_lowNPII
negative regulation of blood vessel endothelial cell proliferation involved in sprouting angiogenesis	0.027907	2	lowDNDS_lowNPII
negative regulation of blood vessel morphogenesis	0.0360005	9	lowDNDS_lowNPII
negative regulation of BMP signaling pathway	0.0224571	3	lowDNDS_lowNPII
negative regulation of bone remodeling	0.0288895	1	lowDNDS_lowNPII
negative regulation of bone resorption	0.0268178	1	lowDNDS_lowNPII
negative regulation of calcineurin-mediated signaling	0.0286473	18	lowDNDS_lowNPII
negative regulation of calcineurin-NFAT signaling cascade	0.0286473	18	lowDNDS_lowNPII
negative regulation of calcium-mediated signaling	0.0270963	14	lowDNDS_lowNPII
negative regulation of calcium ion transmembrane transport	0.0157215	4	lowDNDS_lowNPII
[truncated: 15,040 more rows]

## Sheet: specific_GO_tags
GO_term	p.adjusted	number of relevant pathways	Condition
regulation of necrotic cell death	0.0121829	41	highDNDS_highNPII
regulation of programmed necrotic cell death	0.0104764	41	highDNDS_highNPII
regulation of necroptotic process	0.00956895	39	highDNDS_highNPII
toll-like receptor 3 signaling pathway	0.00961507	39	highDNDS_highNPII
negative regulation of necroptotic process	0.00894514	38	highDNDS_highNPII
negative regulation of necrotic cell death	0.00966993	38	highDNDS_highNPII
negative regulation of programmed necrotic cell death	0.0090063	38	highDNDS_highNPII
TRAIL-activated apoptotic signaling pathway	0.01055	37	highDNDS_highNPII
lymph node development	0.0233313	22	highDNDS_highNPII
activation of JNKK activity	0.026801	21	highDNDS_highNPII
negative regulation of cellular protein catabolic process	0.0136792	20	lowDNDS_lowNPII
regulation of translational initiation	0.00925592	20	lowDNDS_lowNPII
positive regulation of cellular extravasation	0.0243531	19	highDNDS_highNPII
positive regulation of neuron differentiation	0.0219935	17	lowDNDS_lowNPII
positive regulation of necrotic cell death	0.0240558	17	highDNDS_highNPII
regulation of interleukin-6-mediated signaling pathway	0.0248834	17	highDNDS_highNPII
negative regulation of proteolysis involved in cellular protein catabolic process	0.0106824	16	lowDNDS_lowNPII
negative regulation of ubiquitin-dependent protein catabolic process	0.00877524	15	lowDNDS_lowNPII
regulation of nucleobase-containing compound transport	0.026417	15	highDNDS_highNPII
calcium-dependent cell-cell adhesion via plasma membrane cell adhesion molecules	0.043749	15	lowDNDS_highNPII
dense core granule cytoskeletal transport	0.0290008	15	lowDNDS_highNPII
dense core granule localization	0.0290008	15	lowDNDS_highNPII
dense core granule transport	0.0290008	15	lowDNDS_highNPII
regulation of postsynaptic density organization	0.0296408	15	lowDNDS_highNPII
secretory granule localization	0.0292273	15	lowDNDS_highNPII
regulation of protein localization to centrosome	0.0185169	14	lowDNDS_lowNPII
heterophilic cell-cell adhesion via plasma membrane cell adhesion molecules	0.0450886	14	lowDNDS_highNPII
cytoplasmic translational initiation	0.0102877	13	lowDNDS_lowNPII
regulation of RNA binding	0.0109844	13	lowDNDS_lowNPII
rRNA metabolic process	0.00350846	13	lowDNDS_lowNPII
rRNA processing	0.00344797	13	lowDNDS_lowNPII
cellular anion homeostasis	0.0247005	13	highDNDS_highNPII
positive regulation of ceramide biosynthetic process	0.00313988	13	highDNDS_highNPII
positive regulation of sphingolipid biosynthetic process	0.00313988	13	highDNDS_highNPII
histone H4 deacetylation	0.0271362	12	lowDNDS_lowNPII
maturation of SSU-rRNA	2.71e-06	12	lowDNDS_lowNPII
maturation of SSU-rRNA from tricistronic rRNA transcript (SSU-rRNA, 5.8S rRNA, LSU-rRNA)	1.46875e-05	12	lowDNDS_lowNPII
negative regulation of RNA splicing	0.0247923	12	lowDNDS_lowNPII
regulation of aspartic-type endopeptidase activity involved in amyloid precursor protein catabolic process	0.0146931	12	lowDNDS_lowNPII
regulation of aspartic-type peptidase activity	0.0157583	12	lowDNDS_lowNPII
amine catabolic process	0.00932978	12	highDNDS_highNPII
cellular biogenic amine catabolic process	0.00921473	12	highDNDS_highNPII
positive regulation of toll-like receptor signaling pathway	0.00771717	12	highDNDS_highNPII
regulation of lamellipodium morphogenesis	0.0233698	12	lowDNDS_highNPII
regulation of protein neddylation	0.0166477	11	lowDNDS_lowNPII
dendritic cell cytokine production	0.0134716	11	highDNDS_highNPII
matrix metallopeptidase secretion	0.00829933	11	highDNDS_highNPII
regulation of matrix metallopeptidase secretion	0.00829933	11	highDNDS_highNPII
maintenance of cell polarity	0.0389911	10	lowDNDS_lowNPII
mRNA destabilization	0.0132549	10	lowDNDS_lowNPII
negative regulation of androgen receptor signaling pathway	0.0282787	10	lowDNDS_lowNPII
positive regulation of connective tissue replacement	0.0107738	10	lowDNDS_lowNPII
protein neddylation	0.0343476	10	lowDNDS_lowNPII
regulation of connective tissue replacement	0.01159	10	lowDNDS_lowNPII
anion homeostasis	0.0231928	10	highDNDS_highNPII
centrosome separation	0.0202249	10	highDNDS_highNPII
chloride ion homeostasis	0.0280286	10	highDNDS_highNPII
DNA strand elongation involved in DNA replication	0.00115206	10	highDNDS_highNPII
mitotic centrosome separation	0.0197746	10	highDNDS_highNPII
monovalent inorganic anion homeostasis	0.0280286	10	highDNDS_highNPII
regulation of dendritic cell cytokine production	0.0130171	10	highDNDS_highNPII
response to acidic pH	0.0304299	10	lowDNDS_highNPII
anterior/posterior axis specification	0.0169682	9	lowDNDS_lowNPII
maturation of LSU-rRNA	0.000165612	9	lowDNDS_lowNPII
maturation of LSU-rRNA from tricistronic rRNA transcript (SSU-rRNA, 5.8S rRNA, LSU-rRNA)	0.0235864	9	lowDNDS_lowNPII
negative regulation of cardiac muscle cell differentiation	0.0300438	9	lowDNDS_lowNPII
negative regulation of insulin secretion	0.0249233	9	lowDNDS_lowNPII
neural tube patterning	0.0162077	9	lowDNDS_lowNPII
ribosomal large subunit assembly	2.63339e-15	9	lowDNDS_lowNPII
ribosomal large subunit biogenesis	2.64684e-24	9	lowDNDS_lowNPII
activation of MAPKKK activity	0.026902	9	highDNDS_highNPII
aromatic amino acid family catabolic process	0.00846939	9	highDNDS_highNPII
axon ensheathment in central nervous system	0.0173793	9	highDNDS_highNPII
central nervous system myelination	0.0173793	9	highDNDS_highNPII
histone-serine phosphorylation	0.0091032	9	highDNDS_highNPII
interleukin-18 production	0.0107052	9	highDNDS_highNPII
asymmetric cell division	0.00939126	8	lowDNDS_lowNPII
positive regulation of transcription by RNA polymerase III	0.0123717	8	lowDNDS_lowNPII
protein localization to lysosome	0.0263678	8	lowDNDS_lowNPII
regulation of mRNA processing	0.0180855	8	lowDNDS_lowNPII
viral translation	0.0036186	8	lowDNDS_lowNPII
amino-acid betaine metabolic process	0.0114722	8	highDNDS_highNPII
cellular response to hydroxyurea	0.0137021	8	highDNDS_highNPII
DNA replication checkpoint	0.0139111	8	highDNDS_highNPII
indolalkylamine catabolic process	0.00786697	8	highDNDS_highNPII
indolalkylamine metabolic process	0.00909019	8	highDNDS_highNPII
indole-containing compound catabolic process	0.00786697	8	highDNDS_highNPII
meiotic cell cycle phase transition	0.00936354	8	highDNDS_highNPII
positive regulation of chromosome segregation	0.0249604	8	highDNDS_highNPII
response to hydroxyurea	0.0142669	8	highDNDS_highNPII
tryptophan catabolic process	0.00786697	8	highDNDS_highNPII
tryptophan metabolic process	0.0081932	8	highDNDS_highNPII
cardiac myofibril assembly	0.0379613	7	lowDNDS_lowNPII
cellular response to leucine starvation	0.0163841	7	lowDNDS_lowNPII
chromatin assembly or disassembly	0.0294858	7	lowDNDS_lowNPII
chromatin organization involved in negative regulation of transcription	0.0296129	7	lowDNDS_lowNPII
corpus callosum development	0.0252613	7	lowDNDS_lowNPII
embryonic eye morphogenesis	0.0199907	7	lowDNDS_lowNPII
flavonoid metabolic process	0.00847091	7	lowDNDS_lowNPII
formation of cytoplasmic translation initiation complex	3.38594e-05	7	lowDNDS_lowNPII
IRES-dependent viral translational initiation	0.000117611	7	lowDNDS_lowNPII
mRNA cis splicing, via spliceosome	0.0171943	7	lowDNDS_lowNPII
nephric duct development	0.0113141	7	lowDNDS_lowNPII
nephric duct morphogenesis	0.0111115	7	lowDNDS_lowNPII
regulation of GTP binding	0.0264424	7	lowDNDS_lowNPII
response to leucine	0.00778272	7	lowDNDS_lowNPII
spliceosomal complex assembly	0.0237588	7	lowDNDS_lowNPII
chromatin-mediated maintenance of transcription	0.0149205	7	highDNDS_highNPII
epithelial structure maintenance	0.0228272	7	highDNDS_highNPII
lipid translocation	0.0288026	7	highDNDS_highNPII
maintenance of gastrointestinal epithelium	0.0181417	7	highDNDS_highNPII
metaphase plate congression	0.0165857	7	highDNDS_highNPII
regulation of membrane lipid distribution	0.0305308	7	highDNDS_highNPII
regulation of RIG-I signaling pathway	0.018854	7	highDNDS_highNPII
regulation of viral-induced cytoplasmic pattern recognition receptor signaling pathway	0.0165826	7	highDNDS_highNPII
RIG-I signaling pathway	0.0175645	7	highDNDS_highNPII
cellular glucuronidation	0.00439303	6	lowDNDS_lowNPII
cellular response to leucine	0.00698673	6	lowDNDS_lowNPII
collagen catabolic process	0.0262833	6	lowDNDS_lowNPII
cranial nerve development	0.0399118	6	lowDNDS_lowNPII
ectoderm development	0.022297	6	lowDNDS_lowNPII
embryonic brain development	0.0297327	6	lowDNDS_lowNPII
formation of translation preinitiation complex	0.00059294	6	lowDNDS_lowNPII
glucuronate metabolic process	0.00504729	6	lowDNDS_lowNPII
mRNA polyadenylation	0.0236328	6	lowDNDS_lowNPII
mRNA splice site selection	0.0196167	6	lowDNDS_lowNPII
muscle cell fate commitment	0.0200734	6	lowDNDS_lowNPII
myoblast migration	0.0272996	6	lowDNDS_lowNPII
positive regulation by host of viral process	0.0247285	6	lowDNDS_lowNPII
positive regulation of muscle adaptation	0.015835	6	lowDNDS_lowNPII
protein-DNA complex disassembly	0.0206425	6	lowDNDS_lowNPII
regulation of cytoplasmic translation	0.0187305	6	lowDNDS_lowNPII
regulation of transforming growth factor beta1 production	0.0203292	6	lowDNDS_lowNPII
RNA polyadenylation	0.0237337	6	lowDNDS_lowNPII
signal peptide processing	0.0129905	6	lowDNDS_lowNPII
transforming growth factor beta1 production	0.0205137	6	lowDNDS_lowNPII
uronic acid metabolic process	0.00504729	6	lowDNDS_lowNPII
bile acid biosynthetic process	0.00303186	6	highDNDS_highNPII
catechol-containing compound biosynthetic process	0.00947624	6	highDNDS_highNPII
catecholamine biosynthetic process	0.00947624	6	highDNDS_highNPII
establishment or maintenance of transmembrane electrochemical gradient	0.0128991	6	highDNDS_highNPII
mitochondrial DNA metabolic process	0.0132142	6	highDNDS_highNPII
pyrimidine-containing compound transmembrane transport	0.00013726	6	highDNDS_highNPII
serine family amino acid catabolic process	0.00381298	6	highDNDS_highNPII
actin filament-based transport	0.0341117	5	lowDNDS_lowNPII
anatomical structure arrangement	0.0267766	5	lowDNDS_lowNPII
cAMP metabolic process	0.0173296	5	lowDNDS_lowNPII
cellular response to glucagon stimulus	0.00796223	5	lowDNDS_lowNPII
cerebellar Purkinje cell layer morphogenesis	0.0362717	5	lowDNDS_lowNPII
chaperone-mediated protein transport	0.0323503	5	lowDNDS_lowNPII
chromatin assembly	0.0279489	5	lowDNDS_lowNPII
chromatin disassembly	0.0198471	5	lowDNDS_lowNPII
chromatin silencing	0.0281716	5	lowDNDS_lowNPII
DNA methylation-dependent heterochromatin assembly	0.0341312	5	lowDNDS_lowNPII
dorsal aorta development	0.0273568	5	lowDNDS_lowNPII
dorsal/ventral neural tube patterning	0.0108612	5	lowDNDS_lowNPII
embryonic camera-type eye morphogenesis	0.0217386	5	lowDNDS_lowNPII
gastrulation with mouth forming second	0.0244675	5	lowDNDS_lowNPII
hepatocyte differentiation	0.0286687	5	lowDNDS_lowNPII
heterochromatin assembly	0.0275526	5	lowDNDS_lowNPII
heterochromatin organization	0.0282012	5	lowDNDS_lowNPII
mitochondrion localization	0.0398513	5	lowDNDS_lowNPII
modulation by host of viral process	0.0269469	5	lowDNDS_lowNPII
negative regulation of microtubule depolymerization	0.04037	5	lowDNDS_lowNPII
negative regulation of nitric oxide biosynthetic process	0.0146025	5	lowDNDS_lowNPII
negative regulation of nitric oxide metabolic process	0.0146025	5	lowDNDS_lowNPII
negative regulation of vascular associated smooth muscle cell migration	0.028804	5	lowDNDS_lowNPII
nucleosome disassembly	0.0198471	5	lowDNDS_lowNPII
nucleosome organization	0.0329341	5	lowDNDS_lowNPII
positive regulation of circadian rhythm	0.0217142	5	lowDNDS_lowNPII
pre-mRNA cleavage required for polyadenylation	0.00768984	5	lowDNDS_lowNPII
protein localization to vacuole	0.0201917	5	lowDNDS_lowNPII
regulation of DNA-templated transcription, elongation	0.0218921	5	lowDNDS_lowNPII
regulation of transcription elongation from RNA polymerase II promoter	0.0144941	5	lowDNDS_lowNPII
RNA 3'-end processing	0.0113094	5	lowDNDS_lowNPII
SCF-dependent proteasomal ubiquitin-dependent protein catabolic process	0.0058127	5	lowDNDS_lowNPII
skeletal muscle fiber development	0.0220647	5	lowDNDS_lowNPII
termination of RNA polymerase I transcription	0.00838068	5	lowDNDS_lowNPII
transcription elongation from RNA polymerase I promoter	0.00835723	5	lowDNDS_lowNPII
xenobiotic glucuronidation	8.6852e-06	5	lowDNDS_lowNPII
basic amino acid transmembrane transport	0.0106366	5	highDNDS_highNPII
basic amino acid transport	0.0125983	5	highDNDS_highNPII
carnitine metabolic process	0.0110246	5	highDNDS_highNPII
drug transport	0.00011831	5	highDNDS_highNPII
glycine metabolic process	0.00438634	5	highDNDS_highNPII
hyaluronan catabolic process	0.0202956	5	highDNDS_highNPII
mitotic DNA replication checkpoint	0.0103859	5	highDNDS_highNPII
mitotic metaphase plate congression	0.00697556	5	highDNDS_highNPII
negative regulation of hormone metabolic process	0.020253	5	highDNDS_highNPII
negative regulation of macrophage activation	0.0216377	5	highDNDS_highNPII
negative regulation of potassium ion transmembrane transporter activity	0.024479	5	highDNDS_highNPII
negative regulation of T-helper 17 cell differentiation	0.0110671	5	highDNDS_highNPII
negative regulation of T-helper 17 type immune response	0.0114632	5	highDNDS_highNPII
phosphatidylcholine catabolic process	0.0255438	5	highDNDS_highNPII
regulation of mitotic cell cycle spindle assembly checkpoint	0.0192371	5	highDNDS_highNPII
regulation of mitotic spindle checkpoint	0.0192371	5	highDNDS_highNPII
regulation of spindle checkpoint	0.0192371	5	highDNDS_highNPII
sulfur compound transport	0.00645318	5	highDNDS_highNPII
adult heart development	0.0269428	4	lowDNDS_lowNPII
ATP-dependent chromatin remodeling	0.0168273	4	lowDNDS_lowNPII
cardiac cell fate commitment	0.031702	4	lowDNDS_lowNPII
cell dedifferentiation	0.022625	4	lowDNDS_lowNPII
cell fate commitment involved in formation of primary germ layer	0.011111	4	lowDNDS_lowNPII
cellular polysaccharide catabolic process	0.0143697	4	lowDNDS_lowNPII
cyclic nucleotide biosynthetic process	0.00948791	4	lowDNDS_lowNPII
cyclic nucleotide metabolic process	0.0155243	4	lowDNDS_lowNPII
cyclic purine nucleotide metabolic process	0.00948791	4	lowDNDS_lowNPII
dedifferentiation	0.022625	4	lowDNDS_lowNPII
DNA integration	0.0197852	4	lowDNDS_lowNPII
embryonic camera-type eye development	0.0192923	4	lowDNDS_lowNPII
endodermal cell fate commitment	0.00880265	4	lowDNDS_lowNPII
forebrain regionalization	0.0243581	4	lowDNDS_lowNPII
genitalia morphogenesis	0.0277066	4	lowDNDS_lowNPII
glucan catabolic process	0.0141442	4	lowDNDS_lowNPII
glycogen catabolic process	0.0138294	4	lowDNDS_lowNPII
hemoglobin biosynthetic process	0.0357414	4	lowDNDS_lowNPII
hemoglobin metabolic process	0.0414091	4	lowDNDS_lowNPII
loop of Henle development	0.0236344	4	lowDNDS_lowNPII
modulation by host of viral genome replication	0.0323784	4	lowDNDS_lowNPII
morphogenesis of an epithelial fold	0.0267795	4	lowDNDS_lowNPII
mRNA 5'-splice site recognition	0.0214571	4	lowDNDS_lowNPII
muscle fiber development	0.0243825	4	lowDNDS_lowNPII
negative regulation of cell fate commitment	0.0341333	4	lowDNDS_lowNPII
negative regulation of chromatin silencing	0.0197852	4	lowDNDS_lowNPII
negative regulation of proteasomal protein catabolic process	0.0196804	4	lowDNDS_lowNPII
negative regulation of proteasomal ubiquitin-dependent protein catabolic process	0.0173867	4	lowDNDS_lowNPII
nucleotide-sugar biosynthetic process	0.00319378	4	lowDNDS_lowNPII
optic nerve development	0.0249777	4	lowDNDS_lowNPII
polysaccharide catabolic process	0.0151726	4	lowDNDS_lowNPII
protein K48-linked ubiquitination	0.0269767	4	lowDNDS_lowNPII
pyrimidine ribonucleoside monophosphate metabolic process	0.0043308	4	lowDNDS_lowNPII
regulation of activin receptor signaling pathway	0.023961	4	lowDNDS_lowNPII
regulation of alternative mRNA splicing, via spliceosome	0.00792295	4	lowDNDS_lowNPII
regulation of calcium ion transmembrane transport via high voltage-gated calcium channel	0.0320492	4	lowDNDS_lowNPII
regulation of chromatin silencing	0.0197852	4	lowDNDS_lowNPII
regulation of establishment of protein localization to chromosome	0.00224395	4	lowDNDS_lowNPII
regulation of establishment of protein localization to telomere	0.00222231	4	lowDNDS_lowNPII
regulation of microtubule depolymerization	0.0418437	4	lowDNDS_lowNPII
regulation of mRNA polyadenylation	0.0205011	4	lowDNDS_lowNPII
regulation of presynapse assembly	0.0285882	4	lowDNDS_lowNPII
regulation of presynapse organization	0.0285882	4	lowDNDS_lowNPII
regulation of protein localization to chromosome, telomeric region	0.00253546	4	lowDNDS_lowNPII
regulation of stem cell division	0.0267353	4	lowDNDS_lowNPII
regulation of stem cell population maintenance	0.0314597	4	lowDNDS_lowNPII
smoothened signaling pathway involved in dorsal/ventral neural tube patterning	0.0167535	4	lowDNDS_lowNPII
type B pancreatic cell apoptotic process	0.0368608	4	lowDNDS_lowNPII
UMP metabolic process	0.0043308	4	lowDNDS_lowNPII
vacuole organization	0.0295768	4	lowDNDS_lowNPII
alpha-linolenic acid metabolic process	0.0110386	4	highDNDS_highNPII
arginine transport	0.00992267	4	highDNDS_highNPII
azole transmembrane transport	0.00313826	4	highDNDS_highNPII
carbohydrate derivative transport	0.00373384	4	highDNDS_highNPII
cellular sodium ion homeostasis	0.0333059	4	highDNDS_highNPII
drug transmembrane transport	2.18534e-05	4	highDNDS_highNPII
erythrose 4-phosphate/phosphoenolpyruvate family amino acid catabolic process	0.0132388	4	highDNDS_highNPII
erythrose 4-phosphate/phosphoenolpyruvate family amino acid metabolic process	0.0132388	4	highDNDS_highNPII
L-phenylalanine catabolic process	0.0132388	4	highDNDS_highNPII
L-phenylalanine metabolic process	0.0132388	4	highDNDS_highNPII
midbody abscission	0.0306952	4	highDNDS_highNPII
monocyte chemotactic protein-1 production	0.0165222	4	highDNDS_highNPII
negative regulation of circadian rhythm	0.0144357	4	highDNDS_highNPII
negative regulation of delayed rectifier potassium channel activity	0.0190036	4	highDNDS_highNPII
negative regulation of voltage-gated potassium channel activity	0.0209232	4	highDNDS_highNPII
neurotransmitter catabolic process	0.00702496	4	highDNDS_highNPII
phosphate ion homeostasis	0.00629193	4	highDNDS_highNPII
protein-chromophore linkage	0.0150446	4	highDNDS_highNPII
regulation of monocyte chemotactic protein-1 production	0.0165222	4	highDNDS_highNPII
serine family amino acid biosynthetic process	0.00271948	4	highDNDS_highNPII
sulfur amino acid biosynthetic process	0.000251939	4	highDNDS_highNPII
trivalent inorganic anion homeostasis	0.00629193	4	highDNDS_highNPII
cell volume homeostasis	0.0328937	4	highDNDS_lowNPII
cellular hyperosmotic response	0.0157432	4	highDNDS_lowNPII
cellular response to salt stress	0.0156601	4	highDNDS_lowNPII
adenohypophysis development	0.0329817	3	lowDNDS_lowNPII
alternative mRNA splicing, via spliceosome	2.22377e-08	3	lowDNDS_lowNPII
bleb assembly	0.0247695	3	lowDNDS_lowNPII
calcium ion transmembrane transport via high voltage-gated calcium channel	0.0286321	3	lowDNDS_lowNPII
cartilage development involved in endochondral bone morphogenesis	0.0174823	3	lowDNDS_lowNPII
cartilage morphogenesis	0.0272549	3	lowDNDS_lowNPII
cellular response to sterol	0.028802	3	lowDNDS_lowNPII
CENP-A containing chromatin organization	0.0117116	3	lowDNDS_lowNPII
CENP-A containing nucleosome assembly	0.0117116	3	lowDNDS_lowNPII
cerebellar Purkinje cell layer development	0.0397745	3	lowDNDS_lowNPII
cerebral cortex cell migration	0.0328477	3	lowDNDS_lowNPII
cerebral cortex radial glia guided migration	0.0278225	3	lowDNDS_lowNPII
chromatin remodeling at centromere	0.0123587	3	lowDNDS_lowNPII
DNA replication-independent nucleosome assembly	0.0133448	3	lowDNDS_lowNPII
DNA replication-independent nucleosome organization	0.0135037	3	lowDNDS_lowNPII
embryonic digestive tract morphogenesis	0.0215667	3	lowDNDS_lowNPII
endosome to lysosome transport	0.0222039	3	lowDNDS_lowNPII
establishment of protein localization to vacuole	0.0317039	3	lowDNDS_lowNPII
histone exchange	0.0141649	3	lowDNDS_lowNPII
immune response-inhibiting signal transduction	0.0130641	3	lowDNDS_lowNPII
integrated stress response signaling	0.00848721	3	lowDNDS_lowNPII
Leydig cell differentiation	0.0221841	3	lowDNDS_lowNPII
limb bud formation	0.0189539	3	lowDNDS_lowNPII
lipoxygenase pathway	5.95548e-05	3	lowDNDS_lowNPII
mesenchymal cell apoptotic process	0.0221582	3	lowDNDS_lowNPII
mitochondrion distribution	0.0334573	3	lowDNDS_lowNPII
mRNA transcription by RNA polymerase II	0.0209302	3	lowDNDS_lowNPII
negative regulation by host of viral process	0.0356928	3	lowDNDS_lowNPII
negative regulation of cAMP-mediated signaling	0.0296156	3	lowDNDS_lowNPII
negative regulation of DNA-templated transcription, elongation	0.01626	3	lowDNDS_lowNPII
negative regulation of gene expression, epigenetic	0.0240864	3	lowDNDS_lowNPII
negative regulation of mRNA processing	6.07359e-07	3	lowDNDS_lowNPII
negative regulation of mRNA splicing, via spliceosome	1.48395e-07	3	lowDNDS_lowNPII
negative regulation of osteoblast proliferation	0.0267251	3	lowDNDS_lowNPII
negative regulation of oxidative stress-induced neuron death	0.0371784	3	lowDNDS_lowNPII
negative regulation of protein polyubiquitination	0.023951	3	lowDNDS_lowNPII
negative regulation of Ras protein signal transduction	0.0271264	3	lowDNDS_lowNPII
negative regulation of small GTPase mediated signal transduction	0.0306407	3	lowDNDS_lowNPII
negative regulation of sodium ion transmembrane transport	0.0363802	3	lowDNDS_lowNPII
negative regulation of sodium ion transmembrane transporter activity	0.034831	3	lowDNDS_lowNPII
negative regulation of transcription elongation from RNA polymerase II promoter	0.0154501	3	lowDNDS_lowNPII
neural crest formation	0.015258	3	lowDNDS_lowNPII
outflow tract septum morphogenesis	0.0298122	3	lowDNDS_lowNPII
peptidyl-proline modification	0.0272966	3	lowDNDS_lowNPII
PERK-mediated unfolded protein response	0.00797327	3	lowDNDS_lowNPII
positive regulation of establishment of protein localization to telomere	1.13715e-20	3	lowDNDS_lowNPII
positive regulation of protein localization to Cajal body	1.13715e-20	3	lowDNDS_lowNPII
positive regulation of protein localization to chromosome, telomeric region	1.70431e-20	3	lowDNDS_lowNPII
positive regulation of telomerase RNA localization to Cajal body	1.4801e-19	3	lowDNDS_lowNPII
proteasomal ubiquitin-independent protein catabolic process	0.00739746	3	lowDNDS_lowNPII
protein localization to Cajal body	1.70431e-20	3	lowDNDS_lowNPII
protein localization to Golgi apparatus	0.0418447	3	lowDNDS_lowNPII
protein localization to nuclear body	1.70431e-20	3	lowDNDS_lowNPII
protein localization to nucleoplasm	7.54479e-20	3	lowDNDS_lowNPII
proximal/distal pattern formation	0.0389527	3	lowDNDS_lowNPII
regulation of mesenchymal cell apoptotic process	0.0214835	3	lowDNDS_lowNPII
regulation of protein localization to Cajal body	1.13715e-20	3	lowDNDS_lowNPII
regulation of skeletal muscle fiber development	0.0201799	3	lowDNDS_lowNPII
regulation of telomerase RNA localization to Cajal body	8.59931e-19	3	lowDNDS_lowNPII
response to mitochondrial depolarisation	0.0307627	3	lowDNDS_lowNPII
response to sterol depletion	0.0171862	3	lowDNDS_lowNPII
RNA localization to Cajal body	1.15325e-18	3	lowDNDS_lowNPII
RNA localization to nucleus	1.15325e-18	3	lowDNDS_lowNPII
sphingoid metabolic process	0.0139892	3	lowDNDS_lowNPII
sphingosine metabolic process	0.0135866	3	lowDNDS_lowNPII
spinal cord association neuron differentiation	0.0332328	3	lowDNDS_lowNPII
spinal cord dorsal/ventral patterning	0.017429	3	lowDNDS_lowNPII
spinal cord patterning	0.018539	3	lowDNDS_lowNPII
telencephalon glial cell migration	0.0278225	3	lowDNDS_lowNPII
telomerase RNA localization	1.15325e-18	3	lowDNDS_lowNPII
telomerase RNA localization to Cajal body	1.15325e-18	3	lowDNDS_lowNPII
termination of RNA polymerase II transcription	0.00220581	3	lowDNDS_lowNPII
angiotensin maturation	0.0127521	3	highDNDS_highNPII
catechol-containing compound catabolic process	0.00629751	3	highDNDS_highNPII
catecholamine catabolic process	0.00629751	3	highDNDS_highNPII
chondroitin sulfate catabolic process	0.0102849	3	highDNDS_highNPII
craniofacial suture morphogenesis	0.0315948	3	highDNDS_highNPII
fatty acid beta-oxidation using acyl-CoA oxidase	3.47588e-15	3	highDNDS_highNPII
glycolipid metabolic process	0.00992003	3	highDNDS_highNPII
glycosphingolipid metabolic process	0.0202984	3	highDNDS_highNPII
glycosylceramide metabolic process	0.0141145	3	highDNDS_highNPII
liposaccharide metabolic process	0.00993786	3	highDNDS_highNPII
methionine biosynthetic process	0.00980568	3	highDNDS_highNPII
negative regulation of amino acid transport	0.0147787	3	highDNDS_highNPII
negative regulation of leukocyte chemotaxis	0.036661	3	highDNDS_highNPII
negative regulation of membrane potential	0.0190362	3	highDNDS_highNPII
negative regulation of mitochondrial membrane potential	0.0182596	3	highDNDS_highNPII
positive regulation of monocyte chemotactic protein-1 production	0.0147569	3	highDNDS_highNPII
positive regulation of vascular associated smooth muscle cell differentiation	0.0162853	3	highDNDS_highNPII
proline transmembrane transport	0.0295608	3	highDNDS_highNPII
proline transport	0.0295608	3	highDNDS_highNPII
protein transmembrane import into intracellular organelle	0.0165475	3	highDNDS_highNPII
quaternary ammonium group transport	0.00340966	3	highDNDS_highNPII
quinone biosynthetic process	1.29081e-12	3	highDNDS_highNPII
regulation of angiotensin levels in blood	0.0127521	3	highDNDS_highNPII
regulation of chloride transport	0.0129052	3	highDNDS_highNPII
regulation of glucokinase activity	0.0178825	3	highDNDS_highNPII
regulation of hexokinase activity	0.0186376	3	highDNDS_highNPII
regulation of ketone biosynthetic process	0.00927437	3	highDNDS_highNPII
regulation of systemic arterial blood pressure by circulatory renin-angiotensin	0.0147393	3	highDNDS_highNPII
regulation of systemic arterial blood pressure by renin-angiotensin	0.0163357	3	highDNDS_highNPII
spindle midzone assembly	0.00893157	3	highDNDS_highNPII
transferrin transport	0.0319488	3	highDNDS_highNPII
ubiquinone biosynthetic process	1.29081e-12	3	highDNDS_highNPII
ubiquinone metabolic process	1.29081e-12	3	highDNDS_highNPII
killing by host of symbiont cells	0.0223665	3	highDNDS_lowNPII
mesenchymal to epithelial transition involved in metanephros morphogenesis	0.0179776	3	highDNDS_lowNPII
negative regulation of megakaryocyte differentiation	0.0189904	3	highDNDS_lowNPII
actin filament network formation	0.0332248	2	lowDNDS_lowNPII
adult walking behavior	0.0317557	2	lowDNDS_lowNPII
apical protein localization	0.0320864	2	lowDNDS_lowNPII
autophagosome maturation	0.0408902	2	lowDNDS_lowNPII
branching morphogenesis of a nerve	0.0291762	2	lowDNDS_lowNPII
calcium ion export	0.044805	2	lowDNDS_lowNPII
cardiac muscle adaptation	0.0254799	2	lowDNDS_lowNPII
cardiac muscle hypertrophy in response to stress	0.0254799	2	lowDNDS_lowNPII
CD8-positive, alpha-beta T cell differentiation	0.0357744	2	lowDNDS_lowNPII
cell differentiation in hindbrain	0.0290483	2	lowDNDS_lowNPII
cell migration in hindbrain	0.0413667	2	lowDNDS_lowNPII
cerebral cortex radially oriented cell migration	0.0207449	2	lowDNDS_lowNPII
cranial nerve morphogenesis	0.01616	2	lowDNDS_lowNPII
definitive hemopoiesis	0.0238168	2	lowDNDS_lowNPII
dendritic cell apoptotic process	0.0199229	2	lowDNDS_lowNPII
detection of chemical stimulus involved in sensory perception of smell	0	2	lowDNDS_lowNPII
DNA methylation involved in gamete generation	0.0241528	2	lowDNDS_lowNPII
embryonic forelimb morphogenesis	0.0155525	2	lowDNDS_lowNPII
endosome to plasma membrane protein transport	0.020902	2	lowDNDS_lowNPII
epithelial cell morphogenesis	0.0377285	2	lowDNDS_lowNPII
GABAergic neuron differentiation	0.0141115	2	lowDNDS_lowNPII
gas homeostasis	0.0203215	2	lowDNDS_lowNPII
glomerular epithelium development	0.0176506	2	lowDNDS_lowNPII
histone H2A acetylation	0.0232092	2	lowDNDS_lowNPII
histone H3-K27 methylation	0.0111594	2	lowDNDS_lowNPII
L-glutamate import	0.0299016	2	lowDNDS_lowNPII
L-glutamate import across plasma membrane	0.0299016	2	lowDNDS_lowNPII
L-glutamate transmembrane transport	0.0342772	2	lowDNDS_lowNPII
layer formation in cerebral cortex	0.017255	2	lowDNDS_lowNPII
leukocyte migration involved in inflammatory response	0.0147739	2	lowDNDS_lowNPII
locomotory exploration behavior	0.0300971	2	lowDNDS_lowNPII
maintenance of protein location in nucleus	0.0441431	2	lowDNDS_lowNPII
male sex determination	0.0332568	2	lowDNDS_lowNPII
membrane depolarization during action potential	0.0295619	2	lowDNDS_lowNPII
mesodermal cell fate commitment	0.0334242	2	lowDNDS_lowNPII
mesodermal cell fate specification	0.0297267	2	lowDNDS_lowNPII
metanephric collecting duct development	0.00382932	2	lowDNDS_lowNPII
muscle hypertrophy in response to stress	0.0254799	2	lowDNDS_lowNPII
N-acetylglucosamine metabolic process	0.0111699	2	lowDNDS_lowNPII
negative regulation of axon extension involved in axon guidance	0.0245705	2	lowDNDS_lowNPII
negative regulation of cell morphogenesis involved in differentiation	0.0315509	2	lowDNDS_lowNPII
negative regulation of intrinsic apoptotic signaling pathway in response to DNA damage by p53 class mediator	0.033466	2	lowDNDS_lowNPII
negative regulation of multicellular organism growth	0.00797719	2	lowDNDS_lowNPII
negative regulation of muscle contraction	0.0107211	2	lowDNDS_lowNPII
negative regulation of protein localization to cell surface	0.0158781	2	lowDNDS_lowNPII
negative regulation of receptor internalization	0.0435168	2	lowDNDS_lowNPII
negative regulation of smooth muscle contraction	0.0233183	2	lowDNDS_lowNPII
negative regulation of sodium ion transport	0.0376616	2	lowDNDS_lowNPII
negative regulation of substrate adhesion-dependent cell spreading	0.0315509	2	lowDNDS_lowNPII
negative regulation of T cell cytokine production	0.0130682	2	lowDNDS_lowNPII
negative regulation of toll-like receptor 4 signaling pathway	0.0212557	2	lowDNDS_lowNPII
negative regulation of type 2 immune response	0.0152002	2	lowDNDS_lowNPII
negative regulation of vascular endothelial growth factor receptor signaling pathway	0.0400932	2	lowDNDS_lowNPII
neuron fate specification	0.0387309	2	lowDNDS_lowNPII
nuclear-transcribed mRNA catabolic process, deadenylation-dependent decay	0.0143751	2	lowDNDS_lowNPII
nucleoside diphosphate biosynthetic process	2.0929e-05	2	lowDNDS_lowNPII
nucleosome assembly	0.0168217	2	lowDNDS_lowNPII
olfactory bulb development	0.0411134	2	lowDNDS_lowNPII
peptidyl-arginine N-methylation	0.0121801	2	lowDNDS_lowNPII
phosphorylation of RNA polymerase II C-terminal domain	0.00176244	2	lowDNDS_lowNPII
positive regulation of autophagy of mitochondrion in response to mitochondrial depolarization	0.0245299	2	lowDNDS_lowNPII
positive regulation of ERAD pathway	0.0321606	2	lowDNDS_lowNPII
positive regulation of glial cell migration	0.0275924	2	lowDNDS_lowNPII
positive regulation of gonad development	0.0376383	2	lowDNDS_lowNPII
positive regulation of metallopeptidase activity	0.0330312	2	lowDNDS_lowNPII
positive regulation of receptor recycling	0.0259411	2	lowDNDS_lowNPII
positive regulation of synapse assembly	0.000865776	2	lowDNDS_lowNPII
positive regulation of voltage-gated calcium channel activity	0.0356628	2	lowDNDS_lowNPII
potassium ion import across plasma membrane	0.0147079	2	lowDNDS_lowNPII
proteasome assembly	0.00192223	2	lowDNDS_lowNPII
protein peptidyl-prolyl isomerization	0.0341381	2	lowDNDS_lowNPII
protein targeting to lysosome	0.0273518	2	lowDNDS_lowNPII
protein targeting to vacuole	0.039855	2	lowDNDS_lowNPII
pyrimidine ribonucleoside monophosphate biosynthetic process	0.00692611	2	lowDNDS_lowNPII
reflex	0.0297647	2	lowDNDS_lowNPII
regulation of ATPase-coupled calcium transmembrane transporter activity	0.0420837	2	lowDNDS_lowNPII
regulation of autophagy of mitochondrion in response to mitochondrial depolarization	0.0253045	2	lowDNDS_lowNPII
regulation of chromatin binding	0.0413633	2	lowDNDS_lowNPII
regulation of dendritic cell apoptotic process	0.0199229	2	lowDNDS_lowNPII
regulation of glial cell migration	0.0347243	2	lowDNDS_lowNPII
regulation of gonad development	0.0411731	2	lowDNDS_lowNPII
regulation of intrinsic apoptotic signaling pathway in response to DNA damage by p53 class mediator	0.035055	2	lowDNDS_lowNPII
regulation of male gonad development	0.0376383	2	lowDNDS_lowNPII
regulation of metalloendopeptidase activity	0.0352294	2	lowDNDS_lowNPII
regulation of organelle transport along microtubule	0.0329858	2	lowDNDS_lowNPII
regulation of relaxation of muscle	0.0414194	2	lowDNDS_lowNPII
regulation of RNA export from nucleus	0.0489549	2	lowDNDS_lowNPII
regulation of the force of heart contraction	0.01316	2	lowDNDS_lowNPII
regulation of transmission of nerve impulse	0.0208658	2	lowDNDS_lowNPII
regulation of water loss via skin	0.00947537	2	lowDNDS_lowNPII
RNA splicing, via endonucleolytic cleavage and ligation	9.6743e-06	2	lowDNDS_lowNPII
sensory perception of smell	0	2	lowDNDS_lowNPII
smooth muscle tissue development	0.00391451	2	lowDNDS_lowNPII
somite rostral/caudal axis specification	0.0361594	2	lowDNDS_lowNPII
sphingoid biosynthetic process	0.0168589	2	lowDNDS_lowNPII
sphingosine biosynthetic process	0.0168589	2	lowDNDS_lowNPII
spinal cord motor neuron differentiation	0.00412999	2	lowDNDS_lowNPII
sulfation	0.013793	2	lowDNDS_lowNPII
synaptic vesicle maturation	0.0273749	2	lowDNDS_lowNPII
telencephalon regionalization	0.011716	2	lowDNDS_lowNPII
transmission of nerve impulse	9.75642e-05	2	lowDNDS_lowNPII
tRNA splicing, via endonucleolytic cleavage and ligation	8.02406e-06	2	lowDNDS_lowNPII
UMP biosynthetic process	0.00692611	2	lowDNDS_lowNPII
urea cycle	0.0157473	2	lowDNDS_lowNPII
UTP metabolic process	0.0166413	2	lowDNDS_lowNPII
UV protection	0.0216746	2	lowDNDS_lowNPII
ventral spinal cord interneuron differentiation	0.0160476	2	lowDNDS_lowNPII
walking behavior	0.032234	2	lowDNDS_lowNPII
adult feeding behavior	0.0147502	2	highDNDS_highNPII
amino acid activation	2.17809e-05	2	highDNDS_highNPII
antiviral innate immune response	0.00842494	2	highDNDS_highNPII
attachment of mitotic spindle microtubules to kinetochore	0.0147328	2	highDNDS_highNPII
blood coagulation, intrinsic pathway	0.0215279	2	highDNDS_highNPII
cellular ketone body metabolic process	0.0032609	2	highDNDS_highNPII
ceramide transport	0.0276663	2	highDNDS_highNPII
complement activation, lectin pathway	0.000269378	2	highDNDS_highNPII
dermatan sulfate biosynthetic process	0.0135026	2	highDNDS_highNPII
dermatan sulfate metabolic process	0.0143046	2	highDNDS_highNPII
detoxification of inorganic compound	0.0378414	2	highDNDS_highNPII
folic acid metabolic process	0.0133257	2	highDNDS_highNPII
glucagon secretion	0.0147502	2	highDNDS_highNPII
glycolipid catabolic process	0.0147233	2	highDNDS_highNPII
glycosphingolipid biosynthetic process	0.0277717	2	highDNDS_highNPII
histidine metabolic process	0.00291002	2	highDNDS_highNPII
inner cell mass cell proliferation	0.0207183	2	highDNDS_highNPII
kinetochore organization	0.0191507	2	highDNDS_highNPII
lens fiber cell differentiation	0.0365413	2	highDNDS_highNPII
lipid droplet formation	0.0206745	2	highDNDS_highNPII
lymph vessel development	0.0153967	2	highDNDS_highNPII
mitochondrial gene expression	1.8626e-06	2	highDNDS_highNPII
mitotic cell cycle arrest	0.0162741	2	highDNDS_highNPII
NADPH regeneration	0.0165971	2	highDNDS_highNPII
negative regulation of macrophage migration	0.023996	2	highDNDS_highNPII
negative regulation of protein maturation	0.0135493	2	highDNDS_highNPII
negative regulation of protein processing	0.0135493	2	highDNDS_highNPII
negative regulation of viral-induced cytoplasmic pattern recognition receptor signaling pathway	0.0289569	2	highDNDS_highNPII
nucleoside triphosphate catabolic process	0.01308	2	highDNDS_highNPII
oligosaccharide catabolic process	0.0112709	2	highDNDS_highNPII
pentose-phosphate shunt	0.0159221	2	highDNDS_highNPII
peptide catabolic process	2.94243e-05	2	highDNDS_highNPII
peroxisome fission	0.00324263	2	highDNDS_highNPII
polyol catabolic process	0.0234614	2	highDNDS_highNPII
positive regulation of toll-like receptor 4 signaling pathway	0.0149883	2	highDNDS_highNPII
positive regulation of vascular permeability	0.000372907	2	highDNDS_highNPII
protein auto-ADP-ribosylation	0.00989773	2	highDNDS_highNPII
purine-containing compound transmembrane transport	0.0246236	2	highDNDS_highNPII
Rab protein signal transduction	0.0369503	2	highDNDS_highNPII
regulation of blood vessel remodeling	0.0201799	2	highDNDS_highNPII
regulation of dendritic cell chemotaxis	0.027052	2	highDNDS_highNPII
regulation of glucagon secretion	0.0147502	2	highDNDS_highNPII
regulation of interleukin-1-mediated signaling pathway	0.0249021	2	highDNDS_highNPII
regulation of intracellular cholesterol transport	0.0133972	2	highDNDS_highNPII
regulation of intracellular lipid transport	0.0133972	2	highDNDS_highNPII
regulation of intracellular sterol transport	0.0133972	2	highDNDS_highNPII
regulation of microvillus organization	0.0188311	2	highDNDS_highNPII
regulation of peptidyl-cysteine S-nitrosylation	0.0407227	2	highDNDS_highNPII
regulation of protein catabolic process in the vacuole	0.0281927	2	highDNDS_highNPII
regulation of proton transport	0.0407545	2	highDNDS_highNPII
sulfate transport	0.0148659	2	highDNDS_highNPII
tetrahydrofolate interconversion	0.00925741	2	highDNDS_highNPII
thyroid hormone transport	0.0248843	2	highDNDS_highNPII
tonic smooth muscle contraction	0.000133188	2	highDNDS_highNPII
tRNA aminoacylation	2.17809e-05	2	highDNDS_highNPII
tRNA aminoacylation for protein translation	2.17809e-05	2	highDNDS_highNPII
type B pancreatic cell proliferation	0.0276247	2	highDNDS_highNPII
vitamin transmembrane transport	5.56452e-06	2	highDNDS_highNPII
auditory behavior	0.0209539	2	highDNDS_lowNPII
base-excision repair, AP site formation	7.5659e-12	2	highDNDS_lowNPII
C21-steroid hormone biosynthetic process	0.0218678	2	highDNDS_lowNPII
catecholamine uptake involved in synaptic transmission	0.0209539	2	highDNDS_lowNPII
dopamine uptake involved in synaptic transmission	0.0209539	2	highDNDS_lowNPII
glial cell-derived neurotrophic factor receptor signaling pathway	0.000261615	2	highDNDS_lowNPII
glucocorticoid biosynthetic process	0.0218604	2	highDNDS_lowNPII
lateral ventricle development	0.031199	2	highDNDS_lowNPII
maturation of 5.8S rRNA	0.0324052	2	highDNDS_lowNPII
mechanosensory behavior	0.0209539	2	highDNDS_lowNPII
negative regulation of immunoglobulin production	0.0183398	2	highDNDS_lowNPII
nephron tubule formation	0.022113	2	highDNDS_lowNPII
olefinic compound biosynthetic process	1.20677e-06	2	highDNDS_lowNPII
positive regulation by symbiont of entry into host	0.0003989	2	highDNDS_lowNPII
positive regulation of viral entry into host cell	0.0003989	2	highDNDS_lowNPII
positive regulation of viral life cycle	0.00243002	2	highDNDS_lowNPII
synaptic transmission, dopaminergic	0.0230478	2	highDNDS_lowNPII
tRNA wobble base modification	0.0120722	2	highDNDS_lowNPII
tRNA wobble uridine modification	0.0120662	2	highDNDS_lowNPII
establishment of lymphocyte polarity	0.0245731	2	lowDNDS_highNPII
establishment of T cell polarity	0.0237514	2	lowDNDS_highNPII
membrane raft organization	0.0349725	2	lowDNDS_highNPII
mitochondrial calcium ion homeostasis	0.0298833	2	lowDNDS_highNPII
positive regulation of mitochondrial calcium ion concentration	0.0211721	2	lowDNDS_highNPII
regulation of vesicle size	0.0357442	2	lowDNDS_highNPII
RNA interference	1.96293e-10	2	lowDNDS_highNPII
amino sugar biosynthetic process	1.31448e-05	1	lowDNDS_lowNPII
ATP synthesis coupled proton transport	6.81665e-35	1	lowDNDS_lowNPII
atrial septum morphogenesis	0.0238256	1	lowDNDS_lowNPII
autophagic cell death	0.0218744	1	lowDNDS_lowNPII
axonal transport of mitochondrion	0.0450757	1	lowDNDS_lowNPII
blastocyst hatching	0.0334352	1	lowDNDS_lowNPII
cardiac muscle cell membrane repolarization	0.0167269	1	lowDNDS_lowNPII
CDP-diacylglycerol biosynthetic process	0.000116106	1	lowDNDS_lowNPII
CDP-diacylglycerol metabolic process	0.000116106	1	lowDNDS_lowNPII
cell fate commitment involved in pattern specification	0.0192502	1	lowDNDS_lowNPII
cellular potassium ion homeostasis	0.0102921	1	lowDNDS_lowNPII
cellular response to ATP	1.682e-11	1	lowDNDS_lowNPII
cellular response to interferon-alpha	0.045558	1	lowDNDS_lowNPII
cellular response to misfolded protein	0.000445637	1	lowDNDS_lowNPII
cellular response to purine-containing compound	0.000303812	1	lowDNDS_lowNPII
cellular response to sterol depletion	5.66204e-08	1	lowDNDS_lowNPII
cerebellar Purkinje cell differentiation	0.0355359	1	lowDNDS_lowNPII
cerebellar Purkinje cell layer formation	0.0375897	1	lowDNDS_lowNPII
cerebral cortex GABAergic interneuron differentiation	0.0155206	1	lowDNDS_lowNPII
chromatin silencing at telomere	0.0186273	1	lowDNDS_lowNPII
complement receptor mediated signaling pathway	0.0295787	1	lowDNDS_lowNPII
COPII-coated vesicle cargo loading	0.0130081	1	lowDNDS_lowNPII
cornea development in camera-type eye	0.0368849	1	lowDNDS_lowNPII
cristae formation	3.76207e-30	1	lowDNDS_lowNPII
cytoplasmic sequestering of transcription factor	0.0159268	1	lowDNDS_lowNPII
diacylglycerol metabolic process	2.17284e-06	1	lowDNDS_lowNPII
diet induced thermogenesis	6.83519e-05	1	lowDNDS_lowNPII
DNA replication-dependent nucleosome assembly	0.0300327	1	lowDNDS_lowNPII
DNA replication-dependent nucleosome organization	0.0300327	1	lowDNDS_lowNPII
endoplasmic reticulum to cytosol transport	0.0418405	1	lowDNDS_lowNPII
endosome transport via multivesicular body sorting pathway	0.0418405	1	lowDNDS_lowNPII
endothelial cell morphogenesis	0.0215979	1	lowDNDS_lowNPII
energy coupled proton transport, down electrochemical gradient	6.81665e-35	1	lowDNDS_lowNPII
epithelial cilium movement involved in extracellular fluid movement	0.0322234	1	lowDNDS_lowNPII
ER-associated misfolded protein catabolic process	0.0273935	1	lowDNDS_lowNPII
establishment of skin barrier	0.0150657	1	lowDNDS_lowNPII
exploration behavior	0.0258796	1	lowDNDS_lowNPII
extracellular transport	0.0339148	1	lowDNDS_lowNPII
facial nerve development	1.1922e-06	1	lowDNDS_lowNPII
facial nerve morphogenesis	1.1922e-06	1	lowDNDS_lowNPII
forebrain cell migration	0.00510812	1	lowDNDS_lowNPII
fructose 6-phosphate metabolic process	1.0579e-14	1	lowDNDS_lowNPII
G protein-coupled purinergic nucleotide receptor signaling pathway	1.45087e-25	1	lowDNDS_lowNPII
glomerular epithelial cell development	0.000243466	1	lowDNDS_lowNPII
glomerular epithelial cell differentiation	0.000518571	1	lowDNDS_lowNPII
glomerular visceral epithelial cell development	0.000211593	1	lowDNDS_lowNPII
glomerular visceral epithelial cell differentiation	0.000484362	1	lowDNDS_lowNPII
glutathione biosynthetic process	0.022115	1	lowDNDS_lowNPII
glycine transport	0.0164836	1	lowDNDS_lowNPII
GTP biosynthetic process	5.31853e-25	1	lowDNDS_lowNPII
hatching	0.0334352	1	lowDNDS_lowNPII
heparin biosynthetic process	7.03732e-05	1	lowDNDS_lowNPII
heparin metabolic process	8.04009e-05	1	lowDNDS_lowNPII
histone H2B ubiquitination	0.00125792	1	lowDNDS_lowNPII
histone H3-K14 acetylation	0.0436376	1	lowDNDS_lowNPII
histone H3-K4 trimethylation	0.0223182	1	lowDNDS_lowNPII
histone H3-K9 trimethylation	0.0415536	1	lowDNDS_lowNPII
histone H4-K5 acetylation	0.0223182	1	lowDNDS_lowNPII
histone H4-K8 acetylation	0.0223182	1	lowDNDS_lowNPII
hypotonic response	0.0458768	1	lowDNDS_lowNPII
inhibitory postsynaptic potential	0.0164836	1	lowDNDS_lowNPII
inner mitochondrial membrane organization	4.40868e-27	1	lowDNDS_lowNPII
insemination	0.00447001	1	lowDNDS_lowNPII
lens fiber cell development	0.0374391	1	lowDNDS_lowNPII
lens morphogenesis in camera-type eye	0.0447553	1	lowDNDS_lowNPII
magnesium ion transport	0.0111147	1	lowDNDS_lowNPII
membrane depolarization during cardiac muscle cell action potential	0.013779	1	lowDNDS_lowNPII
membrane raft assembly	0.0417725	1	lowDNDS_lowNPII
membrane repolarization	0.0181614	1	lowDNDS_lowNPII
membrane repolarization during action potential	0.0161361	1	lowDNDS_lowNPII
membrane repolarization during cardiac muscle cell action potential	0.015028	1	lowDNDS_lowNPII
metal ion export	0.0294157	1	lowDNDS_lowNPII
miRNA catabolic process	0.0443652	1	lowDNDS_lowNPII
mitochondrial ATP synthesis coupled proton transport	2.02084e-33	1	lowDNDS_lowNPII
multivesicular body sorting pathway	0.0448052	1	lowDNDS_lowNPII
muscle cell cellular homeostasis	0.00159487	1	lowDNDS_lowNPII
N-acetylneuraminate metabolic process	8.85022e-09	1	lowDNDS_lowNPII
natural killer cell chemotaxis	0.0430456	1	lowDNDS_lowNPII
negative regulation of cytosolic calcium ion concentration	0.0295182	1	lowDNDS_lowNPII
negative regulation of intrinsic apoptotic signaling pathway by p53 class mediator	0.0231729	1	lowDNDS_lowNPII
negative regulation of JUN kinase activity	0.0450406	1	lowDNDS_lowNPII
negative regulation of leukocyte adhesion to vascular endothelial cell	0.0452382	1	lowDNDS_lowNPII
negative regulation of membrane permeability	0.0462823	1	lowDNDS_lowNPII
negative regulation of pathway-restricted SMAD protein phosphorylation	0.0176809	1	lowDNDS_lowNPII
negative regulation of Rho protein signal transduction	0.0235264	1	lowDNDS_lowNPII
negative regulation of systemic arterial blood pressure	1.12249e-09	1	lowDNDS_lowNPII
negative regulation of transcription regulatory region DNA binding	0.037595	1	lowDNDS_lowNPII
negative regulation of triglyceride metabolic process	0.0489761	1	lowDNDS_lowNPII
neural retina development	0.0279372	1	lowDNDS_lowNPII
neuromuscular synaptic transmission	0.0260435	1	lowDNDS_lowNPII
neuronal ion channel clustering	0.0188363	1	lowDNDS_lowNPII
neurotransmitter receptor transport, endosome to plasma membrane	0.000163456	1	lowDNDS_lowNPII
nonribosomal peptide biosynthetic process	0.0221924	1	lowDNDS_lowNPII
norepinephrine metabolic process	0.0452382	1	lowDNDS_lowNPII
nuclear body organization	0.0337569	1	lowDNDS_lowNPII
olfactory lobe development	0.0350839	1	lowDNDS_lowNPII
organism emergence from protective structure	0.0334352	1	lowDNDS_lowNPII
pentose metabolic process	0.0021915	1	lowDNDS_lowNPII
peptidyl-cysteine modification	0.000528824	1	lowDNDS_lowNPII
peptidyl-lysine trimethylation	0.0293419	1	lowDNDS_lowNPII
peptidyl-proline hydroxylation	0.0019087	1	lowDNDS_lowNPII
peptidyl-proline hydroxylation to 4-hydroxy-L-proline	0.00117615	1	lowDNDS_lowNPII
phagosome maturation	0.0158144	1	lowDNDS_lowNPII
pharyngeal system development	0.021378	1	lowDNDS_lowNPII
phosphatidylethanolamine biosynthetic process	0.0126973	1	lowDNDS_lowNPII
plasma membrane repair	0.0162098	1	lowDNDS_lowNPII
positive regulation of chromatin assembly or disassembly	0.0194819	1	lowDNDS_lowNPII
positive regulation of cilium-dependent cell motility	0.0443652	1	lowDNDS_lowNPII
positive regulation of cilium movement	0.0452382	1	lowDNDS_lowNPII
positive regulation of dendrite development	0.0204399	1	lowDNDS_lowNPII
positive regulation of DNA-templated transcription, elongation	0.00429119	1	lowDNDS_lowNPII
positive regulation of DNA methylation-dependent heterochromatin assembly	0.0186273	1	lowDNDS_lowNPII
positive regulation of flagellated sperm motility	0.0443652	1	lowDNDS_lowNPII
positive regulation of heterochromatin assembly	0.019442	1	lowDNDS_lowNPII
positive regulation of heterochromatin organization	0.019442	1	lowDNDS_lowNPII
positive regulation of megakaryocyte differentiation	0.0104973	1	lowDNDS_lowNPII
positive regulation of neuron migration	0.0409294	1	lowDNDS_lowNPII
positive regulation of protein kinase A signaling	0.0155064	1	lowDNDS_lowNPII
positive regulation of transcription elongation from RNA polymerase II promoter	0.00125792	1	lowDNDS_lowNPII
posttranslational protein targeting to endoplasmic reticulum membrane	7.75413e-06	1	lowDNDS_lowNPII
potassium ion export across plasma membrane	0.0494435	1	lowDNDS_lowNPII
preganglionic parasympathetic fiber development	3.24798e-06	1	lowDNDS_lowNPII
protein deneddylation	0.0386003	1	lowDNDS_lowNPII
protein exit from endoplasmic reticulum	0.0479565	1	lowDNDS_lowNPII
protein homotrimerization	0.0342232	1	lowDNDS_lowNPII
protein hydroxylation	0.00366412	1	lowDNDS_lowNPII
protein K63-linked deubiquitination	0.043747	1	lowDNDS_lowNPII
protein quality control for misfolded or incompletely synthesized proteins	0.000660548	1	lowDNDS_lowNPII
protein trimerization	0.0376283	1	lowDNDS_lowNPII
proton-transporting two-sector ATPase complex assembly	0.0372312	1	lowDNDS_lowNPII
regulation of autophagosome maturation	0.0178914	1	lowDNDS_lowNPII
regulation of axon extension involved in axon guidance	3.0458e-07	1	lowDNDS_lowNPII
regulation of chromatin assembly	0.0236041	1	lowDNDS_lowNPII
regulation of chromatin assembly or disassembly	0.0267063	1	lowDNDS_lowNPII
regulation of cilium assembly	0.0404564	1	lowDNDS_lowNPII
regulation of dendritic cell antigen processing and presentation	0.0430456	1	lowDNDS_lowNPII
regulation of DNA methylation-dependent heterochromatin assembly	0.0194819	1	lowDNDS_lowNPII
regulation of ERAD pathway	0.0221924	1	lowDNDS_lowNPII
regulation of flagellated sperm motility	0.0491153	1	lowDNDS_lowNPII
regulation of gastric acid secretion	0.0129221	1	lowDNDS_lowNPII
regulation of gastrulation	0.0488773	1	lowDNDS_lowNPII
regulation of heterochromatin assembly	0.0218705	1	lowDNDS_lowNPII
regulation of heterochromatin organization	0.0218705	1	lowDNDS_lowNPII
regulation of membrane repolarization	0.0167269	1	lowDNDS_lowNPII
regulation of membrane repolarization during action potential	0.0394668	1	lowDNDS_lowNPII
regulation of metallopeptidase activity	0.0231729	1	lowDNDS_lowNPII
regulation of mitochondrial fusion	0.020041	1	lowDNDS_lowNPII
regulation of oxidative phosphorylation	0.0394056	1	lowDNDS_lowNPII
regulation of protein kinase A signaling	0.0247421	1	lowDNDS_lowNPII
regulation of rRNA processing	0.03609	1	lowDNDS_lowNPII
regulation of short-term neuronal synaptic plasticity	0.0164836	1	lowDNDS_lowNPII
regulation of skeletal muscle contraction	0.0111147	1	lowDNDS_lowNPII
regulation of store-operated calcium entry	8.62991e-05	1	lowDNDS_lowNPII
regulation of type B pancreatic cell proliferation	0.0430822	1	lowDNDS_lowNPII
renal filtration cell differentiation	0.000484362	1	lowDNDS_lowNPII
response to misfolded protein	0.000502278	1	lowDNDS_lowNPII
response to muscle inactivity	0.0495942	1	lowDNDS_lowNPII
retina morphogenesis in camera-type eye	0.0339316	1	lowDNDS_lowNPII
retrograde protein transport, ER to cytosol	0.0418405	1	lowDNDS_lowNPII
retrograde transport, endosome to plasma membrane	0.000561764	1	lowDNDS_lowNPII
semaphorin-plexin signaling pathway involved in axon guidance	6.97421e-12	1	lowDNDS_lowNPII
semaphorin-plexin signaling pathway involved in neuron projection guidance	3.92779e-14	1	lowDNDS_lowNPII
small nucleolar ribonucleoprotein complex assembly	0.0461425	1	lowDNDS_lowNPII
sodium ion export across plasma membrane	0.0207007	1	lowDNDS_lowNPII
spermatid nucleus differentiation	0.00263905	1	lowDNDS_lowNPII
SREBP signaling pathway	5.06085e-08	1	lowDNDS_lowNPII
SRP-dependent cotranslational protein targeting to membrane, signal sequence recognition	0.019161	1	lowDNDS_lowNPII
store-operated calcium entry	0.000252498	1	lowDNDS_lowNPII
telencephalon cell migration	0.00475714	1	lowDNDS_lowNPII
trigeminal nerve development	1.53603e-06	1	lowDNDS_lowNPII
trophoblast giant cell differentiation	0.0473925	1	lowDNDS_lowNPII
ubiquitin-dependent protein catabolic process via the multivesicular body sorting pathway	0.0388067	1	lowDNDS_lowNPII
UTP biosynthetic process	2.17416e-25	1	lowDNDS_lowNPII
ventral spinal cord interneuron fate commitment	0.0192502	1	lowDNDS_lowNPII
vesicle cargo loading	0.017952	1	lowDNDS_lowNPII
aminoacyl-tRNA metabolism involved in translational fidelity	1.10399e-12	1	highDNDS_highNPII
blood coagulation, fibrin clot formation	1.70553e-49	1	highDNDS_highNPII
C-terminal protein amino acid modification	0.0435135	1	highDNDS_highNPII
cardiolipin metabolic process	5.73969e-06	1	highDNDS_highNPII
cellular pigment accumulation	0.000270237	1	highDNDS_highNPII
cellular response to acidic pH	0.0388657	1	highDNDS_highNPII
cellular response to UV-A	0.0347435	1	highDNDS_highNPII
ceramide catabolic process	6.24095e-19	1	highDNDS_highNPII
cholesterol catabolic process	0.0377564	1	highDNDS_highNPII
collagen-activated signaling pathway	0.0139743	1	highDNDS_highNPII
collagen-activated tyrosine kinase receptor signaling pathway	0.013203	1	highDNDS_highNPII
cytidine catabolic process	0.0126157	1	highDNDS_highNPII
cytidine deamination	0.0126157	1	highDNDS_highNPII
cytidine metabolic process	0.0126157	1	highDNDS_highNPII
cytoplasmic translational elongation	1.31551e-06	1	highDNDS_highNPII
defense response to fungus	0.00649833	1	highDNDS_highNPII
dendritic cell chemotaxis	0.0242163	1	highDNDS_highNPII
detection of mechanical stimulus involved in sensory perception of sound	0.0105473	1	highDNDS_highNPII
embryonic viscerocranium morphogenesis	0.0381574	1	highDNDS_highNPII
endosome to melanosome transport	0.000217876	1	highDNDS_highNPII
endosome to pigment granule transport	0.000217876	1	highDNDS_highNPII
extracellular negative regulation of signal transduction	0.0403918	1	highDNDS_highNPII
extracellular regulation of signal transduction	0.0403918	1	highDNDS_highNPII
fucose metabolic process	0.000670806	1	highDNDS_highNPII
ganglioside metabolic process	6.55706e-13	1	highDNDS_highNPII
gastro-intestinal system smooth muscle contraction	0.0105473	1	highDNDS_highNPII
glycolipid biosynthetic process	1.3887e-05	1	highDNDS_highNPII
glycosphingolipid catabolic process	1.8475e-20	1	highDNDS_highNPII
Golgi to lysosome transport	0.0350738	1	highDNDS_highNPII
Golgi to vacuole transport	0.049493	1	highDNDS_highNPII
GPI anchor biosynthetic process	1.65935e-06	1	highDNDS_highNPII
GPI anchor metabolic process	1.70312e-06	1	highDNDS_highNPII
heme transport	0.035856	1	highDNDS_highNPII
induction of positive chemotaxis	0.0368793	1	highDNDS_highNPII
inner ear receptor cell development	0.033528	1	highDNDS_highNPII
inner ear receptor cell stereocilium organization	0.0267801	1	highDNDS_highNPII
inositol phosphate catabolic process	0.0228825	1	highDNDS_highNPII
inositol phosphate dephosphorylation	0.0212822	1	highDNDS_highNPII
iron coordination entity transport	0.0435135	1	highDNDS_highNPII
keratan sulfate catabolic process	1.38618e-06	1	highDNDS_highNPII
kinetochore assembly	0.0284148	1	highDNDS_highNPII
L-ascorbic acid metabolic process	0.035856	1	highDNDS_highNPII
L-serine metabolic process	0.00423762	1	highDNDS_highNPII
lipid glycosylation	0.000388687	1	highDNDS_highNPII
lysosomal lumen acidification	0.0489494	1	highDNDS_highNPII
lysosomal protein catabolic process	0.0122885	1	highDNDS_highNPII
mannosylation	3.18239e-14	1	highDNDS_highNPII
mitochondrial translation	2.77294e-17	1	highDNDS_highNPII
mRNA modification	0.0367382	1	highDNDS_highNPII
negative regulation of calcium ion import	0.0196874	1	highDNDS_highNPII
negative regulation of epithelial to mesenchymal transition	0.0351885	1	highDNDS_highNPII
negative regulation of type I interferon-mediated signaling pathway	0.0223022	1	highDNDS_highNPII
negative regulation of viral release from host cell	0.0157602	1	highDNDS_highNPII
neuromuscular process controlling posture	0.0102922	1	highDNDS_highNPII
nucleoside diphosphate catabolic process	0.00517282	1	highDNDS_highNPII
nucleotide transmembrane transport	0.0473435	1	highDNDS_highNPII
oxalate transport	6.05899e-23	1	highDNDS_highNPII
peptidyl-glutamic acid modification	0.0215722	1	highDNDS_highNPII
peroxisomal membrane transport	6.74736e-37	1	highDNDS_highNPII
phosphate ion transmembrane transport	0.00989583	1	highDNDS_highNPII
phosphatidylglycerol biosynthetic process	0.0385107	1	highDNDS_highNPII
phosphorylated carbohydrate dephosphorylation	0.0224495	1	highDNDS_highNPII
photoreceptor cell maintenance	0.00110118	1	highDNDS_highNPII
photoreceptor cell outer segment organization	0.0189629	1	highDNDS_highNPII
pigment accumulation	0.000270237	1	highDNDS_highNPII
pigment granule maturation	0.000217876	1	highDNDS_highNPII
positive regulation of cAMP-mediated signaling	0.0146861	1	highDNDS_highNPII
positive regulation of cartilage development	0.0425456	1	highDNDS_highNPII
positive regulation of lipoprotein particle clearance	0.0104277	1	highDNDS_highNPII
positive regulation of mitochondrial fission	0.0105126	1	highDNDS_highNPII
preassembly of GPI anchor in ER membrane	0.0109737	1	highDNDS_highNPII
presynaptic membrane assembly	0.0161046	1	highDNDS_highNPII
presynaptic membrane organization	0.0170558	1	highDNDS_highNPII
protein activation cascade	1.70553e-49	1	highDNDS_highNPII
protein catabolic process in the vacuole	0.0136392	1	highDNDS_highNPII
protein import into peroxisome matrix	1.67541e-23	1	highDNDS_highNPII
protein mannosylation	6.39657e-07	1	highDNDS_highNPII
protein mono-ADP-ribosylation	2.12619e-27	1	highDNDS_highNPII
protein O-linked mannosylation	3.19732e-07	1	highDNDS_highNPII
regulation of cilium-dependent cell motility	0.0219911	1	highDNDS_highNPII
regulation of cilium beat frequency	0.0149888	1	highDNDS_highNPII
regulation of cilium movement	0.0282313	1	highDNDS_highNPII
regulation of cilium movement involved in cell motility	0.0219911	1	highDNDS_highNPII
regulation of cytoplasmic translational elongation	1.31551e-06	1	highDNDS_highNPII
regulation of endocytic recycling	0.000371745	1	highDNDS_highNPII
regulation of mitochondrial fission	0.0123811	1	highDNDS_highNPII
regulation of postsynaptic density assembly	0.049703	1	highDNDS_highNPII
regulation of protein glycosylation	0.0409194	1	highDNDS_highNPII
regulation of toll-like receptor 9 signaling pathway	0.0119983	1	highDNDS_highNPII
regulation of viral release from host cell	0.0190224	1	highDNDS_highNPII
response to histamine	0.00981087	1	highDNDS_highNPII
ribosomal subunit export from nucleus	0.0422508	1	highDNDS_highNPII
ribosome localization	0.0422508	1	highDNDS_highNPII
rRNA-containing ribonucleoprotein complex export from nucleus	0.0422508	1	highDNDS_highNPII
rRNA methylation	0.0151199	1	highDNDS_highNPII
rRNA modification	0.0179884	1	highDNDS_highNPII
sequestering of extracellular ligand from receptor	0.0381956	1	highDNDS_highNPII
sequestering of metal ion	1.0254e-10	1	highDNDS_highNPII
sodium-independent organic anion transport	0.0137624	1	highDNDS_highNPII
sodium ion import across plasma membrane	0.00989583	1	highDNDS_highNPII
sphingomyelin metabolic process	0.0457511	1	highDNDS_highNPII
spliceosomal snRNP assembly	0.0165412	1	highDNDS_highNPII
spliceosomal tri-snRNP complex assembly	0.015905	1	highDNDS_highNPII
sterol catabolic process	0.0377564	1	highDNDS_highNPII
stress response to metal ion	0.0269655	1	highDNDS_highNPII
sulfate transmembrane transport	4.9098e-21	1	highDNDS_highNPII
toll-like receptor 7 signaling pathway	0.0119983	1	highDNDS_highNPII
transposition	0.0352675	1	highDNDS_highNPII
ubiquitin recycling	0.0131387	1	highDNDS_highNPII
zinc ion transmembrane transport	4.80171e-16	1	highDNDS_highNPII
zinc ion transport	4.4838e-19	1	highDNDS_highNPII
aldosterone biosynthetic process	1.1308e-05	1	highDNDS_lowNPII
aldosterone metabolic process	1.1308e-05	1	highDNDS_lowNPII
amino sugar catabolic process	0.0263711	1	highDNDS_lowNPII
cortisol biosynthetic process	1.1308e-05	1	highDNDS_lowNPII
cortisol metabolic process	1.25033e-05	1	highDNDS_lowNPII
cytochrome complex assembly	1.58212e-13	1	highDNDS_lowNPII
heme biosynthetic process	2.71844e-11	1	highDNDS_lowNPII
inositol metabolic process	0.00677591	1	highDNDS_lowNPII
iron-sulfur cluster assembly	0.0144612	1	highDNDS_lowNPII
keratan sulfate biosynthetic process	0.0392524	1	highDNDS_lowNPII
meiotic chromosome separation	0.0366228	1	highDNDS_lowNPII
metallo-sulfur cluster assembly	0.0144612	1	highDNDS_lowNPII
metanephric epithelium development	0.0167674	1	highDNDS_lowNPII
metanephric nephron epithelium development	0.0157185	1	highDNDS_lowNPII
metanephric nephron tubule development	0.0146581	1	highDNDS_lowNPII
metanephric tubule development	0.0156139	1	highDNDS_lowNPII
mineralocorticoid biosynthetic process	3.10312e-08	1	highDNDS_lowNPII
mineralocorticoid metabolic process	3.10312e-08	1	highDNDS_lowNPII
mitochondrial cytochrome c oxidase assembly	1.58212e-13	1	highDNDS_lowNPII
mitochondrial respiratory chain complex I assembly	1.05554e-74	1	highDNDS_lowNPII
NADH dehydrogenase complex assembly	1.05554e-74	1	highDNDS_lowNPII
negative regulation of alpha-beta T cell proliferation	0.0383922	1	highDNDS_lowNPII
negative regulation of double-strand break repair via homologous recombination	0.0301364	1	highDNDS_lowNPII
oligosaccharide biosynthetic process	0.0322055	1	highDNDS_lowNPII
porphyrin-containing compound biosynthetic process	2.71844e-11	1	highDNDS_lowNPII
primary alcohol biosynthetic process	1.69224e-05	1	highDNDS_lowNPII
protein K11-linked ubiquitination	0.0404148	1	highDNDS_lowNPII
regulation of mitochondrial translation	0.0356145	1	highDNDS_lowNPII
regulation of postsynaptic specialization assembly	0.0167994	1	highDNDS_lowNPII
resolution of meiotic recombination intermediates	0.0287541	1	highDNDS_lowNPII
respiratory chain complex IV assembly	6.83999e-13	1	highDNDS_lowNPII
T cell activation via T cell receptor contact with antigen bound to MHC molecule on antigen presenting cell	0.0499431	1	highDNDS_lowNPII
tertiary alcohol biosynthetic process	1.1308e-05	1	highDNDS_lowNPII
tetrapyrrole biosynthetic process	2.71844e-11	1	highDNDS_lowNPII
tRNA methylation	0.00667284	1	highDNDS_lowNPII
amyloid precursor protein biosynthetic process	0.0340834	1	lowDNDS_highNPII
atrial cardiac muscle cell action potential	0.03528	1	lowDNDS_highNPII
atrial cardiac muscle cell to AV node cell communication	0.03528	1	lowDNDS_highNPII
atrial cardiac muscle cell to AV node cell signaling	0.03528	1	lowDNDS_highNPII
barbed-end actin filament capping	0.0399459	1	lowDNDS_highNPII
cell-cell signaling involved in cardiac conduction	0.042619	1	lowDNDS_highNPII
maintenance of protein localization in endoplasmic reticulum	0.0327063	1	lowDNDS_highNPII
negative regulation of amyloid precursor protein biosynthetic process	0.0301379	1	lowDNDS_highNPII
non-motile cilium assembly	0.00612775	1	lowDNDS_highNPII
protein palmitoylation	0.0109972	1	lowDNDS_highNPII
regulation of amyloid precursor protein biosynthetic process	0.0340834	1	lowDNDS_highNPII
regulation of ER to Golgi vesicle-mediated transport	0.0265243	1	lowDNDS_highNPII
synaptonemal complex assembly	0.0310748	1	lowDNDS_highNPII
translational termination	0.00148889	1	lowDNDS_highNPII
