# Supplementary material for: Distinct Traits of Structural and Regulatory Evolutional Conservation of Human Genes with Specific Focus on Major Cancer Molecular Pathways
Source: Cells. 2023 May 2;12(9):1299. doi: 10.3390/cells12091299 (PMC10177184; doi:10.3390/cells12091299)
Supplement: Supplementary file 1 [file cells-12-01299-s001.zip › Supplementary Table S11.xlsx]

## Sheet: lowDNDS_lowNPII
Pathway	aggregated	dnds
adenosine ribonucleotides de novo biosynthesis	87.6772	2.52681
Akt_Signaling_Pathway_Cell_Cycle	84.8527	0.18125
Akt_Signaling_Pathway_Translation	49.1233	0.818143
biocarta_acetylation_and_deacetylation_of_rela_in_nucleus_Main_Pathway	133.765	3.476
biocarta_b_cell_survival_Pathway_(cell_proliferation)	47.0052	0.238333
biocarta_control_of_skeletal_myogenesis_by_hdac_and_calcium_calmodulin_dependent_kinase_camk__Main_Pathway	119.636	2.3982
biocarta_downregulated_of_mta_3_in_er_negative_breast_tumors_Main_Pathway	70.1355	1.34708
biocarta_how_does_salmonella_hijack_a_cell_Main_Pathway	183.141	0.865727
biocarta_how_does_salmonella_hijack_a_cell_Pathway_(lamellipodium_assembly)	183.141	0.865727
biocarta_insulin_signaling_Main_Pathway	155.559	1.66364
biocarta_multi_step_regulation_of_transcription_by_pitx2_Main_Pathway	126.062	2.55978
biocarta_nuclear_receptors_coordinate_the_activities_of_chromatin_remodeling_complexes_and_coactivators_to_facilitate_initiation_of_transcription_in_carcinoma_cells_Main_Pathway	185.607	3.52288
biocarta_oxidative_stress_induced_gene_expression_via_nrf2_Main_Pathway	164.017	3.84725
biocarta_pelp1_modulation_of_estrogen_receptor_activity_Main_Pathway	98.3959	2.31375
biocarta_rho_cell_motility_signaling_Pathway_(focal_adhesion_formation)	110.72	0.7882
biocarta_role_of_pi3k_subunit_p85_in_regulation_of_actin_organization_and_cell_migration_Pathway_(filopodium_formation)	135.606	1.057
biocarta_segmentation_clock_Main_Pathway	179.102	4.26606
biocarta_signal_dependent_regulation_of_myogenesis_by_corepressor_mitr_Main_Pathway	172.995	3.79575
biocarta_srebp_control_of_lipid_synthesis_Pathway_(cholesterol_biosynthetic_process)	76.9359	4.2776
biocarta_transcription_regulation_by_methyltransferase_of_carm1_Pathway_(histone_acetylation)	166.541	2.978
biocarta_transcription_regulation_by_methyltransferase_of_carm1_Pathway_(histone_methylation)	166.541	2.978
biocarta_trka_receptor_signaling_Pathway_(cell_growth_and_or_maintenance)	142.607	2.11275
biocarta_wnt_lrp6_signalling_Main_Pathway	36.4413	3.06
CMP-N-acetylneuraminate biosynthesis I (eukaryotes)	146.215	0.773
CMP phosphorylation	168.856	3.8666
ErbB_Family_Pathway_Anti-Apoptosis	142.682	2.7075
ErbB_Family_Pathway_Translation	47.0052	0.238333
fatty acid biosynthesis initiation	87.8024	3.16925
glutathione redox reactions I	193.151	2.16167
HIF1Alpha_Pathway_HIF1a_Degradation	76.3163	0.01
ILK_Signaling_Pathway_Wound_Healing	164.896	0.00666667
JNK_Pathway_Insulin_Signaling	195.091	2.69056
KEGG_Antigen_processing_and_presentation_Main_Pathway	64.8555	3.84021
KEGG_Caffeine_metabolism_Main_Pathway	80.1458	2.981
KEGG_Chemical_carcinogenesis_Main_Pathway	68.6979	3.21771
KEGG_Drug_metabolism_cytochrome_P450_Main_Pathway	100.14	3.94831
KEGG_Drug_metabolism_other_enzymes_Main_Pathway	106.289	3.63135
KEGG_Glycosaminoglycan_biosynthesis_chondroitin_sulfate_dermatan_sulfate_Main_Pathway	197.248	4.163
KEGG_Olfactory_transduction_Main_Pathway	44.8515	2.65834
KEGG_Pathogenic_Escherichia_coli_infection_Main_Pathway	126.225	2.53632
KEGG_Pentose_and_glucuronate_interconversions_Main_Pathway	65.6878	1.8028
KEGG_Phagosome_Main_Pathway	152.36	1.97689
KEGG_Signaling_pathways_regulating_pluripotency_of_stem_cells_Main_Pathway	38.079	1.0882
lipoxin biosynthesis	181	2.04467
MAPK_Family_Pathway_Chromatin_Remodelling	149.824	1.24859
MAPK_Signaling_Pathway_Cell_Survival	108.156	1.52025
mTOR_Pathway_Metabolism_Stress_Response_and_Apoptosis	132.238	4.28433
mTOR_Pathway_Ribosome_Biogenesis	145.429	0.00333333
NCI_amb2_Integrin_signaling_Pathway_(actin_filament_polymerization)	71.5436	2.8846
NCI_Arf6_downstream_Pathway_(actin_filament_bundle_formation)	161.031	1.052
NCI_Canonical_Wnt_signaling_Main_Pathway	147.047	2.8327
NCI_CDC42_signaling_events_Pathway_(actin_filament_depolymerization)	131.297	1.5926
NCI_E_cadherin_signaling_in_the_nascent_adherens_junction_Pathway_(regulation_of_cell_cell_adhesion)	83.2101	1.864
NCI_EPHA_forward_signaling_Pathway_(actin_filament_depolymerization)	126.879	2.7945
NCI_EPO_signaling_Pathway_(cell_proliferation)	87.4103	0.7418
NCI_Glypican_3_network_Main_Pathway	177.321	2.40667
NCI_IL8_and_CXCR1_mediated_signaling_events_Pathway_(basophil_degranulation)	155.525	1.5866
NCI_LKB1_signaling_events_Pathway_(chromatin_remodeling)	105.582	0.2755
NCI_LPA_receptor_mediated_events_Pathway_(arachidonic_acid_secretion)	161.718	0.474111
NCI_LPA_receptor_mediated_events_Pathway_(MAPKKK_cascade)	161.718	0.474111
NCI_LPA_receptor_mediated_events_Pathway_(positive_regulation_of_mitosis)	161.718	0.474111
NCI_Nongenotropic_Androgen_signaling_Pathway_(cAMP_biosynthetic_process)	160.486	0.492
NCI_p38_signaling_mediated_by_MAPKAP_kinases_Pathway_(actin_cytoskeleton_reorganization)	169.565	1.3902
NCI_p38_signaling_mediated_by_MAPKAP_kinases_Pathway_(chemotaxis)	114.635	0.589
NCI_p38_signaling_mediated_by_MAPKAP_kinases_Pathway_(regulation_of_mRNA_stability)	152.847	0.785333
NCI_p53_Pathway_(proteasomal_ubiquitin_dependent_protein_catabolic_process)	158.725	0.18125
NCI_Plasma_membrane_estrogen_receptor_signaling_Pathway_(pseudopodium_formation)	131.814	1.369
NCI_Plasma_membrane_estrogen_receptor_signaling_Pathway_(regulation_of_stress_fiber_assembly)	131.814	1.369
NCI_Plasma_membrane_estrogen_receptor_signaling_Pathway_(ruffle_organization)	131.814	1.369
NCI_Plexin_D1_Signaling_Pathway_(endothelial_cell_migration)	173.558	1.56667
NCI_Regulation_of_Androgen_receptor_activity_Pathway_(Pathway_positive_regulation_of_transcription_via_GATA2)	166.641	1.461
NCI_RhoA_signaling_Pathway_(actin_filament_depolymerization)	128.068	1.7708
NCI_RhoA_signaling_Pathway_(Golgi_organization)	151.339	1.5615
NCI_S1P3_Pathway_(Sinus_Bradycardia)	189.338	0.654333
NCI_S1P5_Main_Pathway	172.758	0.526625
NCI_S1P5_Pathway_(negative_regulation_of_cAMP_metabolic_process)	189.338	0.654333
NCI_S1P5_Pathway_(telencephalon_oligodendrocyte_cell_migration)	162.289	0.560857
NCI_Signaling_events_mediated_by_PRL_Pathway_(cell_motility)	121.506	1.4706
NCI_Signaling_events_mediated_by_the_Hedgehog_family_Pathway_(catabolic_process)	75.6211	4.32367
NCI_Signaling_events_mediated_by_VEGFR1_and_VEGFR2_Pathway_(stress_fiber_assembly)	152.847	0.785333
NCI_Sphingosine_1_phosphate_S1P_Main_Pathway	154.929	3.3727
NCI_Validated_targets_of_C_MYC_transcriptional_activation_Pathway_(Pathway_rRNA_transcription_via_MAX)	119.523	1.924
NGF_Pathway_Actin_Polymerization_Neurite_Outgrowth_and_Differentiation	184.225	2.50009
protein O-[N-acetyl]-glucosylation	129.721	0.2345
PRPP biosynthesis	147.277	0.218
reactome_Acetylcholine_regulates_insulin_secretion_Main_Pathway	162.503	1.8208
reactome_Activation_of_the_AP_1_family_of_transcription_factors_Main_Pathway	193.105	1.3199
reactome_ADP_signalling_through_P2Y_purinoceptor_1_Main_Pathway	180.45	2.37304
reactome_Adrenoceptors_Main_Pathway	173.42	4.32589
reactome_Alternative_complement_activation_Main_Pathway	110.919	3.49325
reactome_APOBEC3G_mediated_resistance_to_HIV_1_infection_Main_Pathway	141.418	0.0025
reactome_Assembly_of_the_RAD50_MRE11_NBS1_complex_at_DNA_double_strand_breaks_Main_Pathway	192.68	1.56325
reactome_Asymmetric_localization_of_PCP_proteins_Main_Pathway	143.771	2.54894
reactome_Attenuation_phase_Main_Pathway	166.382	1.909
reactome_AUF1_hnRNP_D0_destabilizes_mRNA_Main_Pathway	60.4029	1.44433
reactome_Autointegration_results_in_viral_DNA_circles_Main_Pathway	188.558	0.00333333
reactome_Classical_antibody_mediated_complement_activation_Main_Pathway	146.844	0.623727
reactome_Classical_Kir_channels_Main_Pathway	99.6032	0.39225
reactome_CRMPs_in_Sema3A_signaling_Main_Pathway	170.204	2.51256
reactome_Eukaryotic_Translation_Termination_Main_Pathway	100.345	0.576286
reactome_Fatty_Acids_bound_to_GPR40_FFAR1_regulate_insulin_secretion_Main_Pathway	157.687	2.08225
reactome_Fatty_Acyl_CoA_Biosynthesis_Main_Pathway	87.8024	3.16925
reactome_Folding_of_actin_by_CCT_TriC_Main_Pathway	168.077	1.16056
reactome_Formation_of_a_pool_of_free_40S_subunits_Main_Pathway	121.156	0.936723
reactome_formation_of_the_beta_catenin_TCF_transactivating_complex_Main_Pathway	159.111	2.65068
reactome_Formation_of_the_ternary_complex_and_subsequently_the_43S_complex_Main_Pathway	167.74	1.67348
reactome_Formation_of_tubulin_folding_intermediates_by_CCT_TriC_Main_Pathway	134.944	0.90245
reactome_Formyl_peptide_receptors_bind_formyl_peptides_and_many_other_ligands_Main_Pathway	175.858	3.292
reactome_GABA_A_rho_receptor_activation_Main_Pathway	171.529	3.726
reactome_GTP_hydrolysis_and_joining_of_the_60S_ribosomal_subunit_Main_Pathway	142.156	1.39542
reactome_HDACs_deacetylate_histones_Main_Pathway	69.8912	0.8545
reactome_HSF1_activation_Main_Pathway	196.38	2.6626
reactome_HSF1_dependent_transactivation_Main_Pathway	148.611	1.60006
reactome_Initial_triggering_of_complement_Main_Pathway	134.607	0.57175
reactome_Integration_of_provirus_Main_Pathway	141.418	0.0025
reactome_Integration_of_viral_DNA_into_host_genomic_DNA_Main_Pathway	188.558	0.00333333
reactome_IRS_activation_Main_Pathway	53.2473	3.685
reactome_IRS_related_events_triggered_by_IGF1R_Main_Pathway	59.6413	4.14467
reactome_L13a_mediated_translational_silencing_of_Ceruloplasmin_expression_Main_Pathway	139.961	1.33188
reactome_Metabolism_of_polyamines_Main_Pathway	116.876	0.4655
reactome_Nonsense_Mediated_Decay_NMD_enhanced_by_the_Exon_Junction_Complex_EJC__Main_Pathway	143.06	1.26995
reactome_Nonsense_Mediated_Decay_NMD_independent_of_the_Exon_Junction_Complex_EJC__Main_Pathway	117.754	0.685528
reactome_Olfactory_Signaling_Pathway_Main_Pathway	27.4856	2.22606
reactome_Oxidative_Stress_Induced_Senescence_Main_Pathway	193.293	2.51149
reactome_P2Y_receptors_Main_Pathway	174.453	3.27867
reactome_Packaging_Of_Telomere_Ends_Main_Pathway	75.5085	3.32957
reactome_Peptide_chain_elongation_Main_Pathway	95.2632	0.576167
reactome_Post_chaperonin_tubulin_folding_Main_Pathway	143.904	3.42022
reactome_PRC2_methylates_histones_and_DNA_Main_Pathway	127.552	1.13279
reactome_Prefoldin_mediated_transfer_of_substrate_to_CCT_TriC_Main_Pathway	176.881	1.00127
reactome_Regulation_of_gene_expression_in_late_stage_branching_morphogenesis_pancreatic_bud_precursor_cells_Main_Pathway	90.0802	2.51025
reactome_Regulation_of_HSF1_mediated_heat_shock_response_Main_Pathway	124.806	3.43447
reactome_Regulation_of_IFNA_signaling_Main_Pathway	132.366	4.41917
reactome_repression_of_WNT_target_genes_Main_Pathway	179.172	1.4262
reactome_Ribosomal_scanning_and_start_codon_recognition_Main_Pathway	176.778	2.2336
reactome_RNA_Polymerase_I_Promoter_Opening_Main_Pathway	72.1447	0.969379
reactome_SHC_activation_Main_Pathway	91.9369	2.52067
reactome_SRP_dependent_cotranslational_protein_targeting_to_membrane_Main_Pathway	173.655	2.73021
reactome_Synthesis_of_15_eicosatetraenoic_acid_derivatives_Main_Pathway	82.346	3.73275
reactome_Synthesis_of_16_20_hydroxyeicosatetraenoic_acids_HETE__Main_Pathway	65.4374	4.24122
reactome_Synthesis_of_GDP_mannose_Main_Pathway	57.2451	3.1758
reactome_Toxicity_of_botulinum_toxin_type_B_BoNT_B__Main_Pathway	152.936	0.974667
reactome_TRAF6_Mediated_Induction_of_proinflammatory_cytokines_Main_Pathway	74.1922	3.2568
reactome_Trafficking_of_GluR2_containing_AMPA_receptors_Main_Pathway	160.493	1.2274
reactome_Translation_initiation_complex_formation_Main_Pathway	176.778	2.2336
reactome_Vasopressin_like_receptors_Main_Pathway	180.549	4.1485
reactome_Viral_mRNA_Translation_Main_Pathway	107.53	0.985988
reactome_WNT_mediated_activation_of_DVL_Main_Pathway	190.2	4.04567
reactome_Xenobiotics_Main_Pathway	104.32	2.66416
STAT3_Pathway_Anti-Apoptosis	83.9303	0.00333333
thymine degradation	192.141	3.86367
thyroid hormone metabolism II (via conjugation and_or_or degradation)	126.602	3.89567
UDP-D-xylose and UDP-D-glucuronate biosynthesis	174.197	2.843
uracil degradation	192.141	3.86367

## Sheet: highDNDS_highNPII
Pathway	aggregated	dnds
2-amino-3-carboxymuconate semialdehyde degradation to glutaryl-CoA	877.478	17.9575
ATM_Pathway_Repair_and_Recombination	649.758	18.543
biocarta_alternative_complement_Main_Pathway	535.056	32.303
biocarta_apoptotic_signaling_in_response_to_dna_damage_Main_Pathway	493.781	18.1642
biocarta_apoptotic_signaling_in_response_to_dna_damage_Pathway_(apoptosis)	538.67	19.8155
biocarta_atm_signaling_Pathway_(DNA_repair)	484.889	23.2316
biocarta_granzyme_a_mediated_apoptosis_Pathway_(Pathway_degradation_of_GZMB)	504.812	62.7653
biocarta_hiv_1_nef_negative_effector_of_fas_and_tnf_Pathway_(Pathway_degradation_of_CASP8_BIRC2_APAF1)	563.761	24.9705
biocarta_hiv_1_nef_negative_effector_of_fas_and_tnf_Pathway_(Pathway_protein_ubiquitination_of_CHUK)	540.813	19.8076
biocarta_il_4_signaling_Pathway_(cell_proliferation)	540.599	19.5823
biocarta_il_4_signaling_Pathway_(cell_survival)	483.516	16.887
biocarta_il_4_signaling_Pathway_(G1_phase_of_mitotic_cell_cycle)	502.772	17.8651
biocarta_il22_soluble_receptor_signaling_Main_Pathway	517.548	29.404
biocarta_mets_affect_on_macrophage_differentiation_Pathway_(RNA_processing)	712.648	38.591
biocarta_regulation_of_spermatogenesis_by_crem_Pathway_(spermatogenesis)	499.925	22.6728
biocarta_tnfr1_signaling_Main_Pathway	505.481	17.8716
biocarta_tnfr2_signaling_Main_Pathway	491.604	20.6709
biocarta_tnfr2_signaling_Pathway_(Pathway_protein_ubiquitination_of_MAP3K1_TNFAIP3_MAP3K14)	491.604	20.6709
BRCA1_Pathway_Nucleotide_Excission_Repair	656.582	32.7395
Cellular_Apoptosis_Pathway_DNA_Fragmentation	616.259	16.4738
diphthamide biosynthesis	519.928	20.37
EGF_Pathway_Cell_Motility	579.717	20.815
EGF_Pathway_EGFR_Endocytosis	560.372	21.247
EGF_Pathway_IP3_Signaling	529.526	19.6872
epoxysqualene biosynthesis	901.787	16.029
fructose 2,6-bisphosphate synthesis	563.624	23.003
glycine biosynthesis	602.721	22.1445
histamine biosynthesis	634.133	18.406
IL-2_Pathway_Apoptosis	756.953	47.0973
KEGG_Allograft_rejection_Main_Pathway	583.609	50.8325
KEGG_Autoimmune_thyroid_disease_Main_Pathway	654.528	52.1053
KEGG_Bile_secretion_Main_Pathway	628.547	19.5974
KEGG_D_Arginine_and_D_ornithine_metabolism_Main_Pathway	1224.59	25.81
KEGG_Fatty_acid_elongation_Main_Pathway	546.502	17.7674
KEGG_Graft_versus_host_disease_Main_Pathway	654.528	52.1053
KEGG_Lipoic_acid_metabolism_Main_Pathway	555.236	22.577
KEGG_Rheumatoid_arthritis_Main_Pathway	666.248	45.5863
KEGG_Selenocompound_metabolism_Main_Pathway	496.739	16.2543
KEGG_Tryptophan_metabolism_Main_Pathway	492.064	17.0498
KEGG_Ubiquinone_and_other_terpenoid_quinone_biosynthesis_Main_Pathway	623.111	28.8237
KEGG_Valine_leucine_and_isoleucine_biosynthesis_Main_Pathway	666.887	15.6242
KEGG_Viral_myocarditis_Main_Pathway	497.883	22.4996
L-serine degradation	1012.41	18.409
leucine degradation	501.652	15.4127
lipoate salvage	550.025	37.149
lysine degradation II (pipecolate pathway)	537.766	17.2418
melatonin degradation III	709.253	15.365
methionine salvage	653.041	19.329
mTOR_Pathway_Inflammation_Stress_Resistance	549.554	15.8999
NCI_AlphaE_beta7_integrin_cell_surface_interactions_Main_Pathway	532.938	28.131
NCI_ATM_Pathway_(G2_M_transition_checkpoint)	508.697	23.3807
NCI_Caspase_Cascade_in_Apoptosis_Pathway_(apoptosis)	518.014	35.24
NCI_Caspase_Cascade_in_Apoptosis_Pathway_(apoptotic_nuclear_changes)	553.825	36.4521
NCI_Caspase_Cascade_in_Apoptosis_Pathway_(DNA_fragmentation_during_apoptosis)	535.221	36.0066
NCI_Caspase_Cascade_in_Apoptosis_Pathway_(DNA_repair)	509.126	36.689
NCI_Caspase_Cascade_in_Apoptosis_Pathway_(JNK_cascade)	523.042	38.0423
NCI_Caspase_Cascade_in_Apoptosis_Pathway_(neuron_apoptosis)	544.455	26.2506
NCI_Caspase_Cascade_in_Apoptosis_Pathway_(nuclear_fragmentation_during_apoptosis)	529.48	37.1408
NCI_Circadian_rhythm_Main_Pathway	484.257	18.9744
NCI_Circadian_rhythm_Pathway_(chromatin_modification)	484.257	18.9744
NCI_Circadian_rhythm_Pathway_(S_phase_of_mitotic_cell_cycle)	484.257	18.9744
NCI_Downstream_signaling_in_naive_CD8_T_cells_Pathway_(alpha_beta_T_cell_proliferation)	510.783	41.237
NCI_Endogenous_TLR_signaling_Pathway_(regulation_of_cell_adhesion)	571.316	31.1399
NCI_Endogenous_TLR_signaling_Pathway_(regulation_of_granulocyte_colony_stimulating_factor_production)	506.573	35.1697
NCI_Endogenous_TLR_signaling_Pathway_(regulation_of_interleukin_10_production)	506.573	35.1697
NCI_Endogenous_TLR_signaling_Pathway_(regulation_of_interleukin_6_production)	611.897	46.6594
NCI_Endogenous_TLR_signaling_Pathway_(regulation_of_tumor_necrosis_factor_production)	611.897	46.6594
NCI_FAS_CD95_signaling_Pathway_(cell_cycle)	621.559	21.263
NCI_FAS_CD95_signaling_Pathway_(necroptosis)	702.8	47.1967
NCI_FAS_CD95_signaling_Pathway_(neuron_projection_development)	604.75	37.2938
NCI_FAS_CD95_signaling_Pathway_(release_of_cytochrome_c_from_mitochondria)	504.976	22.5044
NCI_HIV_1_Nef_Negative_effector_of_Fas_and_TNF_alpha_Pathway_(Pathway_degradation_of_CASP3_CASP7_CASP6)	586.978	28.4199
NCI_HIV_1_Nef_Negative_effector_of_Fas_and_TNF_alpha_Pathway_(protein_ubiquitination)	540.813	19.8076
NCI_IL2_signaling_events_mediated_by_STAT5_Main_Pathway	634.74	27.5725
NCI_IL23_mediated_signaling_events_Pathway_(keratinocyte_proliferation)	521.715	24.0203
NCI_IL23_mediated_signaling_events_Pathway_(positive_regulation_of_chronic_inflammatory_response)	521.715	24.0203
NCI_IL23_mediated_signaling_events_Pathway_(positive_regulation_of_dendritic_cell_antigen_processing_and_presentation)	590.753	38.95
NCI_IL23_mediated_signaling_events_Pathway_(positive_regulation_of_humoral_immune_response)	521.715	24.0203
NCI_IL23_mediated_signaling_events_Pathway_(positive_regulation_of_T_cell_mediated_cytotoxicity)	521.715	24.0203
NCI_IL23_mediated_signaling_events_Pathway_(T_cell_proliferation)	521.715	24.0203
NCI_PLK1_signaling_events_Pathway_(regulation_of_attachment_of_spindle_microtubules_to_kinetochore)	486.192	14.9322
NCI_PLK1_signaling_events_Pathway_(regulation_of_centriole_centriole_cohesion)	492.906	14.9654
NCI_Proteoglycan_syndecan_mediated_signaling_events_Main_Pathway	666.072	24.4347
NCI_Signaling_events_mediated_by_VEGFR1_and_VEGFR2_Pathway_(Pathway_degradation_of_AKAP1)	619.115	44.792
NCI_Urokinase_type_plasminogen_activator_uPA_and_uPAR_mediated_signaling_Pathway_(cell_adhesion)	608.198	43.7783
NCI_Urokinase_type_plasminogen_activator_uPA_and_uPAR_mediated_signaling_Pathway_(cell_migration)	494.151	28.6142
oxidized GTP and dGTP detoxification	644.595	15.644
p38_Signaling_Pathway_Apoptosis	533.741	27.2835
phenylalanine degradation_or_tyrosine biosynthesis	605.755	15.0983
phytol degradation	749.474	46.085
putrescine biosynthesis II	783.991	26.675
putrescine degradation III	523.13	20.4515
pyrimidine deoxyribonucleosides salvage	498.544	23.8334
reactome_Activation_of_BID_and_translocation_to_mitochondria_Main_Pathway	526.712	27.9002
reactome_Activation_of_PKB_Main_Pathway	591.216	24.4435
reactome_Activation_of_the_phototransduction_cascade_Main_Pathway	559.271	15.3991
reactome_Apoptotic_cleavage_of_cell_adhesion_proteins_Main_Pathway	492.36	22.9656
reactome_Assembly_of_the_ORC_complex_at_the_origin_of_replication_Main_Pathway	547.703	27.2108
reactome_betaKlotho_mediated_ligand_binding_Main_Pathway	699.508	19.3323
reactome_Bile_salt_and_organic_anion_SLC_transporters_Main_Pathway	509.554	18.7873
reactome_CDC6_association_with_the_ORC_origin_complex_Main_Pathway	533.472	24.6033
reactome_Chk1_Chk2_Cds1_mediated_inactivation_of_Cyclin_B_Cdk1_complex_Main_Pathway	535.115	23.6356
reactome_Class_II_GLUTs_Main_Pathway	580.985	15.2943
reactome_Degradation_of_cysteine_and_homocysteine_Main_Pathway	648.969	20.524
reactome_Dimerization_of_procaspase_8_Main_Pathway	614.984	28.0473
reactome_DNA_replication_initiation_Main_Pathway	650.184	23.5053
reactome_E2F_enabled_inhibition_of_pre_replication_complex_formation_Main_Pathway	567.808	23.7442
reactome_FasL_CD95L_signaling_Main_Pathway	762.251	49.7218
reactome_Ficolins_bind_to_repetitive_carbohydrate_structures_on_the_target_cell_surface_Main_Pathway	495.33	16.4228
reactome_FMO_oxidizes_nucleophiles_Main_Pathway	710.963	27.421
reactome_Formation_of_apoptosome_Main_Pathway	501.606	26.514
reactome_Glyoxylate_metabolism_Main_Pathway	540.306	16.7966
reactome_Histamine_receptors_Main_Pathway	724.467	20.4623
reactome_Histidine_catabolism_Main_Pathway	518.847	16.1466
reactome_Interconversion_of_2_oxoglutarate_and_2_hydroxyglutarate_Main_Pathway	612.829	19.938
reactome_Leading_Strand_Synthesis_Main_Pathway	665.877	22.6703
reactome_Mitochondrial_transcription_initiation_Main_Pathway	531.058	70.5067
reactome_Mitochondrial_tRNA_aminoacylation_Main_Pathway	491.632	20.772
reactome_Multifunctional_anion_exchangers_Main_Pathway	595.956	22.3743
reactome_MyD88_independent_cascade_Main_Pathway	541.401	20.6112
reactome_Nef_mediated_downregulation_of_MHC_class_I_complex_cell_surface_expression_Main_Pathway	557.41	16.1528
reactome_NF_kB_activation_through_FADD_RIP_1_pathway_mediated_by_caspase_8_and_10_Main_Pathway	571.573	37.6495
reactome_Organic_anion_transport_Main_Pathway	584.935	18.7034
reactome_Organic_cation_transport_Main_Pathway	558.176	21.3541
reactome_Polymerase_switching_Main_Pathway	558.372	16.0306
reactome_Polymerase_switching_on_the_C_strand_of_the_telomere_Main_Pathway	558.372	16.0306
reactome_Processive_synthesis_on_the_lagging_strand_Main_Pathway	665.877	22.6703
reactome_Proton_oligopeptide_cotransporters_Main_Pathway	549.048	25.29
reactome_Regulation_by_c_FLIP_Main_Pathway	614.984	28.0473
reactome_Resolution_of_AP_sites_via_the_multiple_nucleotide_patch_replacement_Main_Pathway	692.724	16.7413
reactome_Rhesus_glycoproteins_mediate_ammonium_transport__Main_Pathway	665.369	39.8513
reactome_Signaling_by_ERBB4_Main_Pathway	519.437	29.1774
reactome_Sperm_Motility_And_Taxes_Main_Pathway	505.303	32.9399
reactome_Sperm_Oocyte_Membrane_Binding_Main_Pathway	484.689	41.537
reactome_SUMO_is_conjugated_to_E1_UBA2_SAE1__Main_Pathway	484.04	16.0372
reactome_Telomere_C_strand_synthesis_initiation_Main_Pathway	650.184	23.5053
reactome_Terminal_pathway_of_complement_Main_Pathway	632.936	42.2794
reactome_Thyroxine_biosynthesis_Main_Pathway	664.311	42.2624
reactome_Toll_Like_Receptor_4_TLR4_Cascade_Main_Pathway	589.388	20.8563
reactome_Toll_Like_Receptor_TLR6_TLR2_Cascade_Main_Pathway	542.567	30.5765
reactome_TRAIL_signaling_Main_Pathway	700.873	38.8668
reactome_Transport_of_nucleosides_and_free_purine_and_pyrimidine_bases_across_the_plasma_membrane_Main_Pathway	544.881	17.1221
reactome_TRIF_mediated_programmed_cell_death_Main_Pathway	701.72	42.4005
reactome_Tryptophan_catabolism_Main_Pathway	521.136	22.4494
reactome_Type_II_Na_Pi_cotransporters_Main_Pathway	518.669	14.877
reactome_Ubiquinol_biosynthesis_Main_Pathway	537.965	25.816
reactome_VEGF_binds_to_VEGFR_leading_to_receptor_dimerization_Main_Pathway	568.983	17.087
reactome_Vitamins_B6_activation_to_pyridoxal_phosphate_Main_Pathway	640.34	19.3563
reactome_Zinc_efflux_and_compartmentalization_by_the_SLC30_family_Main_Pathway	533.369	16.1934
retinol biosynthesis	485.858	18.8756
tetrahydrobiopterin de novo biosynthesis	547.48	17.9787
TNF_Signaling_Pathway_Apoptosis	500.258	22.7941
TRAF_Pathway_Apoptosis	539.721	27.4265
TRAF_Pathway_Direct_Antimicrobial_Response_and_Cell-Mediated_Immunity_and_Apoptosis_of_Host_Cell	583.33	22.9393
tryptophan degradation	486.853	21.8251
ubiquinol-10 biosynthesis	494.402	22.9194
UTP and CTP dephosphorylation I	772.326	22.5873
UTP and CTP dephosphorylation II	795.343	15.6877

## Sheet: highDNDS_lowNPII
Pathway	aggregated	dnds
7-(3-amino-3-carboxypropyl)-wyosine biosynthesis	197.343	20.2705
biocarta_tsp_1_induced_apoptosis_in_microvascular_endothelial_cell_Main_Pathway	192.537	18.8721
heme biosynthesis from uroporphyrinogen-III I	191.653	19.8125
ILK_Signaling_Pathway_Cell_Adhesion	197.187	33.433
NCI_Plasma_membrane_estrogen_receptor_signaling_Pathway_(cAMP_biosynthetic_process)	184.134	15.1857
NCI_Plasma_membrane_estrogen_receptor_signaling_Pathway_(JNK_cascade)	169.059	28.908
reactome_Amine_ligand_binding_receptors_Main_Pathway	169.472	16.341
reactome_Androgen_biosynthesis_Main_Pathway	188.655	22.6722
reactome_Fanconi_Anemia_Main_Pathway	152.623	15.2689
reactome_IRF3_mediated_induction_of_type_I_IFN_Main_Pathway	169.967	22.0728
reactome_Mineralocorticoid_biosynthesis_Main_Pathway	114.339	21.4286
reactome_Scavenging_by_Class_B_Receptors_Main_Pathway	33.3287	18.4907

## Sheet: lowDNDS_highNPII
Pathway	aggregated	dnds
2-oxoglutarate decarboxylation to succinyl-CoA	610.863	4.137
biocarta_calcium_signaling_by_hbx_of_hepatitis_b_virus_Pathway_(viral_genome_replication)	526.181	2.6525
biocarta_ras_independent_pathway_in_nk_cell_mediated_cytotoxicity_Pathway_(positive_regulation_of_natural_killer_cell_mediated_cytotoxicity)	679.976	3.7
glutamine biosynthesis	628.258	0.668
heme degradation	492.401	3.473
NCI_E_cadherin_signaling_in_keratinocytes_Pathway_(actin_cable_formation)	503.005	4.26033
NCI_E_cadherin_signaling_in_keratinocytes_Pathway_(adherens_junction_organization)	482.525	4.4473
NCI_E_cadherin_signaling_in_keratinocytes_Pathway_(keratinocyte_differentiation)	483.974	3.94838
NCI_ErbB1_downstream_signaling_Pathway_(cell_migration)	506.428	2.97522
NCI_IL2_signaling_events_mediated_by_STAT5_Pathway_(activation_induced_cell_death_of_T_cells)	517.929	2.95
NCI_IL2_signaling_events_mediated_by_STAT5_Pathway_(CD4_positive_CD25_positive_alpha_beta_regulatory_T_cell_lineage_commitment)	517.929	2.95
NCI_N_cadherin_signaling_events_Pathway_(actin_filament_polymerization)	539.252	3.65427
NCI_N_cadherin_signaling_events_Pathway_(apoptosis)	523.918	3.733
NCI_N_cadherin_signaling_events_Pathway_(axon_guidance)	560.712	3.79317
NCI_N_cadherin_signaling_events_Pathway_(cardiac_muscle_tissue_morphogenesis)	560.712	3.79317
NCI_N_cadherin_signaling_events_Pathway_(cortical_microtubule_organization)	560.712	3.79317
NCI_N_cadherin_signaling_events_Pathway_(endothelial_cell_proliferation)	560.712	3.79317
NCI_N_cadherin_signaling_events_Pathway_(gap_junction_assembly)	521.516	3.41444
NCI_N_cadherin_signaling_events_Pathway_(lamellipodium_assembly)	509.753	3.38944
NCI_N_cadherin_signaling_events_Pathway_(long_term_synaptic_potentiation)	560.712	3.79317
NCI_N_cadherin_signaling_events_Pathway_(protein_transport_into_membrane_raft)	560.712	3.79317
NCI_N_cadherin_signaling_events_Pathway_(regulation_of_short_term_neuronal_synaptic_plasticity)	560.712	3.79317
NCI_N_cadherin_signaling_events_Pathway_(regulation_of_synapse_organization)	520.418	3.99729
NCI_N_cadherin_signaling_events_Pathway_(regulation_of_synaptic_plasticity)	560.712	3.79317
NCI_N_cadherin_signaling_events_Pathway_(synaptic_vesicle_fusion_to_presynaptic_membrane)	560.712	3.79317
NCI_Nectin_adhesion_Pathway_(positive_regulation_of_lamellipodium_assembly)	646.456	0.89575
NCI_RAC1_signaling_Pathway_(Pathway_positive_regulation_of_NF_kappaB_transcription_factor_activity_via_RAC1)	483.525	2.65767
NCI_Regulation_of_nuclear_SMAD2_3_signaling_Pathway_(negative_regulation_of_cell_growth)	774.952	2.862
NCI_Signaling_events_mediated_by_PRL_Pathway_(mitosis)	560.566	0.2755
NCI_Trk_receptor_signaling_mediated_by_PI3K_and_PLC_gamma_Pathway_(regulation_of_long_term_neuronal_synaptic_plasticity)	494.844	2.767
reactome_ERK1_activation_Main_Pathway	606.134	3.79167
reactome_MicroRNA_miRNA_biogenesis_Main_Pathway	504.358	2.73209
reactome_Nef_and_signal_transduction_Main_Pathway	546.414	3.30671
reactome_Small_interfering_RNA_siRNA_biogenesis_Main_Pathway	544.536	2.63586

## Sheet: all_GO_tags
GO term	mean -lg(p.adjusted)	number of relevant pathways	Condition
regulation of signal transduction by p53 class mediator	2.09994	33	low dN/dS low NPII
muscle cell proliferation	1.98247	31	low dN/dS low NPII
positive regulation of reactive oxygen species metabolic process	1.95217	30	low dN/dS low NPII
Ras protein signal transduction	2.56916	30	low dN/dS low NPII
regulation of reactive oxygen species metabolic process	1.90089	30	low dN/dS low NPII
response to radiation	2.07462	30	low dN/dS low NPII
cellular response to oxygen levels	2.25139	29	low dN/dS low NPII
mRNA catabolic process	47.2307	29	low dN/dS low NPII
regulation of protein modification by small protein conjugation or removal	1.99213	29	low dN/dS low NPII
response to heat	4.7944	29	low dN/dS low NPII
RNA catabolic process	45.8981	29	low dN/dS low NPII
activation of protein kinase activity	3.90255	28	low dN/dS low NPII
negative regulation of protein modification by small protein conjugation or removal	2.21869	28	low dN/dS low NPII
positive regulation of cellular protein localization	3.07301	28	low dN/dS low NPII
response to peptide hormone	2.72834	28	low dN/dS low NPII
response to temperature stimulus	4.70848	28	low dN/dS low NPII
inositol lipid-mediated signaling	2.4647	27	low dN/dS low NPII
phosphatidylinositol-mediated signaling	2.47255	27	low dN/dS low NPII
positive regulation of protein serine/threonine kinase activity	3.5777	27	low dN/dS low NPII
protein autophosphorylation	2.14174	27	low dN/dS low NPII
regulation of protein ubiquitination	2.07708	27	low dN/dS low NPII
coagulation	2.93028	26	low dN/dS low NPII
positive regulation of catabolic process	2.28169	26	low dN/dS low NPII
reactive oxygen species metabolic process	1.93746	26	low dN/dS low NPII
regulation of DNA-binding transcription factor activity	3.23373	26	low dN/dS low NPII
regulation of protein serine/threonine kinase activity	3.4994	26	low dN/dS low NPII
blood coagulation	2.99554	25	low dN/dS low NPII
cellular response to decreased oxygen levels	2.35843	25	low dN/dS low NPII
cellular response to hypoxia	2.37806	25	low dN/dS low NPII
hemostasis	2.99236	25	low dN/dS low NPII
negative regulation of apoptotic signaling pathway	1.68978	25	low dN/dS low NPII
negative regulation of protein ubiquitination	2.41406	25	low dN/dS low NPII
non-canonical Wnt signaling pathway	3.57264	25	low dN/dS low NPII
peptidyl-threonine modification	2.18761	25	low dN/dS low NPII
peptidyl-threonine phosphorylation	2.21975	25	low dN/dS low NPII
positive regulation of cellular catabolic process	2.23823	25	low dN/dS low NPII
regulation of mRNA stability	2.74493	25	low dN/dS low NPII
regulation of RNA stability	2.71405	25	low dN/dS low NPII
regulation of translation	6.2153	25	low dN/dS low NPII
response to transforming growth factor beta	2.66775	25	low dN/dS low NPII
fatty acid metabolic process	3.77974	24	low dN/dS low NPII
peptidyl-serine modification	3.63265	24	low dN/dS low NPII
peptidyl-serine phosphorylation	3.68909	24	low dN/dS low NPII
positive regulation of cell adhesion	2.07911	24	low dN/dS low NPII
positive regulation of protein localization to nucleus	3.23617	24	low dN/dS low NPII
positive regulation of smooth muscle cell proliferation	2.13966	24	low dN/dS low NPII
regulation of cellular response to heat	5.5247	24	low dN/dS low NPII
regulation of developmental growth	2.29865	24	low dN/dS low NPII
regulation of lipid metabolic process	2.47574	24	low dN/dS low NPII
regulation of mRNA catabolic process	2.91137	24	low dN/dS low NPII
response to oxygen levels	2.15578	24	low dN/dS low NPII
cellular response to heat	5.33149	23	low dN/dS low NPII
negative regulation of cellular catabolic process	1.89676	23	low dN/dS low NPII
platelet activation	2.89044	23	low dN/dS low NPII
positive regulation of anion transport	2.43967	23	low dN/dS low NPII
positive regulation of cellular amide metabolic process	3.27395	23	low dN/dS low NPII
positive regulation of glucose transmembrane transport	2.52539	23	low dN/dS low NPII
regulation of carbohydrate biosynthetic process	2.41736	23	low dN/dS low NPII
regulation of MAP kinase activity	3.87108	23	low dN/dS low NPII
regulation of neuron differentiation	1.79752	23	low dN/dS low NPII
regulation of smooth muscle cell proliferation	2.05839	23	low dN/dS low NPII
smooth muscle cell proliferation	2.0564	23	low dN/dS low NPII
cellular response to alcohol	2.08855	22	low dN/dS low NPII
circadian rhythm	1.90203	22	low dN/dS low NPII
intrinsic apoptotic signaling pathway in response to oxidative stress	1.55923	22	low dN/dS low NPII
organ growth	1.98217	22	low dN/dS low NPII
positive regulation of anion transmembrane transport	2.4592	22	low dN/dS low NPII
positive regulation of glucose import	2.61685	22	low dN/dS low NPII
positive regulation of growth	2.24085	22	low dN/dS low NPII
positive regulation of lipase activity	2.25097	22	low dN/dS low NPII
positive regulation of muscle cell differentiation	1.97689	22	low dN/dS low NPII
regulation of glucose import	2.60827	22	low dN/dS low NPII
regulation of glucose transmembrane transport	2.50318	22	low dN/dS low NPII
regulation of ubiquitin-dependent protein catabolic process	1.94704	22	low dN/dS low NPII
response to light stimulus	2.08338	22	low dN/dS low NPII
signal transduction by p53 class mediator	2.30671	22	low dN/dS low NPII
transforming growth factor beta receptor signaling pathway	2.63818	22	low dN/dS low NPII
cellular response to abiotic stimulus	2.03127	21	low dN/dS low NPII
cellular response to environmental stimulus	2.03127	21	low dN/dS low NPII
cellular response to inorganic substance	2.2193	21	low dN/dS low NPII
cellular response to ketone	2.62243	21	low dN/dS low NPII
cellular response to metal ion	2.2544	21	low dN/dS low NPII
cellular response to peptide	3.02396	21	low dN/dS low NPII
cellular response to transforming growth factor beta stimulus	2.61415	21	low dN/dS low NPII
epithelial cell migration	2.218	21	low dN/dS low NPII
epithelium migration	2.21648	21	low dN/dS low NPII
Fc receptor signaling pathway	4.91486	21	low dN/dS low NPII
gland development	1.659	21	low dN/dS low NPII
glucose import	2.56778	21	low dN/dS low NPII
glucose metabolic process	2.29387	21	low dN/dS low NPII
I-kappaB kinase/NF-kappaB signaling	2.67007	21	low dN/dS low NPII
negative regulation of catabolic process	1.80861	21	low dN/dS low NPII
negative regulation of cell size	2.27202	21	low dN/dS low NPII
neuron death	2.44637	21	low dN/dS low NPII
positive regulation of cell cycle	2.02385	21	low dN/dS low NPII
positive regulation of cytoskeleton organization	4.3723	21	low dN/dS low NPII
positive regulation of leukocyte cell-cell adhesion	2.07838	21	low dN/dS low NPII
positive regulation of MAP kinase activity	4.24586	21	low dN/dS low NPII
reactive oxygen species biosynthetic process	2.07725	21	low dN/dS low NPII
regulation of actin filament-based process	4.33805	21	low dN/dS low NPII
regulation of cellular amide metabolic process	6.56348	21	low dN/dS low NPII
regulation of cellular carbohydrate metabolic process	2.34725	21	low dN/dS low NPII
regulation of lipase activity	2.15396	21	low dN/dS low NPII
regulation of muscle cell differentiation	2.06936	21	low dN/dS low NPII
regulation of protein localization to nucleus	3.24424	21	low dN/dS low NPII
regulation of small molecule metabolic process	2.3907	21	low dN/dS low NPII
response to decreased oxygen levels	2.27006	21	low dN/dS low NPII
response to hypoxia	2.28851	21	low dN/dS low NPII
response to ketone	2.36675	21	low dN/dS low NPII
response to nutrient levels	2.03074	21	low dN/dS low NPII
stress-activated MAPK cascade	4.45829	21	low dN/dS low NPII
stress-activated protein kinase signaling cascade	4.48031	21	low dN/dS low NPII
tissue migration	2.21329	21	low dN/dS low NPII
transmembrane receptor protein serine/threonine kinase signaling pathway	2.68179	21	low dN/dS low NPII
vascular endothelial growth factor receptor signaling pathway	3.15917	21	low dN/dS low NPII
ameboidal-type cell migration	2.15576	20	low dN/dS low NPII
cellular response to chemical stress	2.3913	20	low dN/dS low NPII
fat cell differentiation	1.82809	20	low dN/dS low NPII
glucose transmembrane transport	2.54255	20	low dN/dS low NPII
hexose metabolic process	2.43194	20	low dN/dS low NPII
hexose transmembrane transport	2.53648	20	low dN/dS low NPII
modulation of chemical synaptic transmission	1.73732	20	low dN/dS low NPII
muscle cell differentiation	1.9383	20	low dN/dS low NPII
muscle tissue development	2.17913	20	low dN/dS low NPII
negative regulation of oxidative stress-induced cell death	1.5489	20	low dN/dS low NPII
negative regulation of oxidative stress-induced intrinsic apoptotic signaling pathway	1.73124	20	low dN/dS low NPII
negative regulation of transport	1.77687	20	low dN/dS low NPII
positive regulation of developmental growth	2.03489	20	low dN/dS low NPII
positive regulation of fat cell differentiation	1.53608	20	low dN/dS low NPII
positive regulation of oxidoreductase activity	2.0173	20	low dN/dS low NPII
positive regulation of translation	3.94487	20	low dN/dS low NPII
protein folding	7.31401	20	low dN/dS low NPII
protein targeting	60.2527	20	low dN/dS low NPII
regulation of actin cytoskeleton organization	4.57913	20	low dN/dS low NPII
regulation of anion transmembrane transport	2.74604	20	low dN/dS low NPII
regulation of myeloid cell differentiation	2.99156	20	low dN/dS low NPII
regulation of neuron projection development	2.43329	20	low dN/dS low NPII
regulation of Notch signaling pathway	1.85554	20	low dN/dS low NPII
regulation of oxidative stress-induced intrinsic apoptotic signaling pathway	1.65041	20	low dN/dS low NPII
regulation of oxidoreductase activity	1.81261	20	low dN/dS low NPII
regulation of reactive oxygen species biosynthetic process	2.07284	20	low dN/dS low NPII
regulation of supramolecular fiber organization	4.45491	20	low dN/dS low NPII
regulation of trans-synaptic signaling	1.73724	20	low dN/dS low NPII
response to mechanical stimulus	2.05885	20	low dN/dS low NPII
response to UV	1.99799	20	low dN/dS low NPII
rhythmic process	2.43386	20	low dN/dS low NPII
synapse organization	1.87438	20	low dN/dS low NPII
carbohydrate transmembrane transport	2.59261	19	low dN/dS low NPII
cellular response to biotic stimulus	1.71555	19	low dN/dS low NPII
cellular response to cadmium ion	2.59001	19	low dN/dS low NPII
cellular response to catecholamine stimulus	3.71228	19	low dN/dS low NPII
cellular response to dopamine	3.8483	19	low dN/dS low NPII
cellular response to monoamine stimulus	3.71228	19	low dN/dS low NPII
epithelial cell proliferation	2.00416	19	low dN/dS low NPII
erythrocyte homeostasis	2.31176	19	low dN/dS low NPII
leukocyte cell-cell adhesion	2.37384	19	low dN/dS low NPII
lipid modification	2.33863	19	low dN/dS low NPII
mononuclear cell migration	1.91304	19	low dN/dS low NPII
monosaccharide transmembrane transport	2.59762	19	low dN/dS low NPII
myeloid cell differentiation	2.70706	19	low dN/dS low NPII
myeloid cell homeostasis	2.08004	19	low dN/dS low NPII
negative regulation of protein binding	1.68055	19	low dN/dS low NPII
positive regulation of intracellular transport	1.91334	19	low dN/dS low NPII
positive regulation of lipid metabolic process	2.07815	19	low dN/dS low NPII
regulation of anatomical structure size	5.05336	19	low dN/dS low NPII
regulation of apoptotic signaling pathway	1.7314	19	low dN/dS low NPII
regulation of autophagy	1.9795	19	low dN/dS low NPII
regulation of binding	2.25671	19	low dN/dS low NPII
regulation of blood vessel endothelial cell migration	1.73297	19	low dN/dS low NPII
regulation of cell-substrate adhesion	2.30563	19	low dN/dS low NPII
regulation of cell development	2.74842	19	low dN/dS low NPII
regulation of cell growth	2.14494	19	low dN/dS low NPII
regulation of cellular component size	4.23297	19	low dN/dS low NPII
regulation of cellular protein catabolic process	1.96204	19	low dN/dS low NPII
regulation of glucose metabolic process	2.5277	19	low dN/dS low NPII
regulation of hemopoiesis	2.7749	19	low dN/dS low NPII
regulation of mononuclear cell migration	1.83277	19	low dN/dS low NPII
regulation of neuron death	2.57941	19	low dN/dS low NPII
regulation of organ growth	2.17136	19	low dN/dS low NPII
regulation of protein binding	1.90795	19	low dN/dS low NPII
regulation of stress fiber assembly	2.36931	19	low dN/dS low NPII
regulation of striated muscle cell differentiation	1.69138	19	low dN/dS low NPII
regulation of synapse organization	1.65559	19	low dN/dS low NPII
response to catecholamine	3.6986	19	low dN/dS low NPII
response to dopamine	3.84792	19	low dN/dS low NPII
response to monoamine	3.6986	19	low dN/dS low NPII
striated muscle tissue development	2.22809	19	low dN/dS low NPII
translational initiation	97.2882	19	low dN/dS low NPII
viral gene expression	81.6521	19	low dN/dS low NPII
viral transcription	79.6356	19	low dN/dS low NPII
aging	2.26645	18	low dN/dS low NPII
apoptotic mitochondrial changes	1.76738	18	low dN/dS low NPII
blood vessel endothelial cell migration	1.7439	18	low dN/dS low NPII
carbohydrate biosynthetic process	2.38261	18	low dN/dS low NPII
carbohydrate transport	2.52871	18	low dN/dS low NPII
cellular response to external stimulus	2.35692	18	low dN/dS low NPII
cellular response to insulin stimulus	3.43922	18	low dN/dS low NPII
cellular response to radiation	1.8919	18	low dN/dS low NPII
contractile actin filament bundle assembly	2.38191	18	low dN/dS low NPII
endocrine system development	2.08248	18	low dN/dS low NPII
ephrin receptor signaling pathway	6.09125	18	low dN/dS low NPII
establishment of protein localization to membrane	70.5818	18	low dN/dS low NPII
glial cell differentiation	1.74739	18	low dN/dS low NPII
homeostasis of number of cells	1.62463	18	low dN/dS low NPII
lipopolysaccharide-mediated signaling pathway	1.84594	18	low dN/dS low NPII
nitric oxide biosynthetic process	2.02401	18	low dN/dS low NPII
nitric oxide metabolic process	2.00806	18	low dN/dS low NPII
Notch signaling pathway	1.98196	18	low dN/dS low NPII
positive regulation of actin filament bundle assembly	2.27547	18	low dN/dS low NPII
positive regulation of cell-cell adhesion	2.2316	18	low dN/dS low NPII
positive regulation of cell cycle process	1.98949	18	low dN/dS low NPII
positive regulation of cell growth	2.00008	18	low dN/dS low NPII
positive regulation of cytokine production	2.4271	18	low dN/dS low NPII
positive regulation of epithelial cell migration	2.00145	18	low dN/dS low NPII
positive regulation of establishment of protein localization	3.21533	18	low dN/dS low NPII
positive regulation of organ growth	2.06172	18	low dN/dS low NPII
positive regulation of stress fiber assembly	2.34646	18	low dN/dS low NPII
positive regulation of supramolecular fiber organization	4.72711	18	low dN/dS low NPII
protein localization to nucleus	3.10494	18	low dN/dS low NPII
protein targeting to membrane	82.4078	18	low dN/dS low NPII
reactive nitrogen species metabolic process	2.00639	18	low dN/dS low NPII
regulation of actin filament bundle assembly	2.38474	18	low dN/dS low NPII
regulation of actomyosin structure organization	2.39539	18	low dN/dS low NPII
regulation of carbohydrate metabolic process	2.3127	18	low dN/dS low NPII
regulation of cell size	2.65826	18	low dN/dS low NPII
regulation of cyclase activity	2.34572	18	low dN/dS low NPII
regulation of fat cell differentiation	1.78952	18	low dN/dS low NPII
regulation of generation of precursor metabolites and energy	2.56026	18	low dN/dS low NPII
regulation of mitochondrion organization	1.68676	18	low dN/dS low NPII
regulation of mRNA metabolic process	3.20232	18	low dN/dS low NPII
regulation of nitric oxide biosynthetic process	2.09468	18	low dN/dS low NPII
regulation of nitric oxide metabolic process	2.08762	18	low dN/dS low NPII
regulation of protein stability	3.56789	18	low dN/dS low NPII
regulation of synapse structure or activity	1.65711	18	low dN/dS low NPII
regulation of transmembrane receptor protein serine/threonine kinase signaling pathway	2.56974	18	low dN/dS low NPII
response to cadmium ion	2.45448	18	low dN/dS low NPII
response to extracellular stimulus	2.30756	18	low dN/dS low NPII
response to lipopolysaccharide	2.30536	18	low dN/dS low NPII
response to molecule of bacterial origin	2.27615	18	low dN/dS low NPII
response to oxidative stress	2.66754	18	low dN/dS low NPII
stress fiber assembly	2.38191	18	low dN/dS low NPII
Wnt signaling pathway, calcium modulating pathway	3.99722	18	low dN/dS low NPII
actin filament bundle assembly	2.24809	17	low dN/dS low NPII
actin filament bundle organization	2.23786	17	low dN/dS low NPII
activation of protein kinase B activity	3.18649	17	low dN/dS low NPII
brown fat cell differentiation	1.68904	17	low dN/dS low NPII
cardiac muscle tissue development	1.72997	17	low dN/dS low NPII
cell-matrix adhesion	2.18461	17	low dN/dS low NPII
cell-substrate adhesion	2.30123	17	low dN/dS low NPII
cell death in response to oxidative stress	1.4781	17	low dN/dS low NPII
cell growth	2.49363	17	low dN/dS low NPII
cellular response to extracellular stimulus	2.25526	17	low dN/dS low NPII
cellular response to molecule of bacterial origin	1.78808	17	low dN/dS low NPII
cellular response to nutrient levels	2.05635	17	low dN/dS low NPII
cellular response to oxidative stress	2.61401	17	low dN/dS low NPII
cellular response to peptide hormone stimulus	3.39701	17	low dN/dS low NPII
cellular response to prostaglandin E stimulus	2.53035	17	low dN/dS low NPII
cellular response to prostaglandin stimulus	2.42832	17	low dN/dS low NPII
cellular response to reactive oxygen species	2.41546	17	low dN/dS low NPII
cellular response to vascular endothelial growth factor stimulus	2.17944	17	low dN/dS low NPII
cytoplasmic translation	42.4858	17	low dN/dS low NPII
endothelial cell migration	2.0613	17	low dN/dS low NPII
endothelium development	2.64166	17	low dN/dS low NPII
fatty acid oxidation	2.09482	17	low dN/dS low NPII
immune response-activating cell surface receptor signaling pathway	4.07433	17	low dN/dS low NPII
immune response-activating signal transduction	4.07433	17	low dN/dS low NPII
insulin receptor signaling pathway	3.6035	17	low dN/dS low NPII
lipid oxidation	2.21029	17	low dN/dS low NPII
monosaccharide metabolic process	2.63136	17	low dN/dS low NPII
muscle adaptation	2.10331	17	low dN/dS low NPII
negative regulation of extrinsic apoptotic signaling pathway	1.67842	17	low dN/dS low NPII
negative regulation of lipid metabolic process	1.47362	17	low dN/dS low NPII
nuclear-transcribed mRNA catabolic process	92.9742	17	low dN/dS low NPII
positive regulation of cardiac muscle hypertrophy	1.79572	17	low dN/dS low NPII
positive regulation of cell projection organization	3.58679	17	low dN/dS low NPII
positive regulation of DNA metabolic process	3.67345	17	low dN/dS low NPII
positive regulation of leukocyte activation	2.12854	17	low dN/dS low NPII
positive regulation of muscle hypertrophy	1.7901	17	low dN/dS low NPII
positive regulation of phospholipase activity	2.45061	17	low dN/dS low NPII
positive regulation of striated muscle cell differentiation	1.7044	17	low dN/dS low NPII
regulation of actin filament organization	4.94281	17	low dN/dS low NPII
regulation of calcium ion transport	1.63737	17	low dN/dS low NPII
regulation of cardiac muscle hypertrophy	1.7061	17	low dN/dS low NPII
regulation of cardiac muscle tissue growth	1.95357	17	low dN/dS low NPII
regulation of cell-cell adhesion	2.26242	17	low dN/dS low NPII
regulation of cell morphogenesis	2.94077	17	low dN/dS low NPII
regulation of cellular response to oxidative stress	1.48061	17	low dN/dS low NPII
regulation of cellular response to transforming growth factor beta stimulus	2.99617	17	low dN/dS low NPII
regulation of DNA-templated transcription in response to stress	3.23506	17	low dN/dS low NPII
regulation of fatty acid metabolic process	2.3218	17	low dN/dS low NPII
regulation of heart growth	1.92356	17	low dN/dS low NPII
regulation of leukocyte migration	1.98108	17	low dN/dS low NPII
regulation of muscle adaptation	2.06511	17	low dN/dS low NPII
regulation of oxidative stress-induced cell death	1.51728	17	low dN/dS low NPII
regulation of proteasomal protein catabolic process	1.84578	17	low dN/dS low NPII
regulation of protein localization to cell periphery	2.17799	17	low dN/dS low NPII
regulation of protein localization to membrane	2.07849	17	low dN/dS low NPII
regulation of proteolysis involved in cellular protein catabolic process	2.01577	17	low dN/dS low NPII
regulation of transforming growth factor beta receptor signaling pathway	3.0089	17	low dN/dS low NPII
response to insulin	3.76071	17	low dN/dS low NPII
response to prostaglandin	2.33358	17	low dN/dS low NPII
response to prostaglandin E	2.37809	17	low dN/dS low NPII
response to reactive oxygen species	2.20775	17	low dN/dS low NPII
Rho protein signal transduction	2.65473	17	low dN/dS low NPII
actin filament organization	4.93645	16	low dN/dS low NPII
activation of MAPK activity	5.04383	16	low dN/dS low NPII
blood vessel diameter maintenance	2.91667	16	low dN/dS low NPII
carbohydrate homeostasis	2.48773	16	low dN/dS low NPII
cardiac muscle hypertrophy	1.61693	16	low dN/dS low NPII
cardiac muscle tissue growth	1.96109	16	low dN/dS low NPII
cell migration involved in sprouting angiogenesis	1.5273	16	low dN/dS low NPII
cellular carbohydrate biosynthetic process	2.89396	16	low dN/dS low NPII
cellular ketone metabolic process	2.02373	16	low dN/dS low NPII
cellular response to acetylcholine	3.38278	16	low dN/dS low NPII
cellular response to lipopolysaccharide	1.82729	16	low dN/dS low NPII
cellular response to mechanical stimulus	1.64695	16	low dN/dS low NPII
cellular response to nerve growth factor stimulus	2.28787	16	low dN/dS low NPII
cotranslational protein targeting to membrane	112.48	16	low dN/dS low NPII
dendrite development	2.37946	16	low dN/dS low NPII
DNA damage response, detection of DNA damage	3.48465	16	low dN/dS low NPII
energy reserve metabolic process	2.81559	16	low dN/dS low NPII
establishment of protein localization to endoplasmic reticulum	108.932	16	low dN/dS low NPII
establishment or maintenance of cell polarity	3.27081	16	low dN/dS low NPII
female pregnancy	1.88882	16	low dN/dS low NPII
glucose homeostasis	2.48777	16	low dN/dS low NPII
heart growth	1.92962	16	low dN/dS low NPII
mammary gland development	1.63753	16	low dN/dS low NPII
morphogenesis of an epithelial sheet	1.91148	16	low dN/dS low NPII
muscle hypertrophy	1.60438	16	low dN/dS low NPII
myotube differentiation	1.71005	16	low dN/dS low NPII
negative regulation of anion transport	2.14848	16	low dN/dS low NPII
negative regulation of intrinsic apoptotic signaling pathway	1.49401	16	low dN/dS low NPII
negative regulation of small molecule metabolic process	1.47467	16	low dN/dS low NPII
nuclear-transcribed mRNA catabolic process, nonsense-mediated decay	116.176	16	low dN/dS low NPII
ossification	1.91624	16	low dN/dS low NPII
phagocytosis	4.44914	16	low dN/dS low NPII
phosphatidylinositol 3-kinase signaling	2.77279	16	low dN/dS low NPII
positive regulation of binding	2.45755	16	low dN/dS low NPII
positive regulation of blood vessel endothelial cell migration	1.92008	16	low dN/dS low NPII
positive regulation of cardiac muscle tissue growth	1.67072	16	low dN/dS low NPII
positive regulation of cellular protein catabolic process	2.04647	16	low dN/dS low NPII
positive regulation of DNA-binding transcription factor activity	3.10611	16	low dN/dS low NPII
positive regulation of endothelial cell migration	1.83025	16	low dN/dS low NPII
positive regulation of intracellular protein transport	2.15146	16	low dN/dS low NPII
positive regulation of NIK/NF-kappaB signaling	1.68163	16	low dN/dS low NPII
positive regulation of proteasomal ubiquitin-dependent protein catabolic process	1.97562	16	low dN/dS low NPII
positive regulation of protein-containing complex assembly	4.52875	16	low dN/dS low NPII
positive regulation of protein catabolic process	2.3712	16	low dN/dS low NPII
positive regulation of T cell activation	2.23559	16	low dN/dS low NPII
positive regulation of ubiquitin-dependent protein catabolic process	2.19293	16	low dN/dS low NPII
positive regulation of vascular associated smooth muscle cell proliferation	2.13538	16	low dN/dS low NPII
proteasome-mediated ubiquitin-dependent protein catabolic process	2.7267	16	low dN/dS low NPII
protein kinase B signaling	3.39143	16	low dN/dS low NPII
protein localization to endoplasmic reticulum	102.303	16	low dN/dS low NPII
protein targeting to ER	110.026	16	low dN/dS low NPII
regulation of cellular ketone metabolic process	2.10676	16	low dN/dS low NPII
regulation of circadian rhythm	1.97665	16	low dN/dS low NPII
regulation of DNA metabolic process	3.81811	16	low dN/dS low NPII
regulation of endothelial cell migration	1.98661	16	low dN/dS low NPII
regulation of epithelial cell migration	2.17616	16	low dN/dS low NPII
regulation of epithelial cell proliferation	2.15247	16	low dN/dS low NPII
regulation of intracellular protein transport	2.11516	16	low dN/dS low NPII
regulation of intracellular transport	1.99942	16	low dN/dS low NPII
regulation of lymphocyte migration	1.86609	16	low dN/dS low NPII
regulation of mitotic cell cycle phase transition	2.12212	16	low dN/dS low NPII
regulation of modification of synaptic structure	1.86724	16	low dN/dS low NPII
regulation of muscle hypertrophy	1.71736	16	low dN/dS low NPII
regulation of phospholipase activity	2.43467	16	low dN/dS low NPII
regulation of polysaccharide biosynthetic process	3.18527	16	low dN/dS low NPII
regulation of protein kinase B signaling	3.14262	16	low dN/dS low NPII
regulation of response to oxidative stress	1.47018	16	low dN/dS low NPII
regulation of transcription from RNA polymerase II promoter in response to stress	3.19819	16	low dN/dS low NPII
regulation of tube diameter	2.91667	16	low dN/dS low NPII
regulation of tube size	2.91488	16	low dN/dS low NPII
response to acetylcholine	3.38278	16	low dN/dS low NPII
response to drug	3.78675	16	low dN/dS low NPII
response to fluid shear stress	1.61594	16	low dN/dS low NPII
response to nerve growth factor	2.27679	16	low dN/dS low NPII
ribonucleoprotein complex subunit organization	18.6843	16	low dN/dS low NPII
small molecule catabolic process	2.5135	16	low dN/dS low NPII
sphingolipid mediated signaling pathway	2.54293	16	low dN/dS low NPII
sphingosine-1-phosphate receptor signaling pathway	2.59477	16	low dN/dS low NPII
SRP-dependent cotranslational protein targeting to membrane	113.719	16	low dN/dS low NPII
striated muscle hypertrophy	1.60884	16	low dN/dS low NPII
actin cytoskeleton reorganization	1.82823	15	low dN/dS low NPII
adenylate cyclase-modulating G protein-coupled receptor signaling pathway	9.59974	15	low dN/dS low NPII
alcohol metabolic process	4.06944	15	low dN/dS low NPII
anoikis	2.22611	15	low dN/dS low NPII
cell-substrate junction organization	2.76705	15	low dN/dS low NPII
cell junction assembly	2.65663	15	low dN/dS low NPII
cellular carbohydrate metabolic process	2.37666	15	low dN/dS low NPII
cellular polysaccharide biosynthetic process	3.07559	15	low dN/dS low NPII
cellular polysaccharide metabolic process	2.89733	15	low dN/dS low NPII
cellular response to starvation	2.2525	15	low dN/dS low NPII
covalent chromatin modification	3.9835	15	low dN/dS low NPII
dendritic spine development	2.21744	15	low dN/dS low NPII
DNA biosynthetic process	5.82356	15	low dN/dS low NPII
dopamine receptor signaling pathway	4.64827	15	low dN/dS low NPII
epiboly	1.74262	15	low dN/dS low NPII
epiboly involved in wound healing	1.74743	15	low dN/dS low NPII
establishment of apical/basal cell polarity	2.12586	15	low dN/dS low NPII
establishment of epithelial cell apical/basal polarity	2.21665	15	low dN/dS low NPII
establishment of monopolar cell polarity	2.11237	15	low dN/dS low NPII
establishment or maintenance of monopolar cell polarity	2.10669	15	low dN/dS low NPII
Fc-gamma receptor signaling pathway	5.37331	15	low dN/dS low NPII
Fc-gamma receptor signaling pathway involved in phagocytosis	5.37493	15	low dN/dS low NPII
Fc receptor mediated stimulatory signaling pathway	5.35041	15	low dN/dS low NPII
histone modification	3.88561	15	low dN/dS low NPII
immune response-regulating cell surface receptor signaling pathway involved in phagocytosis	5.37493	15	low dN/dS low NPII
intracellular receptor signaling pathway	3.37311	15	low dN/dS low NPII
JNK cascade	4.51786	15	low dN/dS low NPII
long-chain fatty acid transport	1.75294	15	low dN/dS low NPII
lymphocyte costimulation	2.79221	15	low dN/dS low NPII
mammary gland epithelium development	1.65496	15	low dN/dS low NPII
modification of postsynaptic structure	2.13314	15	low dN/dS low NPII
modification of synaptic structure	2.02649	15	low dN/dS low NPII
mononuclear cell differentiation	2.83175	15	low dN/dS low NPII
negative regulation of binding	1.73828	15	low dN/dS low NPII
negative regulation of lipid transport	1.6183	15	low dN/dS low NPII
negative regulation of neuron death	1.96879	15	low dN/dS low NPII
negative regulation of phosphorylation	2.09556	15	low dN/dS low NPII
negative regulation of protein catabolic process	1.7591	15	low dN/dS low NPII
osteoclast differentiation	1.59046	15	low dN/dS low NPII
pancreas development	2.08956	15	low dN/dS low NPII
pattern recognition receptor signaling pathway	2.81519	15	low dN/dS low NPII
placenta development	1.68849	15	low dN/dS low NPII
polarized epithelial cell differentiation	2.11237	15	low dN/dS low NPII
polysaccharide biosynthetic process	3.05336	15	low dN/dS low NPII
polysaccharide metabolic process	2.83819	15	low dN/dS low NPII
positive regulation of carbohydrate metabolic process	2.6374	15	low dN/dS low NPII
positive regulation of cell activation	2.2234	15	low dN/dS low NPII
positive regulation of cellular carbohydrate metabolic process	2.79325	15	low dN/dS low NPII
positive regulation of epithelial cell proliferation	2.34707	15	low dN/dS low NPII
positive regulation of heart growth	1.67562	15	low dN/dS low NPII
positive regulation of ion transmembrane transport	2.66894	15	low dN/dS low NPII
positive regulation of lipid biosynthetic process	2.11345	15	low dN/dS low NPII
positive regulation of lymphocyte activation	2.27368	15	low dN/dS low NPII
positive regulation of mRNA metabolic process	1.93439	15	low dN/dS low NPII
positive regulation of neuron death	2.45987	15	low dN/dS low NPII
positive regulation of nitric oxide biosynthetic process	2.22806	15	low dN/dS low NPII
positive regulation of nitric oxide metabolic process	2.22307	15	low dN/dS low NPII
positive regulation of protein localization to membrane	2.22876	15	low dN/dS low NPII
positive regulation of protein transport	1.9647	15	low dN/dS low NPII
positive regulation of small molecule metabolic process	2.71398	15	low dN/dS low NPII
positive regulation of transmembrane transport	2.66894	15	low dN/dS low NPII
regulation of brown fat cell differentiation	1.76726	15	low dN/dS low NPII
regulation of cell junction assembly	2.39469	15	low dN/dS low NPII
regulation of glucan biosynthetic process	3.3857	15	low dN/dS low NPII
regulation of glycogen biosynthetic process	3.3857	15	low dN/dS low NPII
regulation of glycogen metabolic process	3.30476	15	low dN/dS low NPII
regulation of intrinsic apoptotic signaling pathway	1.50024	15	low dN/dS low NPII
regulation of leukocyte cell-cell adhesion	2.27693	15	low dN/dS low NPII
regulation of lipid catabolic process	2.3994	15	low dN/dS low NPII
regulation of metal ion transport	1.66315	15	low dN/dS low NPII
regulation of polysaccharide metabolic process	3.24276	15	low dN/dS low NPII
regulation of proteasomal ubiquitin-dependent protein catabolic process	1.98253	15	low dN/dS low NPII
regulation of protein-containing complex assembly	5.37211	15	low dN/dS low NPII
regulation of stress-activated protein kinase signaling cascade	1.88213	15	low dN/dS low NPII
regulation of translational initiation	4.81644	15	low dN/dS low NPII
regulation of vascular associated smooth muscle cell proliferation	2.08395	15	low dN/dS low NPII
regulation of Wnt signaling pathway	4.89293	15	low dN/dS low NPII
release of cytochrome c from mitochondria	1.60301	15	low dN/dS low NPII
response to alcohol	2.29303	15	low dN/dS low NPII
response to metal ion	2.25487	15	low dN/dS low NPII
response to starvation	2.11358	15	low dN/dS low NPII
ribonucleoprotein complex assembly	20.0662	15	low dN/dS low NPII
skeletal muscle tissue development	1.91729	15	low dN/dS low NPII
striated muscle cell differentiation	2.01553	15	low dN/dS low NPII
T cell activation	3.72768	15	low dN/dS low NPII
T cell costimulation	2.80484	15	low dN/dS low NPII
toll-like receptor signaling pathway	2.74674	15	low dN/dS low NPII
vascular associated smooth muscle cell proliferation	2.08395	15	low dN/dS low NPII
wound healing, spreading of cells	1.74743	15	low dN/dS low NPII
actomyosin structure organization	2.37387	14	low dN/dS low NPII
axonogenesis	3.79425	14	low dN/dS low NPII
behavioral defense response	1.55526	14	low dN/dS low NPII
calcium ion homeostasis	2.25361	14	low dN/dS low NPII
calcium ion transport	1.4977	14	low dN/dS low NPII
canonical Wnt signaling pathway	6.29435	14	low dN/dS low NPII
cell-substrate junction assembly	2.67939	14	low dN/dS low NPII
cell cycle arrest	1.92571	14	low dN/dS low NPII
cell fate commitment	1.64703	14	low dN/dS low NPII
cellular calcium ion homeostasis	2.26982	14	low dN/dS low NPII
cellular glucan metabolic process	3.09901	14	low dN/dS low NPII
endothelial cell development	2.25156	14	low dN/dS low NPII
endothelial tube morphogenesis	1.78299	14	low dN/dS low NPII
establishment of endothelial barrier	2.3524	14	low dN/dS low NPII
establishment of epithelial cell polarity	2.11062	14	low dN/dS low NPII
extrinsic apoptotic signaling pathway	1.97312	14	low dN/dS low NPII
extrinsic apoptotic signaling pathway in absence of ligand	1.66569	14	low dN/dS low NPII
focal adhesion assembly	2.58667	14	low dN/dS low NPII
G protein-coupled acetylcholine receptor signaling pathway	3.78548	14	low dN/dS low NPII
gliogenesis	1.89439	14	low dN/dS low NPII
glucan biosynthetic process	3.37194	14	low dN/dS low NPII
glucan metabolic process	3.09901	14	low dN/dS low NPII
glycogen biosynthetic process	3.37194	14	low dN/dS low NPII
glycogen metabolic process	3.09973	14	low dN/dS low NPII
heart morphogenesis	1.84197	14	low dN/dS low NPII
heart valve development	1.69233	14	low dN/dS low NPII
heart valve morphogenesis	1.73264	14	low dN/dS low NPII
icosanoid metabolic process	5.64472	14	low dN/dS low NPII
insulin-like growth factor receptor signaling pathway	2.15019	14	low dN/dS low NPII
intrinsic apoptotic signaling pathway by p53 class mediator	1.68042	14	low dN/dS low NPII
lamellipodium assembly	3.21327	14	low dN/dS low NPII
maternal process involved in female pregnancy	2.22311	14	low dN/dS low NPII
membrane invagination	2.05907	14	low dN/dS low NPII
mesenchymal cell differentiation	1.97084	14	low dN/dS low NPII
midbrain development	1.88158	14	low dN/dS low NPII
monocarboxylic acid catabolic process	2.17166	14	low dN/dS low NPII
morphogenesis of an endothelium	1.78299	14	low dN/dS low NPII
multi-multicellular organism process	1.91311	14	low dN/dS low NPII
negative regulation of canonical Wnt signaling pathway	4.1839	14	low dN/dS low NPII
negative regulation of lipid localization	1.57476	14	low dN/dS low NPII
negative regulation of transferase activity	2.15766	14	low dN/dS low NPII
negative regulation of Wnt signaling pathway	4.02947	14	low dN/dS low NPII
neutrophil activation	1.92106	14	low dN/dS low NPII
neutrophil activation involved in immune response	1.92939	14	low dN/dS low NPII
neutrophil degranulation	1.92995	14	low dN/dS low NPII
neutrophil mediated immunity	1.92112	14	low dN/dS low NPII
nuclear transport	2.64982	14	low dN/dS low NPII
peptidyl-lysine modification	3.2192	14	low dN/dS low NPII
plasma membrane invagination	2.08122	14	low dN/dS low NPII
positive regulation of cytosolic calcium ion concentration	2.47184	14	low dN/dS low NPII
positive regulation of mitotic cell cycle	1.96022	14	low dN/dS low NPII
positive regulation of neurogenesis	1.72194	14	low dN/dS low NPII
positive regulation of peptidyl-serine phosphorylation	3.40122	14	low dN/dS low NPII
positive regulation of phospholipase C activity	2.66883	14	low dN/dS low NPII
positive regulation of proteasomal protein catabolic process	1.96684	14	low dN/dS low NPII
positive regulation of protein binding	1.99862	14	low dN/dS low NPII
positive regulation of reactive oxygen species biosynthetic process	2.1678	14	low dN/dS low NPII
protein acetylation	2.80617	14	low dN/dS low NPII
protein import	1.68757	14	low dN/dS low NPII
protein import into nucleus	1.72683	14	low dN/dS low NPII
regulation of canonical Wnt signaling pathway	4.93778	14	low dN/dS low NPII
regulation of cell-matrix adhesion	2.34914	14	low dN/dS low NPII
regulation of cell cycle phase transition	2.16113	14	low dN/dS low NPII
regulation of cellular response to growth factor stimulus	2.87528	14	low dN/dS low NPII
regulation of cytosolic calcium ion concentration	2.403	14	low dN/dS low NPII
regulation of endothelial cell development	1.94592	14	low dN/dS low NPII
regulation of establishment of endothelial barrier	1.94592	14	low dN/dS low NPII
regulation of extrinsic apoptotic signaling pathway	1.6201	14	low dN/dS low NPII
regulation of lipid biosynthetic process	2.51401	14	low dN/dS low NPII
regulation of macroautophagy	2.16976	14	low dN/dS low NPII
regulation of nervous system development	2.14186	14	low dN/dS low NPII
regulation of phospholipase C activity	2.64817	14	low dN/dS low NPII
regulation of phosphoprotein phosphatase activity	1.55581	14	low dN/dS low NPII
regulation of protein catabolic process	2.40364	14	low dN/dS low NPII
regulation of regulated secretory pathway	1.95327	14	low dN/dS low NPII
regulation of small GTPase mediated signal transduction	2.6043	14	low dN/dS low NPII
regulation of stress-activated MAPK cascade	1.92653	14	low dN/dS low NPII
response to epidermal growth factor	2.224	14	low dN/dS low NPII
response to isoquinoline alkaloid	1.57336	14	low dN/dS low NPII
response to morphine	1.57336	14	low dN/dS low NPII
response to steroid hormone	2.19753	14	low dN/dS low NPII
signal transduction in absence of ligand	1.66569	14	low dN/dS low NPII
skeletal muscle organ development	1.94175	14	low dN/dS low NPII
sprouting angiogenesis	1.77548	14	low dN/dS low NPII
steroid metabolic process	9.20901	14	low dN/dS low NPII
substrate adhesion-dependent cell spreading	2.12746	14	low dN/dS low NPII
Wnt signaling pathway, planar cell polarity pathway	3.51569	14	low dN/dS low NPII
activation of innate immune response	1.97916	13	low dN/dS low NPII
adenylate cyclase-activating G protein-coupled receptor signaling pathway	4.55252	13	low dN/dS low NPII
bone maturation	1.68218	13	low dN/dS low NPII
cardiocyte differentiation	1.71133	13	low dN/dS low NPII
cell aging	1.529	13	low dN/dS low NPII
cellular divalent inorganic cation homeostasis	2.28575	13	low dN/dS low NPII
cellular response to steroid hormone stimulus	2.3582	13	low dN/dS low NPII
developmental cell growth	2.55271	13	low dN/dS low NPII
DNA-templated transcription, initiation	2.09683	13	low dN/dS low NPII
ear development	1.86835	13	low dN/dS low NPII
embryonic organ development	2.08306	13	low dN/dS low NPII
establishment of cell polarity	2.67112	13	low dN/dS low NPII
establishment of planar polarity	3.60312	13	low dN/dS low NPII
establishment of protein localization to mitochondrion	1.66972	13	low dN/dS low NPII
establishment of tissue polarity	3.60312	13	low dN/dS low NPII
fatty acid transport	2.07284	13	low dN/dS low NPII
Fc-epsilon receptor signaling pathway	3.6377	13	low dN/dS low NPII
G1/S transition of mitotic cell cycle	2.22247	13	low dN/dS low NPII
histone acetylation	3.00879	13	low dN/dS low NPII
import into nucleus	1.71512	13	low dN/dS low NPII
innate immune response-activating signal transduction	2.0831	13	low dN/dS low NPII
innate immune response activating cell surface receptor signaling pathway	2.08374	13	low dN/dS low NPII
internal peptidyl-lysine acetylation	2.99723	13	low dN/dS low NPII
internal protein amino acid acetylation	2.99607	13	low dN/dS low NPII
lamellipodium organization	3.53671	13	low dN/dS low NPII
leukocyte apoptotic process	1.47675	13	low dN/dS low NPII
leukocyte homeostasis	1.52501	13	low dN/dS low NPII
lipid catabolic process	2.31983	13	low dN/dS low NPII
lymphocyte differentiation	3.00271	13	low dN/dS low NPII
lymphocyte migration	1.87235	13	low dN/dS low NPII
mRNA stabilization	2.05085	13	low dN/dS low NPII
myeloid leukocyte differentiation	1.80838	13	low dN/dS low NPII
negative regulation of cellular protein catabolic process	2.33186	13	low dN/dS low NPII
negative regulation of fatty acid metabolic process	1.68187	13	low dN/dS low NPII
negative regulation of ion transmembrane transport	1.85493	13	low dN/dS low NPII
negative regulation of ion transport	2.09324	13	low dN/dS low NPII
negative regulation of mitochondrion organization	1.6164	13	low dN/dS low NPII
negative regulation of mononuclear cell migration	1.63961	13	low dN/dS low NPII
negative regulation of protein phosphorylation	2.17731	13	low dN/dS low NPII
negative regulation of proteolysis involved in cellular protein catabolic process	2.42838	13	low dN/dS low NPII
negative regulation of release of cytochrome c from mitochondria	1.79629	13	low dN/dS low NPII
negative regulation of stress-activated MAPK cascade	1.91832	13	low dN/dS low NPII
negative regulation of stress-activated protein kinase signaling cascade	1.91832	13	low dN/dS low NPII
negative regulation of transmembrane transport	1.85314	13	low dN/dS low NPII
negative regulation of ubiquitin-dependent protein catabolic process	2.78188	13	low dN/dS low NPII
nucleobase metabolic process	2.61473	13	low dN/dS low NPII
osteoblast differentiation	1.63779	13	low dN/dS low NPII
peptidyl-lysine acetylation	2.97789	13	low dN/dS low NPII
peptidyl-tyrosine modification	2.62375	13	low dN/dS low NPII
peptidyl-tyrosine phosphorylation	2.62812	13	low dN/dS low NPII
positive regulation of cell cycle G1/S phase transition	1.76301	13	low dN/dS low NPII
positive regulation of cell development	2.49842	13	low dN/dS low NPII
positive regulation of lamellipodium assembly	4.04039	13	low dN/dS low NPII
positive regulation of lamellipodium organization	3.86131	13	low dN/dS low NPII
positive regulation of leukocyte adhesion to vascular endothelial cell	1.82391	13	low dN/dS low NPII
positive regulation of nucleocytoplasmic transport	1.74108	13	low dN/dS low NPII
positive regulation of plasma membrane bounded cell projection assembly	3.71175	13	low dN/dS low NPII
positive regulation of protein import	1.66652	13	low dN/dS low NPII
positive regulation of protein import into nucleus	1.67652	13	low dN/dS low NPII
positive regulation of protein kinase B signaling	3.2639	13	low dN/dS low NPII
positive regulation of proteolysis involved in cellular protein catabolic process	2.27165	13	low dN/dS low NPII
postsynaptic signal transduction	3.64584	13	low dN/dS low NPII
proteasomal protein catabolic process	2.90565	13	low dN/dS low NPII
protein acylation	2.77034	13	low dN/dS low NPII
protein localization to cell periphery	2.22424	13	low dN/dS low NPII
protein localization to mitochondrion	1.66042	13	low dN/dS low NPII
regulation of animal organ morphogenesis	3.47889	13	low dN/dS low NPII
regulation of establishment of planar polarity	3.66798	13	low dN/dS low NPII
regulation of G1/S transition of mitotic cell cycle	1.82362	13	low dN/dS low NPII
regulation of insulin receptor signaling pathway	2.35494	13	low dN/dS low NPII
regulation of intrinsic apoptotic signaling pathway by p53 class mediator	2.30686	13	low dN/dS low NPII
regulation of lamellipodium assembly	3.79085	13	low dN/dS low NPII
regulation of lamellipodium organization	3.59313	13	low dN/dS low NPII
regulation of membrane permeability	1.78816	13	low dN/dS low NPII
regulation of muscle system process	2.37311	13	low dN/dS low NPII
regulation of myotube differentiation	1.76953	13	low dN/dS low NPII
regulation of nucleocytoplasmic transport	1.75539	13	low dN/dS low NPII
regulation of protein dephosphorylation	1.53221	13	low dN/dS low NPII
regulation of protein localization to plasma membrane	2.1897	13	low dN/dS low NPII
regulation of protein polymerization	4.76868	13	low dN/dS low NPII
regulation of T cell activation	2.4819	13	low dN/dS low NPII
regulation of transcription from RNA polymerase II promoter in response to hypoxia	3.4571	13	low dN/dS low NPII
reproductive structure development	1.69699	13	low dN/dS low NPII
reproductive system development	1.69494	13	low dN/dS low NPII
response to growth hormone	1.75022	13	low dN/dS low NPII
ribose phosphate metabolic process	6.49537	13	low dN/dS low NPII
ribosomal small subunit biogenesis	21.0489	13	low dN/dS low NPII
RNA-dependent DNA biosynthetic process	5.83506	13	low dN/dS low NPII
rRNA metabolic process	20.4252	13	low dN/dS low NPII
rRNA processing	20.7967	13	low dN/dS low NPII
somite development	1.95466	13	low dN/dS low NPII
stimulatory C-type lectin receptor signaling pathway	2.00394	13	low dN/dS low NPII
superoxide metabolic process	2.18016	13	low dN/dS low NPII
acetylcholine receptor signaling pathway	3.93977	12	low dN/dS low NPII
anatomical structure maturation	1.47076	12	low dN/dS low NPII
animal organ maturation	1.67285	12	low dN/dS low NPII
apical junction assembly	2.66554	12	low dN/dS low NPII
carboxylic acid biosynthetic process	3.33558	12	low dN/dS low NPII
carboxylic acid catabolic process	2.04933	12	low dN/dS low NPII
cardiac muscle cell differentiation	1.64427	12	low dN/dS low NPII
cell-cell junction assembly	2.66693	12	low dN/dS low NPII
cell-cell junction organization	2.54344	12	low dN/dS low NPII
cell cycle G1/S phase transition	2.24461	12	low dN/dS low NPII
cellular response to interleukin-12	1.7492	12	low dN/dS low NPII
cellular response to topologically incorrect protein	2.79607	12	low dN/dS low NPII
cytokinesis	2.85791	12	low dN/dS low NPII
cytoplasmic translational initiation	16.3	12	low dN/dS low NPII
embryonic placenta development	1.58449	12	low dN/dS low NPII
endocrine pancreas development	2.34737	12	low dN/dS low NPII
endothelial cell differentiation	2.35714	12	low dN/dS low NPII
endothelial cell proliferation	2.37997	12	low dN/dS low NPII
epidermal growth factor receptor signaling pathway	2.82949	12	low dN/dS low NPII
epithelial cell apoptotic process	1.75143	12	low dN/dS low NPII
epithelial cell development	2.21857	12	low dN/dS low NPII
ERBB signaling pathway	2.82856	12	low dN/dS low NPII
error-free translesion synthesis	4.28464	12	low dN/dS low NPII
error-prone translesion synthesis	4.11426	12	low dN/dS low NPII
face development	1.83732	12	low dN/dS low NPII
fatty acid beta-oxidation	2.29165	12	low dN/dS low NPII
fatty acid catabolic process	2.15399	12	low dN/dS low NPII
fatty acid transmembrane transport	1.66695	12	low dN/dS low NPII
forebrain development	2.1142	12	low dN/dS low NPII
gland morphogenesis	1.84606	12	low dN/dS low NPII
glial cell development	1.60788	12	low dN/dS low NPII
interleukin-12-mediated signaling pathway	1.75646	12	low dN/dS low NPII
labyrinthine layer blood vessel development	1.74707	12	low dN/dS low NPII
leukocyte adhesion to vascular endothelial cell	2.04803	12	low dN/dS low NPII
lipid import into cell	1.94032	12	low dN/dS low NPII
lymphocyte apoptotic process	1.55683	12	low dN/dS low NPII
lymphocyte homeostasis	1.59065	12	low dN/dS low NPII
maturation of SSU-rRNA	5.9142	12	low dN/dS low NPII
maturation of SSU-rRNA from tricistronic rRNA transcript (SSU-rRNA, 5.8S rRNA, LSU-rRNA)	5.09789	12	low dN/dS low NPII
morphogenesis of a polarized epithelium	3.98719	12	low dN/dS low NPII
muscle cell apoptotic process	1.82293	12	low dN/dS low NPII
muscle system process	2.35005	12	low dN/dS low NPII
myoblast differentiation	1.67455	12	low dN/dS low NPII
ncRNA metabolic process	15.1817	12	low dN/dS low NPII
ncRNA processing	17.1168	12	low dN/dS low NPII
negative regulation of calcineurin-mediated signaling	1.63374	12	low dN/dS low NPII
negative regulation of calcineurin-NFAT signaling cascade	1.63374	12	low dN/dS low NPII
negative regulation of extrinsic apoptotic signaling pathway in absence of ligand	1.68313	12	low dN/dS low NPII
negative regulation of lipid catabolic process	1.74914	12	low dN/dS low NPII
negative regulation of mRNA catabolic process	2.0772	12	low dN/dS low NPII
negative regulation of signal transduction in absence of ligand	1.68313	12	low dN/dS low NPII
neuron apoptotic process	1.80482	12	low dN/dS low NPII
neuron projection organization	2.82208	12	low dN/dS low NPII
NIK/NF-kappaB signaling	1.68722	12	low dN/dS low NPII
nucleotide-excision repair, DNA gap filling	4.05815	12	low dN/dS low NPII
organic acid biosynthetic process	3.31803	12	low dN/dS low NPII
organic acid catabolic process	2.01828	12	low dN/dS low NPII
ossification involved in bone maturation	1.69616	12	low dN/dS low NPII
positive regulation of cell division	1.70019	12	low dN/dS low NPII
positive regulation of cytokinesis	1.79957	12	low dN/dS low NPII
positive regulation of DNA binding	1.59229	12	low dN/dS low NPII
positive regulation of DNA replication	1.84741	12	low dN/dS low NPII
positive regulation of endothelial cell proliferation	2.63707	12	low dN/dS low NPII
positive regulation of epidermal growth factor receptor signaling pathway	1.61119	12	low dN/dS low NPII
positive regulation of ERBB signaling pathway	1.70382	12	low dN/dS low NPII
positive regulation of G1/S transition of mitotic cell cycle	1.80266	12	low dN/dS low NPII
positive regulation of glucose metabolic process	3.14425	12	low dN/dS low NPII
positive regulation of glycogen biosynthetic process	3.51412	12	low dN/dS low NPII
positive regulation of glycogen metabolic process	3.49097	12	low dN/dS low NPII
positive regulation of insulin receptor signaling pathway	2.25063	12	low dN/dS low NPII
positive regulation of intrinsic apoptotic signaling pathway	2.30734	12	low dN/dS low NPII
positive regulation of monooxygenase activity	1.70231	12	low dN/dS low NPII
positive regulation of muscle organ development	1.94425	12	low dN/dS low NPII
positive regulation of muscle tissue development	1.93611	12	low dN/dS low NPII
positive regulation of nitric-oxide synthase activity	1.77236	12	low dN/dS low NPII
positive regulation of protein localization to cell periphery	2.21553	12	low dN/dS low NPII
positive regulation of signal transduction by p53 class mediator	3.54902	12	low dN/dS low NPII
positive regulation of striated muscle tissue development	1.94425	12	low dN/dS low NPII
postsynapse organization	2.31082	12	low dN/dS low NPII
protein deubiquitination	2.86941	12	low dN/dS low NPII
protein modification by small protein removal	2.82178	12	low dN/dS low NPII
regulation of cell projection assembly	3.48307	12	low dN/dS low NPII
regulation of chromosome organization	4.74519	12	low dN/dS low NPII
regulation of DNA binding	1.95162	12	low dN/dS low NPII
regulation of endothelial cell differentiation	1.75496	12	low dN/dS low NPII
regulation of endothelial cell proliferation	2.4158	12	low dN/dS low NPII
regulation of epidermal cell differentiation	1.61022	12	low dN/dS low NPII
regulation of epidermal growth factor receptor signaling pathway	1.62358	12	low dN/dS low NPII
regulation of ERBB signaling pathway	1.70359	12	low dN/dS low NPII
regulation of extrinsic apoptotic signaling pathway in absence of ligand	1.64418	12	low dN/dS low NPII
regulation of fatty acid beta-oxidation	2.7069	12	low dN/dS low NPII
regulation of fatty acid oxidation	2.53022	12	low dN/dS low NPII
regulation of fatty acid transport	2.12665	12	low dN/dS low NPII
regulation of fibroblast migration	1.59652	12	low dN/dS low NPII
regulation of leukocyte adhesion to vascular endothelial cell	1.73015	12	low dN/dS low NPII
regulation of muscle tissue development	1.79222	12	low dN/dS low NPII
regulation of NAD(P)H oxidase activity	3.15954	12	low dN/dS low NPII
regulation of neuron apoptotic process	1.87715	12	low dN/dS low NPII
regulation of nitric-oxide synthase activity	1.61362	12	low dN/dS low NPII
regulation of organic acid transport	2.04931	12	low dN/dS low NPII
regulation of peptidyl-serine phosphorylation	3.60048	12	low dN/dS low NPII
regulation of peptidyl-tyrosine phosphorylation	1.88559	12	low dN/dS low NPII
regulation of plasma membrane bounded cell projection assembly	3.48986	12	low dN/dS low NPII
regulation of release of cytochrome c from mitochondria	1.63817	12	low dN/dS low NPII
regulation of striated muscle tissue development	1.80019	12	low dN/dS low NPII
regulation of superoxide metabolic process	2.64843	12	low dN/dS low NPII
regulation of translational fidelity	2.17764	12	low dN/dS low NPII
response to interleukin-1	2.79045	12	low dN/dS low NPII
response to interleukin-12	1.74599	12	low dN/dS low NPII
response to ionizing radiation	1.57513	12	low dN/dS low NPII
response to muscle stretch	1.99218	12	low dN/dS low NPII
response to testosterone	2.0847	12	low dN/dS low NPII
response to toxic substance	2.78838	12	low dN/dS low NPII
ribonucleoprotein complex biogenesis	40.4934	12	low dN/dS low NPII
ribonucleotide metabolic process	6.70758	12	low dN/dS low NPII
ribosomal small subunit assembly	14.1185	12	low dN/dS low NPII
ribosome assembly	21.3601	12	low dN/dS low NPII
ribosome biogenesis	34.1953	12	low dN/dS low NPII
RNA stabilization	2.07462	12	low dN/dS low NPII
spinal cord development	2.10271	12	low dN/dS low NPII
striated muscle cell proliferation	2.14869	12	low dN/dS low NPII
substantia nigra development	1.67613	12	low dN/dS low NPII
superoxide anion generation	2.61921	12	low dN/dS low NPII
vascular process in circulatory system	2.9858	12	low dN/dS low NPII
actin polymerization or depolymerization	5.44358	11	low dN/dS low NPII
activation of phospholipase C activity	2.74342	11	low dN/dS low NPII
amyloid precursor protein catabolic process	1.71982	11	low dN/dS low NPII
amyloid precursor protein metabolic process	1.59997	11	low dN/dS low NPII
anatomical structure homeostasis	4.91657	11	low dN/dS low NPII
androgen receptor signaling pathway	1.87576	11	low dN/dS low NPII
arachidonic acid metabolic process	7.61846	11	low dN/dS low NPII
axon guidance	4.66735	11	low dN/dS low NPII
cardiac muscle cell apoptotic process	1.75909	11	low dN/dS low NPII
cell junction disassembly	2.53458	11	low dN/dS low NPII
cellular response to amino acid starvation	2.00956	11	low dN/dS low NPII
cellular response to angiotensin	2.01786	11	low dN/dS low NPII
cellular response to epidermal growth factor stimulus	2.19222	11	low dN/dS low NPII
cellular response to light stimulus	1.97341	11	low dN/dS low NPII
cellular response to lipoprotein particle stimulus	1.66297	11	low dN/dS low NPII
cellular response to unfolded protein	2.8814	11	low dN/dS low NPII
cellular response to UV	2.15679	11	low dN/dS low NPII
cellular senescence	1.61485	11	low dN/dS low NPII
chemical synaptic transmission, postsynaptic	1.62201	11	low dN/dS low NPII
cognition	2.1519	11	low dN/dS low NPII
cytoskeleton-dependent cytokinesis	2.88672	11	low dN/dS low NPII
dendrite morphogenesis	2.7285	11	low dN/dS low NPII
dendritic spine organization	2.76816	11	low dN/dS low NPII
energy derivation by oxidation of organic compounds	2.8382	11	low dN/dS low NPII
ERK1 and ERK2 cascade	1.79336	11	low dN/dS low NPII
establishment or maintenance of epithelial cell apical/basal polarity	2.16172	11	low dN/dS low NPII
excitatory postsynaptic potential	1.63587	11	low dN/dS low NPII
fibroblast migration	1.59507	11	low dN/dS low NPII
labyrinthine layer development	1.59981	11	low dN/dS low NPII
long-chain fatty acid import into cell	2.16676	11	low dN/dS low NPII
macroautophagy	2.02316	11	low dN/dS low NPII
maternal placenta development	1.96416	11	low dN/dS low NPII
mesenchyme development	2.07527	11	low dN/dS low NPII
modulation by host of symbiont process	1.99166	11	low dN/dS low NPII
modulation of process of other organism involved in symbiotic interaction	2.07004	11	low dN/dS low NPII
negative regulation of anion transmembrane transport	2.26847	11	low dN/dS low NPII
negative regulation of carbohydrate metabolic process	1.61861	11	low dN/dS low NPII
negative regulation of cellular carbohydrate metabolic process	1.65107	11	low dN/dS low NPII
negative regulation of cysteine-type endopeptidase activity	1.64416	11	low dN/dS low NPII
negative regulation of cysteine-type endopeptidase activity involved in apoptotic process	1.66981	11	low dN/dS low NPII
negative regulation of epithelial cell apoptotic process	1.95411	11	low dN/dS low NPII
negative regulation of fatty acid transport	1.88263	11	low dN/dS low NPII
negative regulation of hydrolase activity	1.61465	11	low dN/dS low NPII
negative regulation of kinase activity	2.16425	11	low dN/dS low NPII
negative regulation of locomotion	1.57577	11	low dN/dS low NPII
negative regulation of lymphocyte migration	1.77997	11	low dN/dS low NPII
negative regulation of mRNA metabolic process	1.99628	11	low dN/dS low NPII
negative regulation of Notch signaling pathway	1.6614	11	low dN/dS low NPII
negative regulation of organic acid transport	1.80362	11	low dN/dS low NPII
negative regulation of protein serine/threonine kinase activity	1.62177	11	low dN/dS low NPII
negative regulation of regulated secretory pathway	1.69948	11	low dN/dS low NPII
negative regulation of RNA catabolic process	2.08886	11	low dN/dS low NPII
negative regulation of synaptic transmission	2.47736	11	low dN/dS low NPII
negative regulation of translation	2.06622	11	low dN/dS low NPII
negative regulation of ubiquitin-protein transferase activity	4.17668	11	low dN/dS low NPII
neural nucleus development	1.64001	11	low dN/dS low NPII
neuron projection guidance	4.84844	11	low dN/dS low NPII
nuclear division	1.86817	11	low dN/dS low NPII
phospholipase C-activating G protein-coupled receptor signaling pathway	4.84478	11	low dN/dS low NPII
placenta blood vessel development	1.66335	11	low dN/dS low NPII
platelet formation	1.69749	11	low dN/dS low NPII
platelet morphogenesis	1.68698	11	low dN/dS low NPII
positive regulation of apoptotic signaling pathway	1.5384	11	low dN/dS low NPII
positive regulation of axonogenesis	2.08256	11	low dN/dS low NPII
positive regulation of cell cycle phase transition	1.75599	11	low dN/dS low NPII
positive regulation of cellular response to insulin stimulus	2.30747	11	low dN/dS low NPII
positive regulation of chromosome organization	5.13221	11	low dN/dS low NPII
positive regulation of innate immune response	2.41011	11	low dN/dS low NPII
positive regulation of lipid kinase activity	1.46137	11	low dN/dS low NPII
positive regulation of lymphocyte migration	1.56272	11	low dN/dS low NPII
positive regulation of myeloid cell differentiation	2.02168	11	low dN/dS low NPII
positive regulation of myoblast differentiation	1.99887	11	low dN/dS low NPII
positive regulation of myotube differentiation	1.82131	11	low dN/dS low NPII
positive regulation of neuron differentiation	1.69958	11	low dN/dS low NPII
positive regulation of Notch signaling pathway	2.29219	11	low dN/dS low NPII
positive regulation of peptidyl-tyrosine phosphorylation	1.74707	11	low dN/dS low NPII
positive regulation of phosphatidylinositol 3-kinase activity	1.49106	11	low dN/dS low NPII
positive regulation of protein localization to plasma membrane	2.32158	11	low dN/dS low NPII
positive regulation of protein polymerization	6.04051	11	low dN/dS low NPII
positive regulation of proteolysis	2.11746	11	low dN/dS low NPII
positive regulation of Ras protein signal transduction	2.74821	11	low dN/dS low NPII
positive regulation of skeletal muscle tissue development	1.99512	11	low dN/dS low NPII
positive regulation of small GTPase mediated signal transduction	2.86005	11	low dN/dS low NPII
positive regulation of superoxide anion generation	2.98958	11	low dN/dS low NPII
positive regulation of T cell migration	1.60539	11	low dN/dS low NPII
positive regulation of telomerase activity	3.08805	11	low dN/dS low NPII
positive regulation of transcription regulatory region DNA binding	1.88375	11	low dN/dS low NPII
protein deacetylation	2.11903	11	low dN/dS low NPII
protein localization to plasma membrane	2.24618	11	low dN/dS low NPII
pyrimidine-containing compound metabolic process	6.14013	11	low dN/dS low NPII
pyrimidine nucleobase metabolic process	3.18577	11	low dN/dS low NPII
regulation of androgen receptor signaling pathway	2.04923	11	low dN/dS low NPII
regulation of axonogenesis	2.59123	11	low dN/dS low NPII
regulation of cardiac muscle cell proliferation	2.25986	11	low dN/dS low NPII
regulation of cell-substrate junction organization	2.98402	11	low dN/dS low NPII
regulation of cell cycle G1/S phase transition	1.85684	11	low dN/dS low NPII
regulation of cellular response to insulin stimulus	2.35887	11	low dN/dS low NPII
regulation of dephosphorylation	1.40808	11	low dN/dS low NPII
regulation of exocytosis	2.0808	11	low dN/dS low NPII
regulation of glycolytic process	1.82279	11	low dN/dS low NPII
regulation of GTPase activity	1.86398	11	low dN/dS low NPII
regulation of JNK cascade	2.04014	11	low dN/dS low NPII
regulation of membrane potential	2.39536	11	low dN/dS low NPII
regulation of microtubule-based process	1.81678	11	low dN/dS low NPII
regulation of mitochondrial membrane potential	1.55887	11	low dN/dS low NPII
regulation of monooxygenase activity	1.58878	11	low dN/dS low NPII
regulation of muscle cell apoptotic process	1.88789	11	low dN/dS low NPII
regulation of muscle organ development	1.82915	11	low dN/dS low NPII
regulation of NIK/NF-kappaB signaling	1.79293	11	low dN/dS low NPII
regulation of phosphatase activity	1.45661	11	low dN/dS low NPII
regulation of phosphatidylinositol 3-kinase signaling	2.81276	11	low dN/dS low NPII
regulation of postsynaptic membrane potential	1.84283	11	low dN/dS low NPII
regulation of protein import	1.70523	11	low dN/dS low NPII
regulation of Ras protein signal transduction	2.19232	11	low dN/dS low NPII
regulation of response to biotic stimulus	2.91635	11	low dN/dS low NPII
regulation of RNA binding	3.89375	11	low dN/dS low NPII
regulation of skeletal muscle tissue development	1.94098	11	low dN/dS low NPII
regulation of superoxide anion generation	2.97578	11	low dN/dS low NPII
regulation of telomerase activity	3.18501	11	low dN/dS low NPII
regulation of telomere maintenance	6.68997	11	low dN/dS low NPII
regulation of transcription regulatory region DNA binding	1.72927	11	low dN/dS low NPII
regulation of ubiquitin-protein transferase activity	3.62719	11	low dN/dS low NPII
response to amino acid starvation	1.99649	11	low dN/dS low NPII
response to angiotensin	1.98984	11	low dN/dS low NPII
response to food	2.23279	11	low dN/dS low NPII
response to tumor necrosis factor	1.80671	11	low dN/dS low NPII
segmentation	2.28468	11	low dN/dS low NPII
signal transduction in response to DNA damage	1.89825	11	low dN/dS low NPII
spindle organization	1.75174	11	low dN/dS low NPII
stem cell differentiation	1.66247	11	low dN/dS low NPII
striated muscle cell apoptotic process	1.74492	11	low dN/dS low NPII
T-helper 1 type immune response	1.52259	11	low dN/dS low NPII
telomere maintenance	6.12287	11	low dN/dS low NPII
telomere maintenance via telomerase	6.78769	11	low dN/dS low NPII
telomere maintenance via telomere lengthening	6.56742	11	low dN/dS low NPII
telomere organization	6.0129	11	low dN/dS low NPII
TOR signaling	3.29385	11	low dN/dS low NPII
transcription-coupled nucleotide-excision repair	3.50491	11	low dN/dS low NPII
viral genome replication	1.68021	11	low dN/dS low NPII
adenylate cyclase-inhibiting G protein-coupled receptor signaling pathway	6.47545	10	low dN/dS low NPII
beta-catenin-TCF complex assembly	11.2159	10	low dN/dS low NPII
bicellular tight junction assembly	1.73164	10	low dN/dS low NPII
biological process involved in interaction with symbiont	1.89796	10	low dN/dS low NPII
body morphogenesis	1.61822	10	low dN/dS low NPII
cardiac muscle cell proliferation	2.31033	10	low dN/dS low NPII
cell fate determination	1.73286	10	low dN/dS low NPII
cell recognition	3.82791	10	low dN/dS low NPII
cellular hormone metabolic process	11.3671	10	low dN/dS low NPII
cellular lipid catabolic process	1.9391	10	low dN/dS low NPII
cellular response to interleukin-1	3.13555	10	low dN/dS low NPII
central nervous system neuron differentiation	2.08473	10	low dN/dS low NPII
cilium assembly	2.45329	10	low dN/dS low NPII
connective tissue development	1.68518	10	low dN/dS low NPII
cortical cytoskeleton organization	3.77635	10	low dN/dS low NPII
developmental growth involved in morphogenesis	3.20151	10	low dN/dS low NPII
divalent inorganic cation homeostasis	2.54589	10	low dN/dS low NPII
DNA conformation change	3.24155	10	low dN/dS low NPII
DNA damage checkpoint	2.12319	10	low dN/dS low NPII
DNA duplex unwinding	3.40418	10	low dN/dS low NPII
epithelial tube morphogenesis	2.8147	10	low dN/dS low NPII
erythrocyte differentiation	1.60049	10	low dN/dS low NPII
establishment or maintenance of apical/basal cell polarity	2.2209	10	low dN/dS low NPII
establishment or maintenance of bipolar cell polarity	2.2209	10	low dN/dS low NPII
eye development	1.73339	10	low dN/dS low NPII
GTP metabolic process	3.5784	10	low dN/dS low NPII
guanosine-containing compound metabolic process	3.29439	10	low dN/dS low NPII
heart process	2.33191	10	low dN/dS low NPII
hormone metabolic process	10.3933	10	low dN/dS low NPII
hyaluronan metabolic process	1.65156	10	low dN/dS low NPII
interleukin-12 production	2.20422	10	low dN/dS low NPII
intrinsic apoptotic signaling pathway	1.85604	10	low dN/dS low NPII
learning or memory	2.06265	10	low dN/dS low NPII
lipid transport	2.05479	10	low dN/dS low NPII
long-chain fatty acid import across plasma membrane	1.97849	10	low dN/dS low NPII
metal ion transport	1.48505	10	low dN/dS low NPII
mitotic cytokinetic process	1.67454	10	low dN/dS low NPII
modulation of process of other organism	2.03458	10	low dN/dS low NPII
mucopolysaccharide metabolic process	3.11797	10	low dN/dS low NPII
muscle cell migration	1.46901	10	low dN/dS low NPII
muscle organ development	2.83398	10	low dN/dS low NPII
negative chemotaxis	1.81698	10	low dN/dS low NPII
negative regulation of adenylate cyclase activity	2.93592	10	low dN/dS low NPII
negative regulation of autophagy	2.31102	10	low dN/dS low NPII
negative regulation of blood vessel endothelial cell migration	1.53359	10	low dN/dS low NPII
negative regulation of cell-substrate adhesion	1.58678	10	low dN/dS low NPII
negative regulation of cell adhesion	1.92802	10	low dN/dS low NPII
negative regulation of cell migration	1.50032	10	low dN/dS low NPII
negative regulation of cell motility	1.48776	10	low dN/dS low NPII
negative regulation of cellular amide metabolic process	1.99011	10	low dN/dS low NPII
negative regulation of cellular component movement	1.48392	10	low dN/dS low NPII
negative regulation of cyclase activity	2.89179	10	low dN/dS low NPII
negative regulation of exocytosis	1.67342	10	low dN/dS low NPII
negative regulation of JNK cascade	1.99058	10	low dN/dS low NPII
negative regulation of leukocyte migration	1.59213	10	low dN/dS low NPII
negative regulation of lyase activity	2.82342	10	low dN/dS low NPII
negative regulation of macroautophagy	2.48024	10	low dN/dS low NPII
negative regulation of muscle cell apoptotic process	1.56897	10	low dN/dS low NPII
negative regulation of protein dephosphorylation	1.70405	10	low dN/dS low NPII
negative regulation of protein kinase activity	2.13473	10	low dN/dS low NPII
negative regulation of protein kinase B signaling	1.58143	10	low dN/dS low NPII
neural crest cell differentiation	1.79202	10	low dN/dS low NPII
neuron maturation	1.56416	10	low dN/dS low NPII
neurotransmitter secretion	2.03396	10	low dN/dS low NPII
nucleocytoplasmic transport	2.45336	10	low dN/dS low NPII
nucleotide-excision repair, DNA damage recognition	3.84021	10	low dN/dS low NPII
nucleotide-excision repair, DNA duplex unwinding	3.86493	10	low dN/dS low NPII
nucleus localization	1.66039	10	low dN/dS low NPII
osteoblast proliferation	1.63514	10	low dN/dS low NPII
peripheral nervous system development	1.59998	10	low dN/dS low NPII
phagocytosis, engulfment	2.06432	10	low dN/dS low NPII
phototransduction, visible light	2.3472	10	low dN/dS low NPII
pinocytosis	1.91143	10	low dN/dS low NPII
positive regulation of actin cytoskeleton reorganization	1.89567	10	low dN/dS low NPII
positive regulation of actin filament polymerization	6.24896	10	low dN/dS low NPII
positive regulation of brown fat cell differentiation	1.81903	10	low dN/dS low NPII
positive regulation of cardiac muscle cell proliferation	1.7397	10	low dN/dS low NPII
positive regulation of cellular response to transforming growth factor beta stimulus	2.7785	10	low dN/dS low NPII
positive regulation of cyclase activity	2.28918	10	low dN/dS low NPII
positive regulation of defense response	2.29616	10	low dN/dS low NPII
positive regulation of dendritic spine development	1.59355	10	low dN/dS low NPII
positive regulation of DNA biosynthetic process	6.02334	10	low dN/dS low NPII
positive regulation of endocytosis	1.8366	10	low dN/dS low NPII
positive regulation of ERK1 and ERK2 cascade	1.9259	10	low dN/dS low NPII
positive regulation of gene expression, epigenetic	1.46404	10	low dN/dS low NPII
positive regulation of GTPase activity	1.5383	10	low dN/dS low NPII
positive regulation of interleukin-12 production	2.22632	10	low dN/dS low NPII
positive regulation of leukocyte proliferation	1.88467	10	low dN/dS low NPII
positive regulation of mitotic cell cycle phase transition	1.82432	10	low dN/dS low NPII
positive regulation of neuron projection development	1.74249	10	low dN/dS low NPII
positive regulation of transcription of Notch receptor target	2.77833	10	low dN/dS low NPII
positive regulation of transforming growth factor beta receptor signaling pathway	2.7785	10	low dN/dS low NPII
positive regulation of transmembrane receptor protein serine/threonine kinase signaling pathway	2.17372	10	low dN/dS low NPII
positive regulation of vasoconstriction	3.04977	10	low dN/dS low NPII
positive regulation of Wnt signaling pathway	2.1457	10	low dN/dS low NPII
pri-miRNA transcription by RNA polymerase II	2.03067	10	low dN/dS low NPII
protein-containing complex disassembly	2.98598	10	low dN/dS low NPII
protein-DNA complex subunit organization	2.93548	10	low dN/dS low NPII
protein localization to cell surface	1.56507	10	low dN/dS low NPII
protein maturation	2.0092	10	low dN/dS low NPII
purine-containing compound metabolic process	6.53833	10	low dN/dS low NPII
purine nucleotide metabolic process	6.61255	10	low dN/dS low NPII
regulation of actin cytoskeleton reorganization	1.66768	10	low dN/dS low NPII
regulation of actin filament length	5.50103	10	low dN/dS low NPII
regulation of actin polymerization or depolymerization	5.50256	10	low dN/dS low NPII
regulation of adenylate cyclase-activating G protein-coupled receptor signaling pathway	1.56512	10	low dN/dS low NPII
regulation of adenylate cyclase activity	2.70823	10	low dN/dS low NPII
regulation of amyloid-beta formation	1.73998	10	low dN/dS low NPII
regulation of amyloid precursor protein catabolic process	1.71701	10	low dN/dS low NPII
regulation of behavior	1.55687	10	low dN/dS low NPII
regulation of calcium ion-dependent exocytosis	1.68643	10	low dN/dS low NPII
regulation of cell migration involved in sprouting angiogenesis	1.53077	10	low dN/dS low NPII
regulation of cysteine-type endopeptidase activity	1.57341	10	low dN/dS low NPII
regulation of cysteine-type endopeptidase activity involved in apoptotic process	1.61165	10	low dN/dS low NPII
regulation of epidermis development	1.64333	10	low dN/dS low NPII
regulation of epithelial cell apoptotic process	1.80841	10	low dN/dS low NPII
regulation of epithelial cell differentiation	1.82922	10	low dN/dS low NPII
regulation of erythrocyte differentiation	1.79066	10	low dN/dS low NPII
regulation of excretion	1.75896	10	low dN/dS low NPII
regulation of innate immune response	3.43147	10	low dN/dS low NPII
regulation of interleukin-12 production	2.20422	10	low dN/dS low NPII
regulation of keratinocyte differentiation	1.79146	10	low dN/dS low NPII
regulation of lipid transport	2.12888	10	low dN/dS low NPII
regulation of megakaryocyte differentiation	2.55415	10	low dN/dS low NPII
regulation of myeloid leukocyte differentiation	1.90925	10	low dN/dS low NPII
regulation of myoblast differentiation	1.73676	10	low dN/dS low NPII
regulation of neural precursor cell proliferation	1.61591	10	low dN/dS low NPII
regulation of ossification	2.03417	10	low dN/dS low NPII
regulation of osteoblast proliferation	1.67115	10	low dN/dS low NPII
regulation of pri-miRNA transcription by RNA polymerase II	2.03643	10	low dN/dS low NPII
regulation of protein deacetylation	1.56155	10	low dN/dS low NPII
regulation of protein import into nucleus	1.68595	10	low dN/dS low NPII
regulation of protein localization to cell surface	1.63322	10	low dN/dS low NPII
regulation of renal sodium excretion	1.77925	10	low dN/dS low NPII
regulation of type I interferon production	2.30596	10	low dN/dS low NPII
regulation of vasoconstriction	3.24058	10	low dN/dS low NPII
renal sodium excretion	1.76683	10	low dN/dS low NPII
response to lipoprotein particle	1.698	10	low dN/dS low NPII
response to nutrient	1.8298	10	low dN/dS low NPII
response to virus	3.65428	10	low dN/dS low NPII
secondary metabolic process	4.69162	10	low dN/dS low NPII
sensory organ morphogenesis	2.30772	10	low dN/dS low NPII
sensory system development	1.72276	10	low dN/dS low NPII
signal release from synapse	2.03396	10	low dN/dS low NPII
somitogenesis	2.06485	10	low dN/dS low NPII
T cell differentiation	1.65556	10	low dN/dS low NPII
T cell homeostasis	1.68169	10	low dN/dS low NPII
tight junction assembly	1.7215	10	low dN/dS low NPII
tight junction organization	1.70797	10	low dN/dS low NPII
type I interferon production	2.30499	10	low dN/dS low NPII
unsaturated fatty acid metabolic process	7.38661	10	low dN/dS low NPII
vasoconstriction	3.11093	10	low dN/dS low NPII
visual system development	1.73023	10	low dN/dS low NPII
actin filament polymerization	6.4389	9	low dN/dS low NPII
alpha-beta T cell activation involved in immune response	1.51893	9	low dN/dS low NPII
alpha-beta T cell differentiation involved in immune response	1.51893	9	low dN/dS low NPII
aminoglycan metabolic process	3.6995	9	low dN/dS low NPII
amyloid-beta clearance	1.87821	9	low dN/dS low NPII
amyloid-beta formation	1.72734	9	low dN/dS low NPII
amyloid-beta metabolic process	1.68616	9	low dN/dS low NPII
angiotensin-activated signaling pathway	2.06814	9	low dN/dS low NPII
animal organ formation	1.83598	9	low dN/dS low NPII
aortic valve development	1.87715	9	low dN/dS low NPII
axon ensheathment	2.02105	9	low dN/dS low NPII
behavioral fear response	1.54467	9	low dN/dS low NPII
bone development	1.83468	9	low dN/dS low NPII
cartilage development	1.67289	9	low dN/dS low NPII
CD4-positive, alpha-beta T cell differentiation	1.47218	9	low dN/dS low NPII
CD4-positive, alpha-beta T cell differentiation involved in immune response	1.5191	9	low dN/dS low NPII
cellular response to fluid shear stress	1.59606	9	low dN/dS low NPII
cellular response to forskolin	1.59671	9	low dN/dS low NPII
cortical actin cytoskeleton organization	1.86084	9	low dN/dS low NPII
cytokinetic process	1.60361	9	low dN/dS low NPII
cytoplasmic microtubule organization	1.52246	9	low dN/dS low NPII
cytoskeleton-dependent intracellular transport	3.1319	9	low dN/dS low NPII
diencephalon development	1.64888	9	low dN/dS low NPII
DNA damage response, signal transduction by p53 class mediator	1.96922	9	low dN/dS low NPII
DNA integrity checkpoint	2.18255	9	low dN/dS low NPII
DNA replication	2.30673	9	low dN/dS low NPII
dopaminergic neuron differentiation	2.74483	9	low dN/dS low NPII
embryonic appendage morphogenesis	2.56499	9	low dN/dS low NPII
embryonic digit morphogenesis	1.67771	9	low dN/dS low NPII
embryonic limb morphogenesis	2.56499	9	low dN/dS low NPII
embryonic organ morphogenesis	2.45273	9	low dN/dS low NPII
ensheathment of neurons	2.02105	9	low dN/dS low NPII
establishment of organelle localization	2.37243	9	low dN/dS low NPII
face morphogenesis	1.78486	9	low dN/dS low NPII
fear response	1.72198	9	low dN/dS low NPII
feeding behavior	1.49916	9	low dN/dS low NPII
G protein-coupled adenosine receptor signaling pathway	1.81995	9	low dN/dS low NPII
G protein-coupled purinergic receptor signaling pathway	1.81995	9	low dN/dS low NPII
G protein-coupled receptor signaling pathway involved in heart process	1.54597	9	low dN/dS low NPII
gastrulation	2.1584	9	low dN/dS low NPII
glandular epithelial cell development	1.98825	9	low dN/dS low NPII
gluconeogenesis	1.43992	9	low dN/dS low NPII
glycerolipid metabolic process	1.79838	9	low dN/dS low NPII
glycosaminoglycan metabolic process	3.75498	9	low dN/dS low NPII
head morphogenesis	1.74216	9	low dN/dS low NPII
hexose biosynthetic process	1.44416	9	low dN/dS low NPII
hippo signaling	1.57901	9	low dN/dS low NPII
histone H3 deacetylation	1.64988	9	low dN/dS low NPII
histone H4 acetylation	1.95466	9	low dN/dS low NPII
inner ear development	2.00548	9	low dN/dS low NPII
long-chain fatty acid metabolic process	8.13347	9	low dN/dS low NPII
lung epithelium development	1.52724	9	low dN/dS low NPII
maintenance of protein location	1.49937	9	low dN/dS low NPII
mammary gland epithelial cell differentiation	1.86112	9	low dN/dS low NPII
maturation of LSU-rRNA	3.81111	9	low dN/dS low NPII
maturation of LSU-rRNA from tricistronic rRNA transcript (SSU-rRNA, 5.8S rRNA, LSU-rRNA)	1.63337	9	low dN/dS low NPII
membrane docking	3.26958	9	low dN/dS low NPII
mitochondrial transport	3.62492	9	low dN/dS low NPII
mitotic cytokinesis	3.08297	9	low dN/dS low NPII
monosaccharide biosynthetic process	1.54682	9	low dN/dS low NPII
morphogenesis of a branching epithelium	2.07973	9	low dN/dS low NPII
multicellular organism growth	1.87722	9	low dN/dS low NPII
muscle contraction	2.47271	9	low dN/dS low NPII
myelination	2.02523	9	low dN/dS low NPII
myeloid cell apoptotic process	1.47958	9	low dN/dS low NPII
myeloid cell development	1.55221	9	low dN/dS low NPII
N-terminal protein amino acid acetylation	2.93997	9	low dN/dS low NPII
N-terminal protein amino acid modification	2.72015	9	low dN/dS low NPII
negative regulation of adenylate cyclase-activating G protein-coupled receptor signaling pathway	1.59671	9	low dN/dS low NPII
negative regulation of calcium-mediated signaling	1.66555	9	low dN/dS low NPII
negative regulation of cell-cell adhesion	1.71125	9	low dN/dS low NPII
negative regulation of cell projection organization	2.42987	9	low dN/dS low NPII
negative regulation of gluconeogenesis	1.75504	9	low dN/dS low NPII
negative regulation of immune system process	2.1825	9	low dN/dS low NPII
negative regulation of phosphoprotein phosphatase activity	1.69734	9	low dN/dS low NPII
negative regulation of RNA splicing	1.56791	9	low dN/dS low NPII
negative regulation of transforming growth factor beta receptor signaling pathway	3.91125	9	low dN/dS low NPII
neural precursor cell proliferation	1.55088	9	low dN/dS low NPII
neuron migration	2.10606	9	low dN/dS low NPII
neuron projection extension	3.10501	9	low dN/dS low NPII
odontogenesis of dentin-containing tooth	1.51441	9	low dN/dS low NPII
olefinic compound metabolic process	7.95499	9	low dN/dS low NPII
organelle fission	1.9066	9	low dN/dS low NPII
organic acid transport	2.26416	9	low dN/dS low NPII
positive regulation by host of viral transcription	2.20796	9	low dN/dS low NPII
positive regulation of cell-substrate adhesion	2.40212	9	low dN/dS low NPII
positive regulation of cyclin-dependent protein kinase activity	1.82991	9	low dN/dS low NPII
positive regulation of cyclin-dependent protein serine/threonine kinase activity	1.84652	9	low dN/dS low NPII
positive regulation of dephosphorylation	1.60472	9	low dN/dS low NPII
positive regulation of endopeptidase activity	1.47554	9	low dN/dS low NPII
positive regulation of erythrocyte differentiation	1.65288	9	low dN/dS low NPII
positive regulation of establishment of protein localization to mitochondrion	1.8824	9	low dN/dS low NPII
positive regulation of fibroblast migration	1.8352	9	low dN/dS low NPII
positive regulation of glial cell differentiation	1.65098	9	low dN/dS low NPII
positive regulation of gliogenesis	1.59781	9	low dN/dS low NPII
positive regulation of leukocyte migration	1.92084	9	low dN/dS low NPII
positive regulation of membrane potential	1.81013	9	low dN/dS low NPII
positive regulation of mitochondrial membrane potential	1.89331	9	low dN/dS low NPII
positive regulation of mitochondrial outer membrane permeabilization involved in apoptotic signaling pathway	2.05163	9	low dN/dS low NPII
positive regulation of mRNA catabolic process	2.05739	9	low dN/dS low NPII
positive regulation of nervous system development	1.96268	9	low dN/dS low NPII
positive regulation of neuron apoptotic process	1.93509	9	low dN/dS low NPII
positive regulation of oligodendrocyte differentiation	1.74191	9	low dN/dS low NPII
positive regulation of peptidase activity	1.44708	9	low dN/dS low NPII
positive regulation of pri-miRNA transcription by RNA polymerase II	2.20417	9	low dN/dS low NPII
positive regulation of renal sodium excretion	1.67248	9	low dN/dS low NPII
positive regulation of response to biotic stimulus	2.54198	9	low dN/dS low NPII
positive regulation of sodium ion transport	1.68507	9	low dN/dS low NPII
positive regulation of telomere maintenance	7.62855	9	low dN/dS low NPII
positive regulation of type I interferon production	2.67306	9	low dN/dS low NPII
positive regulation of wound healing	1.50569	9	low dN/dS low NPII
positive T cell selection	1.85094	9	low dN/dS low NPII
protein-DNA complex assembly	3.26587	9	low dN/dS low NPII
protein destabilization	2.63229	9	low dN/dS low NPII
protein neddylation	1.49207	9	low dN/dS low NPII
protein phosphopantetheinylation	2.00369	9	low dN/dS low NPII
purine ribonucleotide metabolic process	6.98747	9	low dN/dS low NPII
regulation of actin filament polymerization	6.03293	9	low dN/dS low NPII
regulation of bicellular tight junction assembly	1.96111	9	low dN/dS low NPII
regulation of biomineral tissue development	1.58421	9	low dN/dS low NPII
regulation of biomineralization	1.58144	9	low dN/dS low NPII
regulation of carbohydrate catabolic process	1.88639	9	low dN/dS low NPII
regulation of cell-substrate junction assembly	3.16832	9	low dN/dS low NPII
regulation of cell cycle G2/M phase transition	3.0297	9	low dN/dS low NPII
regulation of cytokinesis	1.72109	9	low dN/dS low NPII
regulation of dendritic spine development	1.70028	9	low dN/dS low NPII
regulation of deoxyribonuclease activity	1.89178	9	low dN/dS low NPII
regulation of DNA biosynthetic process	6.7814	9	low dN/dS low NPII
regulation of dopaminergic neuron differentiation	1.84885	9	low dN/dS low NPII
regulation of endocytosis	2.04108	9	low dN/dS low NPII
regulation of ERK1 and ERK2 cascade	1.83842	9	low dN/dS low NPII
regulation of establishment of cell polarity	2.04588	9	low dN/dS low NPII
regulation of establishment or maintenance of cell polarity	2.0089	9	low dN/dS low NPII
regulation of feeding behavior	1.76991	9	low dN/dS low NPII
regulation of filopodium assembly	2.0221	9	low dN/dS low NPII
regulation of focal adhesion assembly	3.16832	9	low dN/dS low NPII
regulation of G2/M transition of mitotic cell cycle	3.09764	9	low dN/dS low NPII
regulation of gliogenesis	1.51967	9	low dN/dS low NPII
regulation of gluconeogenesis	1.53893	9	low dN/dS low NPII
regulation of I-kappaB kinase/NF-kappaB signaling	1.51408	9	low dN/dS low NPII
regulation of intracellular steroid hormone receptor signaling pathway	2.72712	9	low dN/dS low NPII
regulation of leukocyte degranulation	1.89052	9	low dN/dS low NPII
regulation of leukocyte differentiation	1.88365	9	low dN/dS low NPII
regulation of lipid localization	2.13633	9	low dN/dS low NPII
regulation of lyase activity	2.58126	9	low dN/dS low NPII
regulation of myelination	2.35366	9	low dN/dS low NPII
regulation of myeloid leukocyte mediated immunity	1.77178	9	low dN/dS low NPII
regulation of neurogenesis	2.32967	9	low dN/dS low NPII
regulation of nuclease activity	2.03923	9	low dN/dS low NPII
regulation of osteoclast differentiation	1.68817	9	low dN/dS low NPII
regulation of peptidase activity	1.56737	9	low dN/dS low NPII
regulation of protein neddylation	1.96114	9	low dN/dS low NPII
regulation of sodium ion transport	1.51443	9	low dN/dS low NPII
regulation of T cell migration	1.59004	9	low dN/dS low NPII
regulation of ubiquitin protein ligase activity	4.14394	9	low dN/dS low NPII
response to acid chemical	2.153	9	low dN/dS low NPII
response to amino acid	2.17053	9	low dN/dS low NPII
response to estradiol	1.97497	9	low dN/dS low NPII
response to estrogen	2.40497	9	low dN/dS low NPII
response to forskolin	1.59671	9	low dN/dS low NPII
response to interleukin-18	1.93785	9	low dN/dS low NPII
response to topologically incorrect protein	4.10694	9	low dN/dS low NPII
response to unfolded protein	4.07485	9	low dN/dS low NPII
response to xenobiotic stimulus	18.5012	9	low dN/dS low NPII
ribosomal large subunit assembly	14.8081	9	low dN/dS low NPII
ribosomal large subunit biogenesis	24.1912	9	low dN/dS low NPII
Schwann cell differentiation	1.67608	9	low dN/dS low NPII
semi-lunar valve development	1.84114	9	low dN/dS low NPII
sensory perception of pain	1.73362	9	low dN/dS low NPII
spindle assembly	1.96091	9	low dN/dS low NPII
striated muscle contraction	1.78253	9	low dN/dS low NPII
T-helper cell differentiation	1.52369	9	low dN/dS low NPII
T cell apoptotic process	1.64991	9	low dN/dS low NPII
T cell differentiation involved in immune response	1.50222	9	low dN/dS low NPII
T cell selection	1.7941	9	low dN/dS low NPII
trabecula morphogenesis	1.58504	9	low dN/dS low NPII
tubulin deacetylation	1.6757	9	low dN/dS low NPII
type B pancreatic cell development	1.89091	9	low dN/dS low NPII
urogenital system development	1.71997	9	low dN/dS low NPII
adenylate cyclase-activating adrenergic receptor signaling pathway	4.27124	8	low dN/dS low NPII
adrenergic receptor signaling pathway	4.1844	8	low dN/dS low NPII
aortic valve morphogenesis	1.98973	8	low dN/dS low NPII
appendage development	2.94163	8	low dN/dS low NPII
associative learning	1.67467	8	low dN/dS low NPII
astrocyte differentiation	2.03357	8	low dN/dS low NPII
axis elongation	1.9476	8	low dN/dS low NPII
beta-catenin destruction complex disassembly	6.79506	8	low dN/dS low NPII
bone cell development	1.78841	8	low dN/dS low NPII
branching morphogenesis of an epithelial tube	1.96606	8	low dN/dS low NPII
calcineurin-NFAT signaling cascade	1.61142	8	low dN/dS low NPII
calcium-mediated signaling	1.66134	8	low dN/dS low NPII
camera-type eye development	1.61498	8	low dN/dS low NPII
carboxylic acid transmembrane transport	1.65755	8	low dN/dS low NPII
cardiac cell development	1.49202	8	low dN/dS low NPII
cardiac muscle cell development	1.51133	8	low dN/dS low NPII
cardiac muscle contraction	1.54438	8	low dN/dS low NPII
CD4-positive or CD8-positive, alpha-beta T cell lineage commitment	1.97832	8	low dN/dS low NPII
cell cycle checkpoint	2.10849	8	low dN/dS low NPII
cell cycle G2/M phase transition	2.98843	8	low dN/dS low NPII
cell growth involved in cardiac muscle cell development	1.65983	8	low dN/dS low NPII
cellular process involved in reproduction in multicellular organism	2.25802	8	low dN/dS low NPII
cellular response to acid chemical	1.95534	8	low dN/dS low NPII
cellular response to antibiotic	1.73943	8	low dN/dS low NPII
cellular response to interferon-gamma	3.19669	8	low dN/dS low NPII
cellular response to ionizing radiation	1.82963	8	low dN/dS low NPII
cellular response to oxidised low-density lipoprotein particle stimulus	1.93246	8	low dN/dS low NPII
cellular response to tumor necrosis factor	1.75022	8	low dN/dS low NPII
cellular response to xenobiotic stimulus	20.8463	8	low dN/dS low NPII
cilium organization	2.68025	8	low dN/dS low NPII
columnar/cuboidal epithelial cell development	1.91525	8	low dN/dS low NPII
columnar/cuboidal epithelial cell differentiation	1.66405	8	low dN/dS low NPII
DNA geometric change	4.0089	8	low dN/dS low NPII
epithelial to mesenchymal transition	2.27609	8	low dN/dS low NPII
estrogen metabolic process	12.305	8	low dN/dS low NPII
execution phase of apoptosis	1.5141	8	low dN/dS low NPII
fatty acid biosynthetic process	4.51671	8	low dN/dS low NPII
fibroblast proliferation	1.51182	8	low dN/dS low NPII
G2/M transition of mitotic cell cycle	3.06271	8	low dN/dS low NPII
gamma-aminobutyric acid signaling pathway	2.23615	8	low dN/dS low NPII
germ cell development	2.43768	8	low dN/dS low NPII
glandular epithelial cell differentiation	1.85356	8	low dN/dS low NPII
glycosyl compound metabolic process	7.41504	8	low dN/dS low NPII
hepaticobiliary system development	1.59196	8	low dN/dS low NPII
homotypic cell-cell adhesion	1.62984	8	low dN/dS low NPII
hormone-mediated signaling pathway	3.43776	8	low dN/dS low NPII
I-kappaB phosphorylation	1.80585	8	low dN/dS low NPII
import into cell	2.3056	8	low dN/dS low NPII
intracellular steroid hormone receptor signaling pathway	2.59733	8	low dN/dS low NPII
learning	1.88708	8	low dN/dS low NPII
limb development	2.94163	8	low dN/dS low NPII
lipid phosphorylation	2.05931	8	low dN/dS low NPII
liver development	1.59596	8	low dN/dS low NPII
locomotor rhythm	1.75126	8	low dN/dS low NPII
lung morphogenesis	1.87604	8	low dN/dS low NPII
lymphocyte activation involved in immune response	3.71773	8	low dN/dS low NPII
maintenance of location in cell	1.90491	8	low dN/dS low NPII
maintenance of protein localization in organelle	1.67159	8	low dN/dS low NPII
maintenance of protein location in cell	1.59473	8	low dN/dS low NPII
mammary gland epithelial cell proliferation	1.64161	8	low dN/dS low NPII
megakaryocyte development	2.04451	8	low dN/dS low NPII
megakaryocyte differentiation	2.88896	8	low dN/dS low NPII
membrane protein proteolysis	1.75399	8	low dN/dS low NPII
memory	2.05828	8	low dN/dS low NPII
mesenchymal cell development	1.89181	8	low dN/dS low NPII
mitochondrial membrane organization	4.13354	8	low dN/dS low NPII
monocarboxylic acid biosynthetic process	4.12703	8	low dN/dS low NPII
morphogenesis of a branching structure	2.13171	8	low dN/dS low NPII
myelin maintenance	1.83757	8	low dN/dS low NPII
myelination in peripheral nervous system	1.75621	8	low dN/dS low NPII
negative regulation of axonogenesis	2.26155	8	low dN/dS low NPII
negative regulation of cell cycle process	2.55518	8	low dN/dS low NPII
negative regulation of cell junction assembly	1.92813	8	low dN/dS low NPII
negative regulation of cell migration involved in sprouting angiogenesis	1.61608	8	low dN/dS low NPII
negative regulation of cellular response to insulin stimulus	1.89187	8	low dN/dS low NPII
negative regulation of dephosphorylation	1.57887	8	low dN/dS low NPII
negative regulation of endothelial cell migration	1.53392	8	low dN/dS low NPII
negative regulation of fatty acid oxidation	1.90881	8	low dN/dS low NPII
negative regulation of gene silencing	1.83413	8	low dN/dS low NPII
negative regulation of growth	1.89624	8	low dN/dS low NPII
negative regulation of hippo signaling	1.96524	8	low dN/dS low NPII
negative regulation of insulin receptor signaling pathway	1.90734	8	low dN/dS low NPII
negative regulation of leukocyte cell-cell adhesion	1.81459	8	low dN/dS low NPII
negative regulation of MAPK cascade	1.75054	8	low dN/dS low NPII
negative regulation of myeloid cell differentiation	1.60959	8	low dN/dS low NPII
negative regulation of myeloid leukocyte differentiation	1.73414	8	low dN/dS low NPII
negative regulation of neuron projection development	2.52063	8	low dN/dS low NPII
negative regulation of proteolysis	1.68899	8	low dN/dS low NPII
negative regulation of transmembrane receptor protein serine/threonine kinase signaling pathway	4.01454	8	low dN/dS low NPII
neuron projection arborization	2.93387	8	low dN/dS low NPII
nucleic acid phosphodiester bond hydrolysis	3.63649	8	low dN/dS low NPII
nucleoside metabolic process	7.29747	8	low dN/dS low NPII
nucleoside monophosphate metabolic process	7.7535	8	low dN/dS low NPII
nucleotide-excision repair	4.20702	8	low dN/dS low NPII
oligodendrocyte differentiation	1.54078	8	low dN/dS low NPII
organic acid transmembrane transport	1.6564	8	low dN/dS low NPII
p38MAPK cascade	2.94463	8	low dN/dS low NPII
pattern specification process	2.29105	8	low dN/dS low NPII
peripheral nervous system axon ensheathment	1.75621	8	low dN/dS low NPII
physiological cardiac muscle hypertrophy	1.65983	8	low dN/dS low NPII
physiological muscle hypertrophy	1.65983	8	low dN/dS low NPII
platelet aggregation	1.64171	8	low dN/dS low NPII
positive regulation of behavior	1.655	8	low dN/dS low NPII
positive regulation of cell-substrate junction organization	1.9925	8	low dN/dS low NPII
positive regulation of epithelial to mesenchymal transition	2.0841	8	low dN/dS low NPII
positive regulation of filopodium assembly	2.28807	8	low dN/dS low NPII
positive regulation of immune effector process	2.56245	8	low dN/dS low NPII
positive regulation of mononuclear cell migration	1.65884	8	low dN/dS low NPII
positive regulation of neural precursor cell proliferation	1.62271	8	low dN/dS low NPII
positive regulation of phosphatase activity	1.73958	8	low dN/dS low NPII
positive regulation of protein dephosphorylation	1.68848	8	low dN/dS low NPII
positive regulation of protein localization to cell surface	1.82833	8	low dN/dS low NPII
positive regulation of secretion	2.08663	8	low dN/dS low NPII
positive regulation of smooth muscle cell migration	1.52003	8	low dN/dS low NPII
positive regulation of telomere maintenance via telomerase	8.24233	8	low dN/dS low NPII
positive regulation of telomere maintenance via telomere lengthening	8.09439	8	low dN/dS low NPII
positive regulation of transcription from RNA polymerase II promoter involved in cellular response to chemical stimulus	1.8371	8	low dN/dS low NPII
positive regulation of tumor necrosis factor production	1.80871	8	low dN/dS low NPII
positive regulation of tumor necrosis factor superfamily cytokine production	1.80092	8	low dN/dS low NPII
positive regulation of urine volume	1.59045	8	low dN/dS low NPII
primary alcohol metabolic process	5.40205	8	low dN/dS low NPII
production of molecular mediator involved in inflammatory response	1.62199	8	low dN/dS low NPII
protein localization to cell cortex	1.6162	8	low dN/dS low NPII
protein localization to chromosome	7.98468	8	low dN/dS low NPII
purinergic nucleotide receptor signaling pathway	3.88851	8	low dN/dS low NPII
pyrimidine-containing compound biosynthetic process	6.66177	8	low dN/dS low NPII
receptor-mediated endocytosis	1.84112	8	low dN/dS low NPII
regionalization	2.41027	8	low dN/dS low NPII
regulation of calcineurin-mediated signaling	1.65287	8	low dN/dS low NPII
regulation of calcineurin-NFAT signaling cascade	1.65589	8	low dN/dS low NPII
regulation of cardiac muscle cell apoptotic process	1.88466	8	low dN/dS low NPII
regulation of cell shape	3.53408	8	low dN/dS low NPII
regulation of chromatin organization	1.60464	8	low dN/dS low NPII
regulation of cyclin-dependent protein kinase activity	1.63681	8	low dN/dS low NPII
regulation of cyclin-dependent protein serine/threonine kinase activity	1.64347	8	low dN/dS low NPII
regulation of DNA replication	1.81212	8	low dN/dS low NPII
regulation of endopeptidase activity	1.58393	8	low dN/dS low NPII
regulation of establishment of protein localization to mitochondrion	2.06177	8	low dN/dS low NPII
regulation of fibroblast proliferation	1.51482	8	low dN/dS low NPII
regulation of glial cell differentiation	1.59511	8	low dN/dS low NPII
regulation of hippo signaling	1.83777	8	low dN/dS low NPII
regulation of immune effector process	4.22553	8	low dN/dS low NPII
regulation of leukocyte proliferation	1.90519	8	low dN/dS low NPII
regulation of lipid kinase activity	1.65037	8	low dN/dS low NPII
regulation of mitochondrial outer membrane permeabilization involved in apoptotic signaling pathway	2.03623	8	low dN/dS low NPII
regulation of mitotic spindle organization	1.42452	8	low dN/dS low NPII
regulation of myeloid cell apoptotic process	1.49457	8	low dN/dS low NPII
regulation of nervous system process	1.78747	8	low dN/dS low NPII
regulation of neuron maturation	1.86275	8	low dN/dS low NPII
regulation of oligodendrocyte differentiation	1.6906	8	low dN/dS low NPII
regulation of phosphatidylinositol 3-kinase activity	1.71557	8	low dN/dS low NPII
regulation of protein autophosphorylation	2.37862	8	low dN/dS low NPII
regulation of receptor-mediated endocytosis	1.73847	8	low dN/dS low NPII
regulation of renal system process	1.78362	8	low dN/dS low NPII
regulation of smooth muscle cell migration	1.55479	8	low dN/dS low NPII
regulation of spindle organization	1.39755	8	low dN/dS low NPII
regulation of striated muscle cell apoptotic process	1.87599	8	low dN/dS low NPII
regulation of synaptic plasticity	1.71739	8	low dN/dS low NPII
regulation of telomere maintenance via telomerase	8.44224	8	low dN/dS low NPII
regulation of telomere maintenance via telomere lengthening	8.19024	8	low dN/dS low NPII
regulation of tumor necrosis factor production	1.57413	8	low dN/dS low NPII
regulation of tumor necrosis factor superfamily cytokine production	1.56919	8	low dN/dS low NPII
regulation of urine volume	1.48628	8	low dN/dS low NPII
response to alkaloid	1.60888	8	low dN/dS low NPII
response to cAMP	2.04732	8	low dN/dS low NPII
response to interferon-gamma	3.07771	8	low dN/dS low NPII
response to retinoic acid	2.12003	8	low dN/dS low NPII
response to UV-A	2.09402	8	low dN/dS low NPII
ruffle assembly	1.5646	8	low dN/dS low NPII
ruffle organization	1.72972	8	low dN/dS low NPII
salivary gland development	1.70714	8	low dN/dS low NPII
salivary gland morphogenesis	1.72638	8	low dN/dS low NPII
Schwann cell development	1.7305	8	low dN/dS low NPII
signal release	2.46946	8	low dN/dS low NPII
skeletal muscle adaptation	2.7828	8	low dN/dS low NPII
skeletal system development	1.7225	8	low dN/dS low NPII
smooth muscle cell migration	1.5308	8	low dN/dS low NPII
smooth muscle contraction	2.41554	8	low dN/dS low NPII
steroid hormone mediated signaling pathway	3.16147	8	low dN/dS low NPII
striated muscle adaptation	2.62132	8	low dN/dS low NPII
synaptic vesicle cycle	2.34176	8	low dN/dS low NPII
T cell lineage commitment	1.93884	8	low dN/dS low NPII
T cell migration	2.13145	8	low dN/dS low NPII
transcription by RNA polymerase I	1.66792	8	low dN/dS low NPII
transcription initiation from RNA polymerase II promoter	2.25932	8	low dN/dS low NPII
tumor necrosis factor production	1.57226	8	low dN/dS low NPII
vesicle-mediated transport in synapse	2.2844	8	low dN/dS low NPII
viral life cycle	3.19116	8	low dN/dS low NPII
viral RNA genome replication	1.76253	8	low dN/dS low NPII
vitamin metabolic process	2.16191	8	low dN/dS low NPII
xenobiotic metabolic process	21.0075	8	low dN/dS low NPII
3'-UTR-mediated mRNA stabilization	2.5551	7	low dN/dS low NPII
adherens junction assembly	1.54263	7	low dN/dS low NPII
alpha-beta T cell activation	1.60329	7	low dN/dS low NPII
alpha-beta T cell differentiation	1.62906	7	low dN/dS low NPII
anterior/posterior pattern specification	2.24937	7	low dN/dS low NPII
apoptotic cell clearance	2.01558	7	low dN/dS low NPII
appendage morphogenesis	2.78515	7	low dN/dS low NPII
ATP generation from ADP	1.95798	7	low dN/dS low NPII
ATP metabolic process	5.3565	7	low dN/dS low NPII
axis specification	2.06607	7	low dN/dS low NPII
B cell differentiation	4.72137	7	low dN/dS low NPII
biological process involved in intraspecies interaction between organisms	1.93068	7	low dN/dS low NPII
biomineral tissue development	1.65861	7	low dN/dS low NPII
biomineralization	1.65541	7	low dN/dS low NPII
calcineurin-mediated signaling	1.63379	7	low dN/dS low NPII
cell fate specification	2.1016	7	low dN/dS low NPII
cellular response to amino acid stimulus	2.00848	7	low dN/dS low NPII
cellular response to virus	2.36211	7	low dN/dS low NPII
chondrocyte differentiation	1.78611	7	low dN/dS low NPII
circadian behavior	1.58804	7	low dN/dS low NPII
connective tissue replacement	2.16201	7	low dN/dS low NPII
cytosolic transport	1.68919	7	low dN/dS low NPII
dendritic spine morphogenesis	2.92602	7	low dN/dS low NPII
developmental maturation	1.46962	7	low dN/dS low NPII
diterpenoid metabolic process	9.52689	7	low dN/dS low NPII
drug metabolic process	14.8522	7	low dN/dS low NPII
ear morphogenesis	2.55524	7	low dN/dS low NPII
early endosome to late endosome transport	2.07584	7	low dN/dS low NPII
eating behavior	1.6778	7	low dN/dS low NPII
endoplasmic reticulum unfolded protein response	1.68997	7	low dN/dS low NPII
endothelial cell apoptotic process	1.60508	7	low dN/dS low NPII
energy homeostasis	1.78528	7	low dN/dS low NPII
exocrine system development	1.71742	7	low dN/dS low NPII
fat-soluble vitamin metabolic process	3.0898	7	low dN/dS low NPII
filopodium assembly	2.06417	7	low dN/dS low NPII
flavonoid metabolic process	12.6215	7	low dN/dS low NPII
foam cell differentiation	1.78474	7	low dN/dS low NPII
G1 DNA damage checkpoint	2.22501	7	low dN/dS low NPII
genitalia development	1.65817	7	low dN/dS low NPII
glial cell proliferation	1.62445	7	low dN/dS low NPII
global genome nucleotide-excision repair	4.77052	7	low dN/dS low NPII
glycerophospholipid metabolic process	1.94683	7	low dN/dS low NPII
glycolytic process	1.96015	7	low dN/dS low NPII
heart field specification	1.52191	7	low dN/dS low NPII
heart formation	1.50507	7	low dN/dS low NPII
histone H4 deacetylation	1.84828	7	low dN/dS low NPII
histone methylation	3.52729	7	low dN/dS low NPII
icosanoid biosynthetic process	2.49728	7	low dN/dS low NPII
import across plasma membrane	2.27436	7	low dN/dS low NPII
inositol phosphate-mediated signaling	1.59766	7	low dN/dS low NPII
leukocyte chemotaxis	1.78834	7	low dN/dS low NPII
leukocyte proliferation	4.22345	7	low dN/dS low NPII
limb morphogenesis	2.78515	7	low dN/dS low NPII
long-chain fatty acid biosynthetic process	5.72837	7	low dN/dS low NPII
lysosome organization	1.54188	7	low dN/dS low NPII
lytic vacuole organization	1.54188	7	low dN/dS low NPII
macromolecule deacylation	2.51566	7	low dN/dS low NPII
macrophage apoptotic process	1.5773	7	low dN/dS low NPII
macrophage derived foam cell differentiation	1.78474	7	low dN/dS low NPII
male sex differentiation	1.59315	7	low dN/dS low NPII
mast cell activation involved in immune response	1.65183	7	low dN/dS low NPII
mast cell degranulation	1.65425	7	low dN/dS low NPII
mast cell mediated immunity	1.65183	7	low dN/dS low NPII
methylation	3.00276	7	low dN/dS low NPII
midbrain dopaminergic neuron differentiation	2.54851	7	low dN/dS low NPII
mitochondrial outer membrane permeabilization	2.03249	7	low dN/dS low NPII
mitochondrial outer membrane permeabilization involved in programmed cell death	2.17843	7	low dN/dS low NPII
mitotic DNA damage checkpoint	2.34062	7	low dN/dS low NPII
mitotic DNA integrity checkpoint	2.32832	7	low dN/dS low NPII
mitotic G1 DNA damage checkpoint	2.22802	7	low dN/dS low NPII
mitotic G1/S transition checkpoint	2.22501	7	low dN/dS low NPII
mitotic spindle assembly	1.55194	7	low dN/dS low NPII
mitotic spindle organization	1.60915	7	low dN/dS low NPII
monovalent inorganic cation homeostasis	1.96401	7	low dN/dS low NPII
mRNA destabilization	1.98918	7	low dN/dS low NPII
muscle cell development	1.69558	7	low dN/dS low NPII
myoblast fusion	1.51414	7	low dN/dS low NPII
negative regulation of biomineral tissue development	2.01755	7	low dN/dS low NPII
negative regulation of biomineralization	2.009	7	low dN/dS low NPII
negative regulation of cell cycle G1/S phase transition	1.98303	7	low dN/dS low NPII
negative regulation of cell development	2.35282	7	low dN/dS low NPII
negative regulation of cellular protein localization	1.51852	7	low dN/dS low NPII
negative regulation of developmental growth	2.28173	7	low dN/dS low NPII
negative regulation of endothelial cell apoptotic process	1.72359	7	low dN/dS low NPII
negative regulation of epithelial cell migration	1.52361	7	low dN/dS low NPII
negative regulation of G1/S transition of mitotic cell cycle	2.00137	7	low dN/dS low NPII
negative regulation of leukocyte differentiation	1.89898	7	low dN/dS low NPII
negative regulation of neuron apoptotic process	1.81548	7	low dN/dS low NPII
negative regulation of neuron differentiation	1.83261	7	low dN/dS low NPII
negative regulation of organelle organization	3.05765	7	low dN/dS low NPII
negative regulation of peptidase activity	1.57253	7	low dN/dS low NPII
negative regulation of phosphatase activity	1.5895	7	low dN/dS low NPII
negative regulation of protein-containing complex assembly	1.73918	7	low dN/dS low NPII
negative regulation of protein secretion	2.08294	7	low dN/dS low NPII
negative regulation of reactive oxygen species biosynthetic process	1.69878	7	low dN/dS low NPII
negative regulation of steroid metabolic process	2.10455	7	low dN/dS low NPII
neural crest cell development	1.95713	7	low dN/dS low NPII
neurotransmitter transport	2.1425	7	low dN/dS low NPII
nucleobase biosynthetic process	1.88124	7	low dN/dS low NPII
nucleoside diphosphate metabolic process	5.58548	7	low dN/dS low NPII
nucleoside diphosphate phosphorylation	5.32254	7	low dN/dS low NPII
nucleoside phosphate biosynthetic process	11.847	7	low dN/dS low NPII
nucleotide biosynthetic process	11.6812	7	low dN/dS low NPII
nucleotide phosphorylation	5.31828	7	low dN/dS low NPII
oligodendrocyte development	1.48212	7	low dN/dS low NPII
phosphatidylinositol metabolic process	2.28085	7	low dN/dS low NPII
phosphatidylinositol phosphorylation	2.21259	7	low dN/dS low NPII
phospholipid metabolic process	1.82375	7	low dN/dS low NPII
pigment metabolic process	5.06369	7	low dN/dS low NPII
plasma membrane organization	1.50126	7	low dN/dS low NPII
positive regulation of amyloid precursor protein catabolic process	1.70312	7	low dN/dS low NPII
positive regulation of ATP metabolic process	2.25941	7	low dN/dS low NPII
positive regulation of autophagy	1.64249	7	low dN/dS low NPII
positive regulation of cell growth involved in cardiac muscle cell development	1.87121	7	low dN/dS low NPII
positive regulation of connective tissue replacement	2.32459	7	low dN/dS low NPII
positive regulation of DNA-templated transcription, initiation	2.02836	7	low dN/dS low NPII
positive regulation of JUN kinase activity	3.21643	7	low dN/dS low NPII
positive regulation of keratinocyte migration	2.16105	7	low dN/dS low NPII
positive regulation of membrane permeability	2.13194	7	low dN/dS low NPII
positive regulation of mitochondrial membrane permeability	2.16247	7	low dN/dS low NPII
positive regulation of mitochondrial membrane permeability involved in apoptotic process	2.19022	7	low dN/dS low NPII
positive regulation of mRNA 3'-end processing	1.76551	7	low dN/dS low NPII
positive regulation of myoblast fusion	1.72277	7	low dN/dS low NPII
positive regulation of NF-kappaB transcription factor activity	4.10515	7	low dN/dS low NPII
positive regulation of peptidyl-threonine phosphorylation	1.76069	7	low dN/dS low NPII
positive regulation of protein insertion into mitochondrial membrane involved in apoptotic signaling pathway	2.08322	7	low dN/dS low NPII
positive regulation of response to wounding	1.51727	7	low dN/dS low NPII
positive regulation of Rho protein signal transduction	2.19196	7	low dN/dS low NPII
positive regulation of secretion by cell	1.93527	7	low dN/dS low NPII
positive regulation of syncytium formation by plasma membrane fusion	1.6332	7	low dN/dS low NPII
positive regulation of tissue remodeling	2.11564	7	low dN/dS low NPII
positive regulation of transcription by RNA polymerase III	2.3832	7	low dN/dS low NPII
positive regulation of transcription of nucleolar large rRNA by RNA polymerase I	1.8236	7	low dN/dS low NPII
post-embryonic development	1.53403	7	low dN/dS low NPII
presynapse assembly	1.68452	7	low dN/dS low NPII
presynapse organization	1.66699	7	low dN/dS low NPII
prostate gland development	1.90102	7	low dN/dS low NPII
protein alkylation	3.30708	7	low dN/dS low NPII
protein deacylation	2.52471	7	low dN/dS low NPII
protein methylation	3.30708	7	low dN/dS low NPII
protein stabilization	6.07026	7	low dN/dS low NPII
regulation of aspartic-type endopeptidase activity involved in amyloid precursor protein catabolic process	1.84593	7	low dN/dS low NPII
regulation of aspartic-type peptidase activity	1.80941	7	low dN/dS low NPII
regulation of calcium-mediated signaling	1.53615	7	low dN/dS low NPII
regulation of cAMP-mediated signaling	2.04117	7	low dN/dS low NPII
regulation of cell aging	1.58132	7	low dN/dS low NPII
regulation of cell cycle arrest	2.06789	7	low dN/dS low NPII
regulation of cell division	1.81282	7	low dN/dS low NPII
regulation of cell growth involved in cardiac muscle cell development	1.75459	7	low dN/dS low NPII
regulation of cell maturation	1.76284	7	low dN/dS low NPII
regulation of connective tissue replacement	2.27879	7	low dN/dS low NPII
regulation of cytokine production involved in inflammatory response	1.49503	7	low dN/dS low NPII
regulation of endothelial cell apoptotic process	1.62334	7	low dN/dS low NPII
regulation of epithelial to mesenchymal transition	1.87035	7	low dN/dS low NPII
regulation of G protein-coupled receptor signaling pathway	1.55609	7	low dN/dS low NPII
regulation of gene silencing	1.79663	7	low dN/dS low NPII
regulation of glial cell proliferation	1.68111	7	low dN/dS low NPII
regulation of histone modification	1.70081	7	low dN/dS low NPII
regulation of intracellular estrogen receptor signaling pathway	1.70575	7	low dN/dS low NPII
regulation of JUN kinase activity	3.30501	7	low dN/dS low NPII
regulation of keratinocyte migration	2.13066	7	low dN/dS low NPII
regulation of leukocyte mediated immunity	2.95167	7	low dN/dS low NPII
regulation of mast cell activation	1.66765	7	low dN/dS low NPII
regulation of mast cell activation involved in immune response	1.72212	7	low dN/dS low NPII
regulation of mast cell degranulation	1.72474	7	low dN/dS low NPII
regulation of microtubule cytoskeleton organization	2.04267	7	low dN/dS low NPII
regulation of mitochondrial membrane permeability	2.08871	7	low dN/dS low NPII
regulation of mitochondrial membrane permeability involved in apoptotic process	2.14949	7	low dN/dS low NPII
regulation of multicellular organism growth	1.89777	7	low dN/dS low NPII
regulation of myoblast fusion	1.67285	7	low dN/dS low NPII
regulation of neurotransmitter levels	2.14178	7	low dN/dS low NPII
regulation of neurotransmitter secretion	2.07149	7	low dN/dS low NPII
regulation of neurotransmitter transport	1.99464	7	low dN/dS low NPII
regulation of pattern recognition receptor signaling pathway	1.54404	7	low dN/dS low NPII
regulation of peptidyl-threonine phosphorylation	1.61248	7	low dN/dS low NPII
regulation of protein acetylation	1.67299	7	low dN/dS low NPII
regulation of protein insertion into mitochondrial membrane involved in apoptotic signaling pathway	2.08322	7	low dN/dS low NPII
regulation of skeletal muscle adaptation	2.27151	7	low dN/dS low NPII
regulation of smoothened signaling pathway	1.87366	7	low dN/dS low NPII
regulation of steroid metabolic process	3.37895	7	low dN/dS low NPII
regulation of synaptic vesicle exocytosis	2.30157	7	low dN/dS low NPII
regulation of syncytium formation by plasma membrane fusion	1.61049	7	low dN/dS low NPII
regulation of tissue remodeling	1.65852	7	low dN/dS low NPII
regulation of toll-like receptor signaling pathway	1.61181	7	low dN/dS low NPII
regulation of transcription by RNA polymerase III	2.12517	7	low dN/dS low NPII
regulation of vascular endothelial cell proliferation	1.59341	7	low dN/dS low NPII
response to activity	1.6065	7	low dN/dS low NPII
response to carbohydrate	1.67795	7	low dN/dS low NPII
response to cocaine	1.94467	7	low dN/dS low NPII
response to hydrogen peroxide	1.72143	7	low dN/dS low NPII
response to immobilization stress	1.79658	7	low dN/dS low NPII
response to nicotine	1.55018	7	low dN/dS low NPII
response to osmotic stress	1.54181	7	low dN/dS low NPII
retinoic acid metabolic process	10.6563	7	low dN/dS low NPII
retinoid metabolic process	9.67546	7	low dN/dS low NPII
rhodopsin mediated signaling pathway	1.72321	7	low dN/dS low NPII
rhythmic behavior	1.58672	7	low dN/dS low NPII
ribonucleoside metabolic process	3.97179	7	low dN/dS low NPII
ribonucleoside monophosphate metabolic process	7.07563	7	low dN/dS low NPII
RNA destabilization	1.95956	7	low dN/dS low NPII
second-messenger-mediated signaling	1.63947	7	low dN/dS low NPII
secondary alcohol metabolic process	4.43011	7	low dN/dS low NPII
skeletal system morphogenesis	1.60753	7	low dN/dS low NPII
skin epidermis development	1.75089	7	low dN/dS low NPII
social behavior	1.94185	7	low dN/dS low NPII
stem cell development	1.94426	7	low dN/dS low NPII
sulfur compound metabolic process	4.19308	7	low dN/dS low NPII
synapse pruning	2.96777	7	low dN/dS low NPII
synaptic vesicle exocytosis	2.58487	7	low dN/dS low NPII
T-helper 1 cell differentiation	1.73817	7	low dN/dS low NPII
T cell activation involved in immune response	4.50618	7	low dN/dS low NPII
T cell differentiation in thymus	1.64402	7	low dN/dS low NPII
T cell proliferation	1.69124	7	low dN/dS low NPII
temperature homeostasis	1.85555	7	low dN/dS low NPII
terpenoid metabolic process	11.6595	7	low dN/dS low NPII
TORC1 signaling	2.39666	7	low dN/dS low NPII
trachea development	2.17815	7	low dN/dS low NPII
trachea morphogenesis	2.24764	7	low dN/dS low NPII
transcription by RNA polymerase III	1.90009	7	low dN/dS low NPII
tumor necrosis factor superfamily cytokine production	1.60151	7	low dN/dS low NPII
type B pancreatic cell differentiation	1.98635	7	low dN/dS low NPII
vascular endothelial cell proliferation	1.59341	7	low dN/dS low NPII
vesicle-mediated transport between endosomal compartments	2.05299	7	low dN/dS low NPII
virion assembly	4.54735	7	low dN/dS low NPII
visual behavior	1.60807	7	low dN/dS low NPII
visual learning	1.62248	7	low dN/dS low NPII
vitamin D metabolic process	2.9094	7	low dN/dS low NPII
Wnt signaling pathway involved in midbrain dopaminergic neuron differentiation	2.67091	7	low dN/dS low NPII
'de novo' posttranslational protein folding	5.21779	6	low dN/dS low NPII
'de novo' protein folding	5.124	6	low dN/dS low NPII
activation of MAPKK activity	2.21021	6	low dN/dS low NPII
adenylate cyclase-activating dopamine receptor signaling pathway	3.61407	6	low dN/dS low NPII
ADP metabolic process	2.80202	6	low dN/dS low NPII
alpha-beta T cell lineage commitment	2.00975	6	low dN/dS low NPII
androgen metabolic process	2.06538	6	low dN/dS low NPII
antigen receptor-mediated signaling pathway	2.09813	6	low dN/dS low NPII
B cell homeostasis	1.49451	6	low dN/dS low NPII
B cell proliferation	4.96702	6	low dN/dS low NPII
branch elongation of an epithelium	1.76374	6	low dN/dS low NPII
branching involved in mammary gland duct morphogenesis	1.63435	6	low dN/dS low NPII
cAMP-mediated signaling	1.93328	6	low dN/dS low NPII
CD4-positive, alpha-beta T cell activation	1.49109	6	low dN/dS low NPII
CD4-positive, alpha-beta T cell lineage commitment	1.80438	6	low dN/dS low NPII
Cdc42 protein signal transduction	1.6237	6	low dN/dS low NPII
cell-cell fusion	1.49348	6	low dN/dS low NPII
cell-cell recognition	6.8314	6	low dN/dS low NPII
cellular component maintenance	2.29326	6	low dN/dS low NPII
cellular glucuronidation	32.6155	6	low dN/dS low NPII
cellular monovalent inorganic cation homeostasis	2.07587	6	low dN/dS low NPII
cellular response to amyloid-beta	2.57422	6	low dN/dS low NPII
cellular response to brain-derived neurotrophic factor stimulus	1.90823	6	low dN/dS low NPII
cellular response to calcium ion	2.21567	6	low dN/dS low NPII
cellular response to chemokine	1.49112	6	low dN/dS low NPII
cellular response to corticosteroid stimulus	1.71178	6	low dN/dS low NPII
cellular response to drug	1.79162	6	low dN/dS low NPII
cellular response to estradiol stimulus	1.61284	6	low dN/dS low NPII
cellular response to estrogen stimulus	2.02104	6	low dN/dS low NPII
cellular response to fatty acid	1.85494	6	low dN/dS low NPII
cellular response to gamma radiation	1.53725	6	low dN/dS low NPII
cellular response to glucocorticoid stimulus	1.51982	6	low dN/dS low NPII
cellular response to hydrogen peroxide	1.60171	6	low dN/dS low NPII
cellular response to interleukin-15	1.98312	6	low dN/dS low NPII
cellular response to leucine	2.53809	6	low dN/dS low NPII
cellular response to leucine starvation	1.90489	6	low dN/dS low NPII
cellular response to lipoteichoic acid	1.93856	6	low dN/dS low NPII
chaperone-mediated protein folding	5.4105	6	low dN/dS low NPII
cholesterol metabolic process	4.26654	6	low dN/dS low NPII
cholesterol transport	1.91658	6	low dN/dS low NPII
chromatin assembly or disassembly	2.05172	6	low dN/dS low NPII
chromatin remodeling	2.1235	6	low dN/dS low NPII
collateral sprouting	1.68687	6	low dN/dS low NPII
convergent extension	2.74306	6	low dN/dS low NPII
cytokine production involved in inflammatory response	1.52639	6	low dN/dS low NPII
dendritic cell migration	1.52556	6	low dN/dS low NPII
dendritic spine maintenance	2.6781	6	low dN/dS low NPII
development of primary male sexual characteristics	1.58257	6	low dN/dS low NPII
DNA-dependent DNA replication	2.42879	6	low dN/dS low NPII
DNA damage response, signal transduction by p53 class mediator resulting in cell cycle arrest	2.34584	6	low dN/dS low NPII
DNA packaging	2.24391	6	low dN/dS low NPII
DNA synthesis involved in DNA repair	6.28508	6	low dN/dS low NPII
DNA unwinding involved in DNA replication	1.62335	6	low dN/dS low NPII
drug catabolic process	13.5223	6	low dN/dS low NPII
embryonic pattern specification	1.93999	6	low dN/dS low NPII
endoderm development	1.85259	6	low dN/dS low NPII
endosomal transport	3.32846	6	low dN/dS low NPII
enteroendocrine cell differentiation	2.03571	6	low dN/dS low NPII
exogenous drug catabolic process	12.3475	6	low dN/dS low NPII
eye morphogenesis	1.60782	6	low dN/dS low NPII
formation of cytoplasmic translation initiation complex	25.2889	6	low dN/dS low NPII
ganglion development	1.73052	6	low dN/dS low NPII
glucuronate metabolic process	33.1026	6	low dN/dS low NPII
glycerophospholipid biosynthetic process	1.75697	6	low dN/dS low NPII
Golgi localization	1.67208	6	low dN/dS low NPII
granulocyte chemotaxis	1.92679	6	low dN/dS low NPII
granulocyte differentiation	1.74167	6	low dN/dS low NPII
hair cycle	1.64121	6	low dN/dS low NPII
hair cycle process	1.68989	6	low dN/dS low NPII
hair follicle development	1.69724	6	low dN/dS low NPII
hindbrain development	1.90277	6	low dN/dS low NPII
histone deacetylation	2.51274	6	low dN/dS low NPII
hyperosmotic response	1.75753	6	low dN/dS low NPII
in utero embryonic development	1.62328	6	low dN/dS low NPII
inflammatory cell apoptotic process	1.5092	6	low dN/dS low NPII
interleukin-1-mediated signaling pathway	4.63022	6	low dN/dS low NPII
interleukin-15-mediated signaling pathway	1.98312	6	low dN/dS low NPII
interstrand cross-link repair	5.89348	6	low dN/dS low NPII
intracellular signal transduction involved in G1 DNA damage checkpoint	2.34334	6	low dN/dS low NPII
intrinsic apoptotic signaling pathway in response to DNA damage	1.45833	6	low dN/dS low NPII
intrinsic apoptotic signaling pathway in response to DNA damage by p53 class mediator	1.53351	6	low dN/dS low NPII
IRES-dependent viral translational initiation	6.01222	6	low dN/dS low NPII
isoprenoid metabolic process	12.8337	6	low dN/dS low NPII
keratinocyte migration	2.21357	6	low dN/dS low NPII
kidney epithelium development	2.06665	6	low dN/dS low NPII
lactation	1.6815	6	low dN/dS low NPII
leukotriene metabolic process	2.68503	6	low dN/dS low NPII
lung development	1.84477	6	low dN/dS low NPII
lysosome localization	1.62382	6	low dN/dS low NPII
macromolecule methylation	3.39583	6	low dN/dS low NPII
macropinocytosis	2.43608	6	low dN/dS low NPII
maintenance of cell number	2.35092	6	low dN/dS low NPII
maintenance of location	2.02785	6	low dN/dS low NPII
male gonad development	1.58334	6	low dN/dS low NPII
mammary gland morphogenesis	1.73179	6	low dN/dS low NPII
mast cell activation	1.6624	6	low dN/dS low NPII
meiotic cell cycle	2.0324	6	low dN/dS low NPII
melanocyte differentiation	1.46283	6	low dN/dS low NPII
membrane protein ectodomain proteolysis	1.66874	6	low dN/dS low NPII
microtubule-based movement	2.85368	6	low dN/dS low NPII
microtubule cytoskeleton organization involved in mitosis	1.58549	6	low dN/dS low NPII
mitotic cell cycle checkpoint	2.266	6	low dN/dS low NPII
mitotic nuclear division	1.87399	6	low dN/dS low NPII
modulation by virus of host process	1.64535	6	low dN/dS low NPII
molting cycle	1.64121	6	low dN/dS low NPII
molting cycle process	1.68989	6	low dN/dS low NPII
multicellular organismal movement	2.35136	6	low dN/dS low NPII
multicellular organismal response to stress	1.7486	6	low dN/dS low NPII
muscle atrophy	3.08044	6	low dN/dS low NPII
musculoskeletal movement	2.35136	6	low dN/dS low NPII
MyD88-independent toll-like receptor signaling pathway	5.13531	6	low dN/dS low NPII
myeloid leukocyte migration	2.07613	6	low dN/dS low NPII
myoblast proliferation	1.53465	6	low dN/dS low NPII
negative regulation of androgen receptor signaling pathway	1.98648	6	low dN/dS low NPII
negative regulation of angiogenesis	1.52185	6	low dN/dS low NPII
negative regulation of blood vessel morphogenesis	1.51752	6	low dN/dS low NPII
negative regulation of cardiac muscle cell apoptotic process	1.66583	6	low dN/dS low NPII
negative regulation of cardiac muscle tissue growth	1.62972	6	low dN/dS low NPII
negative regulation of cell growth	2.01423	6	low dN/dS low NPII
negative regulation of endopeptidase activity	1.54756	6	low dN/dS low NPII
negative regulation of epithelial cell proliferation	1.58856	6	low dN/dS low NPII
negative regulation of heart growth	1.62972	6	low dN/dS low NPII
negative regulation of hemopoiesis	1.98305	6	low dN/dS low NPII
negative regulation of immune response	2.9745	6	low dN/dS low NPII
negative regulation of mitotic cell cycle	1.88602	6	low dN/dS low NPII
negative regulation of mitotic cell cycle phase transition	1.98759	6	low dN/dS low NPII
negative regulation of muscle adaptation	2.1226	6	low dN/dS low NPII
negative regulation of muscle cell differentiation	1.7637	6	low dN/dS low NPII
negative regulation of organ growth	1.57253	6	low dN/dS low NPII
negative regulation of ossification	1.7322	6	low dN/dS low NPII
negative regulation of peptide secretion	2.16904	6	low dN/dS low NPII
negative regulation of reactive oxygen species metabolic process	1.6413	6	low dN/dS low NPII
negative regulation of secretion	2.5287	6	low dN/dS low NPII
negative regulation of secretion by cell	2.62632	6	low dN/dS low NPII
negative regulation of striated muscle cell apoptotic process	1.6514	6	low dN/dS low NPII
negative regulation of supramolecular fiber organization	2.83552	6	low dN/dS low NPII
negative regulation of toll-like receptor signaling pathway	1.59538	6	low dN/dS low NPII
negative regulation of translational initiation	2.09451	6	low dN/dS low NPII
negative regulation of vasculature development	1.51595	6	low dN/dS low NPII
nephron tubule development	2.08937	6	low dN/dS low NPII
nephron tubule epithelial cell differentiation	1.44728	6	low dN/dS low NPII
neural tube closure	3.26046	6	low dN/dS low NPII
neural tube formation	3.1456	6	low dN/dS low NPII
neural tube patterning	1.99302	6	low dN/dS low NPII
neuroblast proliferation	1.85306	6	low dN/dS low NPII
neuron fate commitment	1.77717	6	low dN/dS low NPII
nucleobase-containing small molecule biosynthetic process	8.28273	6	low dN/dS low NPII
nucleotide-excision repair, DNA incision	6.05835	6	low dN/dS low NPII
nucleotide-excision repair, DNA incision, 5'-to lesion	6.09882	6	low dN/dS low NPII
nucleotide-excision repair, preincision complex assembly	6.41206	6	low dN/dS low NPII
organelle localization by membrane tethering	3.84437	6	low dN/dS low NPII
organelle transport along microtubule	1.72166	6	low dN/dS low NPII
organic hydroxy compound biosynthetic process	3.45641	6	low dN/dS low NPII
organic hydroxy compound transport	2.45665	6	low dN/dS low NPII
outflow tract morphogenesis	2.05245	6	low dN/dS low NPII
peroxisome proliferator activated receptor signaling pathway	1.59583	6	low dN/dS low NPII
phototransduction	2.8388	6	low dN/dS low NPII
podosome assembly	1.81037	6	low dN/dS low NPII
polyol metabolic process	2.56361	6	low dN/dS low NPII
porphyrin-containing compound metabolic process	2.43355	6	low dN/dS low NPII
positive regulation of alpha-beta T cell activation	1.61701	6	low dN/dS low NPII
positive regulation of amyloid-beta formation	1.77745	6	low dN/dS low NPII
positive regulation of cell cycle arrest	2.20363	6	low dN/dS low NPII
positive regulation of cell morphogenesis involved in differentiation	3.90538	6	low dN/dS low NPII
positive regulation of cold-induced thermogenesis	1.89305	6	low dN/dS low NPII
positive regulation of cytoplasmic translation	1.85972	6	low dN/dS low NPII
positive regulation of cytosolic calcium ion concentration involved in phospholipase C-activating G protein-coupled signaling pathway	2.47946	6	low dN/dS low NPII
positive regulation of fatty acid metabolic process	2.59132	6	low dN/dS low NPII
positive regulation of glial cell proliferation	1.82926	6	low dN/dS low NPII
positive regulation of glycolytic process	2.61374	6	low dN/dS low NPII
positive regulation of leukocyte apoptotic process	1.45454	6	low dN/dS low NPII
positive regulation of lymphocyte proliferation	1.97409	6	low dN/dS low NPII
positive regulation of macroautophagy	1.41819	6	low dN/dS low NPII
positive regulation of mesenchymal cell proliferation	1.7446	6	low dN/dS low NPII
positive regulation of mitochondrion organization	1.95313	6	low dN/dS low NPII
positive regulation of mononuclear cell proliferation	1.97339	6	low dN/dS low NPII
positive regulation of mRNA processing	2.04272	6	low dN/dS low NPII
positive regulation of muscle adaptation	2.10821	6	low dN/dS low NPII
positive regulation of neuroblast proliferation	1.59852	6	low dN/dS low NPII
positive regulation of non-canonical Wnt signaling pathway	1.59736	6	low dN/dS low NPII
positive regulation of nucleotide metabolic process	2.38218	6	low dN/dS low NPII
positive regulation of phosphatidylinositol 3-kinase signaling	3.83839	6	low dN/dS low NPII
positive regulation of phosphoprotein phosphatase activity	1.97165	6	low dN/dS low NPII
positive regulation of protein targeting to membrane	2.22394	6	low dN/dS low NPII
positive regulation of pseudopodium assembly	1.622	6	low dN/dS low NPII
positive regulation of purine nucleotide metabolic process	2.38218	6	low dN/dS low NPII
positive regulation of receptor-mediated endocytosis	1.77912	6	low dN/dS low NPII
positive regulation of substrate adhesion-dependent cell spreading	3.43666	6	low dN/dS low NPII
positive regulation of TOR signaling	2.15939	6	low dN/dS low NPII
positive regulation of transcription by RNA polymerase I	1.77387	6	low dN/dS low NPII
positive regulation of vascular endothelial cell proliferation	1.72967	6	low dN/dS low NPII
postreplication repair	5.99172	6	low dN/dS low NPII
primary neural tube formation	3.21471	6	low dN/dS low NPII
prostate gland epithelium morphogenesis	1.73852	6	low dN/dS low NPII
protein-DNA complex disassembly	1.69956	6	low dN/dS low NPII
protein homotetramerization	2.15872	6	low dN/dS low NPII
protein insertion into mitochondrial membrane	1.97232	6	low dN/dS low NPII
protein insertion into mitochondrial membrane involved in apoptotic signaling pathway	2.1503	6	low dN/dS low NPII
protein localization to early endosome	2.79355	6	low dN/dS low NPII
protein localization to postsynapse	1.66389	6	low dN/dS low NPII
protein localization to postsynaptic membrane	1.68876	6	low dN/dS low NPII
protein localization to presynapse	1.7266	6	low dN/dS low NPII
protein tetramerization	1.95191	6	low dN/dS low NPII
purine nucleoside diphosphate metabolic process	2.74447	6	low dN/dS low NPII
purine nucleoside metabolic process	4.29378	6	low dN/dS low NPII
purine ribonucleoside diphosphate metabolic process	2.74447	6	low dN/dS low NPII
purine ribonucleoside metabolic process	4.32543	6	low dN/dS low NPII
pyrimidine nucleotide metabolic process	10.0541	6	low dN/dS low NPII
receptor internalization	1.55423	6	low dN/dS low NPII
regulation of ATP metabolic process	2.05422	6	low dN/dS low NPII
regulation of attachment of spindle microtubules to kinetochore	1.622	6	low dN/dS low NPII
regulation of blood circulation	4.43801	6	low dN/dS low NPII
regulation of calcium ion transmembrane transport	1.49686	6	low dN/dS low NPII
regulation of calcium ion transport into cytosol	1.51131	6	low dN/dS low NPII
regulation of cardiac muscle cell differentiation	1.46477	6	low dN/dS low NPII
regulation of cell adhesion mediated by integrin	1.59494	6	low dN/dS low NPII
regulation of cell morphogenesis involved in differentiation	3.71995	6	low dN/dS low NPII
regulation of cellular senescence	1.65542	6	low dN/dS low NPII
regulation of chemotaxis	1.97451	6	low dN/dS low NPII
regulation of cytoplasmic translation	1.76566	6	low dN/dS low NPII
regulation of cytoplasmic transport	2.23468	6	low dN/dS low NPII
regulation of dendrite development	1.51832	6	low dN/dS low NPII
regulation of DNA-templated transcription, initiation	2.0788	6	low dN/dS low NPII
regulation of early endosome to late endosome transport	2.36558	6	low dN/dS low NPII
regulation of long-term neuronal synaptic plasticity	1.44677	6	low dN/dS low NPII
regulation of long-term synaptic potentiation	1.51192	6	low dN/dS low NPII
regulation of mesenchymal cell proliferation	1.70241	6	low dN/dS low NPII
regulation of mitotic nuclear division	2.31882	6	low dN/dS low NPII
regulation of mononuclear cell proliferation	1.92663	6	low dN/dS low NPII
regulation of neuronal synaptic plasticity	1.47954	6	low dN/dS low NPII
regulation of nuclear division	2.20733	6	low dN/dS low NPII
regulation of peptide hormone secretion	2.29733	6	low dN/dS low NPII
regulation of pinocytosis	1.63649	6	low dN/dS low NPII
regulation of podosome assembly	1.88739	6	low dN/dS low NPII
regulation of postsynapse organization	2.06498	6	low dN/dS low NPII
regulation of protein localization to centrosome	1.76176	6	low dN/dS low NPII
regulation of protein localization to synapse	1.50866	6	low dN/dS low NPII
regulation of protein targeting to membrane	2.1399	6	low dN/dS low NPII
regulation of pseudopodium assembly	1.61183	6	low dN/dS low NPII
regulation of purine nucleotide metabolic process	2.05258	6	low dN/dS low NPII
regulation of respiratory burst	3.04181	6	low dN/dS low NPII
regulation of response to extracellular stimulus	1.78973	6	low dN/dS low NPII
regulation of response to nutrient levels	1.78973	6	low dN/dS low NPII
regulation of RNA polymerase II regulatory region sequence-specific DNA binding	1.74648	6	low dN/dS low NPII
regulation of ruffle assembly	1.41593	6	low dN/dS low NPII
regulation of sensory perception	1.66905	6	low dN/dS low NPII
regulation of sensory perception of pain	1.67304	6	low dN/dS low NPII
regulation of substrate adhesion-dependent cell spreading	3.17538	6	low dN/dS low NPII
regulation of telomere capping	2.74975	6	low dN/dS low NPII
regulation of transcription by RNA polymerase I	1.70404	6	low dN/dS low NPII
regulation of transcription of nucleolar large rRNA by RNA polymerase I	1.82426	6	low dN/dS low NPII
regulation of viral life cycle	1.58568	6	low dN/dS low NPII
renal tubule morphogenesis	1.98928	6	low dN/dS low NPII
respiratory burst	2.661	6	low dN/dS low NPII
respiratory system development	1.80796	6	low dN/dS low NPII
respiratory tube development	1.83627	6	low dN/dS low NPII
response to antibiotic	1.49133	6	low dN/dS low NPII
response to calcium ion	1.9824	6	low dN/dS low NPII
response to chemokine	1.49112	6	low dN/dS low NPII
response to corticosteroid	1.59272	6	low dN/dS low NPII
response to endoplasmic reticulum stress	1.78809	6	low dN/dS low NPII
response to ethanol	1.60675	6	low dN/dS low NPII
response to fatty acid	1.9338	6	low dN/dS low NPII
response to interleukin-15	1.968	6	low dN/dS low NPII
response to ischemia	1.86497	6	low dN/dS low NPII
response to leucine	3.44488	6	low dN/dS low NPII
response to lipoteichoic acid	1.93856	6	low dN/dS low NPII
response to muramyl dipeptide	2.05605	6	low dN/dS low NPII
retinol metabolic process	6.21356	6	low dN/dS low NPII
ribonucleoside diphosphate metabolic process	2.72997	6	low dN/dS low NPII
ribonucleotide biosynthetic process	12.2566	6	low dN/dS low NPII
ribose phosphate biosynthetic process	12.7983	6	low dN/dS low NPII
RNA localization	7.84373	6	low dN/dS low NPII
roof of mouth development	1.66907	6	low dN/dS low NPII
secondary heart field specification	1.56943	6	low dN/dS low NPII
signal transduction involved in cell cycle checkpoint	2.24427	6	low dN/dS low NPII
signal transduction involved in DNA damage checkpoint	2.26155	6	low dN/dS low NPII
signal transduction involved in DNA integrity checkpoint	2.26155	6	low dN/dS low NPII
signal transduction involved in mitotic cell cycle checkpoint	2.32509	6	low dN/dS low NPII
signal transduction involved in mitotic DNA damage checkpoint	2.33603	6	low dN/dS low NPII
signal transduction involved in mitotic DNA integrity checkpoint	2.33603	6	low dN/dS low NPII
signal transduction involved in mitotic G1 DNA damage checkpoint	2.34334	6	low dN/dS low NPII
skeletal muscle cell differentiation	2.41384	6	low dN/dS low NPII
skeletal muscle tissue regeneration	1.47032	6	low dN/dS low NPII
specification of animal organ identity	1.48939	6	low dN/dS low NPII
stem cell population maintenance	2.35684	6	low dN/dS low NPII
sterol metabolic process	4.40867	6	low dN/dS low NPII
syncytium formation	1.48726	6	low dN/dS low NPII
syncytium formation by plasma membrane fusion	1.49348	6	low dN/dS low NPII
T-helper cell lineage commitment	1.83603	6	low dN/dS low NPII
telencephalon development	2.57045	6	low dN/dS low NPII
telomere capping	4.79769	6	low dN/dS low NPII
tetrapyrrole metabolic process	2.11944	6	low dN/dS low NPII
thymus development	2.06884	6	low dN/dS low NPII
translesion synthesis	6.29549	6	low dN/dS low NPII
transport along microtubule	2.18443	6	low dN/dS low NPII
tube closure	3.25612	6	low dN/dS low NPII
uronic acid metabolic process	33.1026	6	low dN/dS low NPII
viral translation	7.29665	6	low dN/dS low NPII
wound healing, spreading of epidermal cells	1.78068	6	low dN/dS low NPII
2'-deoxyribonucleotide metabolic process	5.15744	5	low dN/dS low NPII
action potential	3.71586	5	low dN/dS low NPII
acute-phase response	1.55561	5	low dN/dS low NPII
adaptive immune response based on somatic recombination of immune receptors built from immunoglobulin superfamily domains	7.13333	5	low dN/dS low NPII
adaptive thermogenesis	1.93218	5	low dN/dS low NPII
adipose tissue development	1.50499	5	low dN/dS low NPII
alcohol biosynthetic process	4.05909	5	low dN/dS low NPII
anaphase-promoting complex-dependent catabolic process	4.902	5	low dN/dS low NPII
animal organ regeneration	1.52842	5	low dN/dS low NPII
anterior/posterior axis specification	2.19823	5	low dN/dS low NPII
antimicrobial humoral immune response mediated by antimicrobial peptide	1.36233	5	low dN/dS low NPII
attachment of spindle microtubules to kinetochore	1.42721	5	low dN/dS low NPII
B cell activation	4.88263	5	low dN/dS low NPII
B cell receptor signaling pathway	1.48705	5	low dN/dS low NPII
bone morphogenesis	2.10072	5	low dN/dS low NPII
branching involved in blood vessel morphogenesis	1.93362	5	low dN/dS low NPII
branching involved in ureteric bud morphogenesis	2.12381	5	low dN/dS low NPII
calcium-ion regulated exocytosis	2.30003	5	low dN/dS low NPII
calcium ion transport into cytosol	1.44803	5	low dN/dS low NPII
carbohydrate catabolic process	2.07212	5	low dN/dS low NPII
cardiac conduction system development	1.67696	5	low dN/dS low NPII
cartilage condensation	1.76413	5	low dN/dS low NPII
cell aggregation	1.73204	5	low dN/dS low NPII
cell chemotaxis	2.00751	5	low dN/dS low NPII
cell maturation	1.52007	5	low dN/dS low NPII
cellular glucose homeostasis	2.09601	5	low dN/dS low NPII
cellular response to copper ion	1.87588	5	low dN/dS low NPII
cellular response to dexamethasone stimulus	1.68236	5	low dN/dS low NPII
cellular response to interleukin-7	2.46465	5	low dN/dS low NPII
central nervous system neuron development	2.42984	5	low dN/dS low NPII
chaperone-mediated protein complex assembly	2.02186	5	low dN/dS low NPII
chaperone cofactor-dependent protein refolding	6.1417	5	low dN/dS low NPII
[truncated: 10,417 more rows]

## Sheet: specific_GO_tags
GO term	mean -lg(p.adjusted)	number of relevant pathways	Condition
regulation of neuron differentiation	1.79752	23	low dN/dS low NPII
morphogenesis of an epithelial sheet	1.91148	16	low dN/dS low NPII
regulation of translational initiation	4.81644	15	low dN/dS low NPII
bone maturation	1.68218	13	low dN/dS low NPII
negative regulation of cellular protein catabolic process	2.33186	13	low dN/dS low NPII
negative regulation of proteolysis involved in cellular protein catabolic process	2.42838	13	low dN/dS low NPII
negative regulation of ubiquitin-dependent protein catabolic process	2.78188	13	low dN/dS low NPII
regulation of protein dephosphorylation	1.53221	13	low dN/dS low NPII
rRNA metabolic process	20.4252	13	low dN/dS low NPII
rRNA processing	20.7967	13	low dN/dS low NPII
animal organ maturation	1.67285	12	low dN/dS low NPII
cytoplasmic translational initiation	16.3	12	low dN/dS low NPII
maturation of SSU-rRNA	5.9142	12	low dN/dS low NPII
maturation of SSU-rRNA from tricistronic rRNA transcript (SSU-rRNA, 5.8S rRNA, LSU-rRNA)	5.09789	12	low dN/dS low NPII
negative regulation of calcineurin-mediated signaling	1.63374	12	low dN/dS low NPII
negative regulation of calcineurin-NFAT signaling cascade	1.63374	12	low dN/dS low NPII
ossification involved in bone maturation	1.69616	12	low dN/dS low NPII
positive regulation of muscle organ development	1.94425	12	low dN/dS low NPII
positive regulation of muscle tissue development	1.93611	12	low dN/dS low NPII
positive regulation of striated muscle tissue development	1.94425	12	low dN/dS low NPII
regulation of muscle tissue development	1.79222	12	low dN/dS low NPII
regulation of NAD(P)H oxidase activity	3.15954	12	low dN/dS low NPII
regulation of striated muscle tissue development	1.80019	12	low dN/dS low NPII
spinal cord development	2.10271	12	low dN/dS low NPII
androgen receptor signaling pathway	1.87576	11	low dN/dS low NPII
negative regulation of cellular carbohydrate metabolic process	1.65107	11	low dN/dS low NPII
negative regulation of mRNA metabolic process	1.99628	11	low dN/dS low NPII
negative regulation of RNA catabolic process	2.08886	11	low dN/dS low NPII
positive regulation of neuron differentiation	1.69958	11	low dN/dS low NPII
positive regulation of skeletal muscle tissue development	1.99512	11	low dN/dS low NPII
regulation of androgen receptor signaling pathway	2.04923	11	low dN/dS low NPII
regulation of muscle organ development	1.82915	11	low dN/dS low NPII
regulation of RNA binding	3.89375	11	low dN/dS low NPII
regulation of skeletal muscle tissue development	1.94098	11	low dN/dS low NPII
biological process involved in interaction with symbiont	1.89796	10	low dN/dS low NPII
central nervous system neuron differentiation	2.08473	10	low dN/dS low NPII
GTP metabolic process	3.5784	10	low dN/dS low NPII
guanosine-containing compound metabolic process	3.29439	10	low dN/dS low NPII
negative regulation of adenylate cyclase activity	2.93592	10	low dN/dS low NPII
negative regulation of blood vessel endothelial cell migration	1.53359	10	low dN/dS low NPII
negative regulation of cyclase activity	2.89179	10	low dN/dS low NPII
negative regulation of lyase activity	2.82342	10	low dN/dS low NPII
neuron maturation	1.56416	10	low dN/dS low NPII
positive regulation of cellular response to transforming growth factor beta stimulus	2.7785	10	low dN/dS low NPII
positive regulation of transcription of Notch receptor target	2.77833	10	low dN/dS low NPII
positive regulation of transforming growth factor beta receptor signaling pathway	2.7785	10	low dN/dS low NPII
regulation of adenylate cyclase-activating G protein-coupled receptor signaling pathway	1.56512	10	low dN/dS low NPII
regulation of adenylate cyclase activity	2.70823	10	low dN/dS low NPII
regulation of behavior	1.55687	10	low dN/dS low NPII
regulation of calcium ion-dependent exocytosis	1.68643	10	low dN/dS low NPII
regulation of excretion	1.75896	10	low dN/dS low NPII
regulation of renal sodium excretion	1.77925	10	low dN/dS low NPII
renal sodium excretion	1.76683	10	low dN/dS low NPII
cellular response to forskolin	1.59671	9	low dN/dS low NPII
cytoskeleton-dependent intracellular transport	3.1319	9	low dN/dS low NPII
embryonic appendage morphogenesis	2.56499	9	low dN/dS low NPII
embryonic limb morphogenesis	2.56499	9	low dN/dS low NPII
face morphogenesis	1.78486	9	low dN/dS low NPII
head morphogenesis	1.74216	9	low dN/dS low NPII
inner ear development	2.00548	9	low dN/dS low NPII
maintenance of protein location	1.49937	9	low dN/dS low NPII
maturation of LSU-rRNA	3.81111	9	low dN/dS low NPII
maturation of LSU-rRNA from tricistronic rRNA transcript (SSU-rRNA, 5.8S rRNA, LSU-rRNA)	1.63337	9	low dN/dS low NPII
N-terminal protein amino acid acetylation	2.93997	9	low dN/dS low NPII
negative regulation of adenylate cyclase-activating G protein-coupled receptor signaling pathway	1.59671	9	low dN/dS low NPII
negative regulation of calcium-mediated signaling	1.66555	9	low dN/dS low NPII
negative regulation of gluconeogenesis	1.75504	9	low dN/dS low NPII
negative regulation of RNA splicing	1.56791	9	low dN/dS low NPII
positive regulation of renal sodium excretion	1.67248	9	low dN/dS low NPII
protein neddylation	1.49207	9	low dN/dS low NPII
regulation of dopaminergic neuron differentiation	1.84885	9	low dN/dS low NPII
regulation of feeding behavior	1.76991	9	low dN/dS low NPII
regulation of gluconeogenesis	1.53893	9	low dN/dS low NPII
regulation of lyase activity	2.58126	9	low dN/dS low NPII
regulation of protein neddylation	1.96114	9	low dN/dS low NPII
response to forskolin	1.59671	9	low dN/dS low NPII
ribosomal large subunit assembly	14.8081	9	low dN/dS low NPII
ribosomal large subunit biogenesis	24.1912	9	low dN/dS low NPII
trabecula morphogenesis	1.58504	9	low dN/dS low NPII
tubulin deacetylation	1.6757	9	low dN/dS low NPII
adenylate cyclase-activating adrenergic receptor signaling pathway	4.27124	8	low dN/dS low NPII
adrenergic receptor signaling pathway	4.1844	8	low dN/dS low NPII
calcineurin-NFAT signaling cascade	1.61142	8	low dN/dS low NPII
gamma-aminobutyric acid signaling pathway	2.23615	8	low dN/dS low NPII
locomotor rhythm	1.75126	8	low dN/dS low NPII
megakaryocyte development	2.04451	8	low dN/dS low NPII
negative regulation of cell migration involved in sprouting angiogenesis	1.61608	8	low dN/dS low NPII
negative regulation of endothelial cell migration	1.53392	8	low dN/dS low NPII
neuron projection arborization	2.93387	8	low dN/dS low NPII
pattern specification process	2.29105	8	low dN/dS low NPII
regionalization	2.41027	8	low dN/dS low NPII
regulation of myeloid cell apoptotic process	1.49457	8	low dN/dS low NPII
regulation of neuron maturation	1.86275	8	low dN/dS low NPII
smooth muscle contraction	2.41554	8	low dN/dS low NPII
axis specification	2.06607	7	low dN/dS low NPII
biological process involved in intraspecies interaction between organisms	1.93068	7	low dN/dS low NPII
calcineurin-mediated signaling	1.63379	7	low dN/dS low NPII
cell fate specification	2.1016	7	low dN/dS low NPII
connective tissue replacement	2.16201	7	low dN/dS low NPII
eating behavior	1.6778	7	low dN/dS low NPII
flavonoid metabolic process	12.6215	7	low dN/dS low NPII
heart field specification	1.52191	7	low dN/dS low NPII
heart formation	1.50507	7	low dN/dS low NPII
histone H4 deacetylation	1.84828	7	low dN/dS low NPII
icosanoid biosynthetic process	2.49728	7	low dN/dS low NPII
mitotic spindle assembly	1.55194	7	low dN/dS low NPII
mRNA destabilization	1.98918	7	low dN/dS low NPII
negative regulation of epithelial cell migration	1.52361	7	low dN/dS low NPII
negative regulation of neuron differentiation	1.83261	7	low dN/dS low NPII
positive regulation of cell growth involved in cardiac muscle cell development	1.87121	7	low dN/dS low NPII
positive regulation of connective tissue replacement	2.32459	7	low dN/dS low NPII
positive regulation of transcription by RNA polymerase III	2.3832	7	low dN/dS low NPII
positive regulation of transcription of nucleolar large rRNA by RNA polymerase I	1.8236	7	low dN/dS low NPII
presynapse assembly	1.68452	7	low dN/dS low NPII
presynapse organization	1.66699	7	low dN/dS low NPII
regulation of aspartic-type endopeptidase activity involved in amyloid precursor protein catabolic process	1.84593	7	low dN/dS low NPII
regulation of aspartic-type peptidase activity	1.80941	7	low dN/dS low NPII
regulation of cAMP-mediated signaling	2.04117	7	low dN/dS low NPII
regulation of connective tissue replacement	2.27879	7	low dN/dS low NPII
regulation of epithelial to mesenchymal transition	1.87035	7	low dN/dS low NPII
regulation of neurotransmitter secretion	2.07149	7	low dN/dS low NPII
regulation of smoothened signaling pathway	1.87366	7	low dN/dS low NPII
regulation of synaptic vesicle exocytosis	2.30157	7	low dN/dS low NPII
ribonucleoside monophosphate metabolic process	7.07563	7	low dN/dS low NPII
social behavior	1.94185	7	low dN/dS low NPII
synaptic vesicle exocytosis	2.58487	7	low dN/dS low NPII
'de novo' posttranslational protein folding	5.21779	6	low dN/dS low NPII
cAMP-mediated signaling	1.93328	6	low dN/dS low NPII
cellular glucuronidation	32.6155	6	low dN/dS low NPII
cellular response to leucine	2.53809	6	low dN/dS low NPII
cellular response to leucine starvation	1.90489	6	low dN/dS low NPII
chaperone-mediated protein folding	5.4105	6	low dN/dS low NPII
chromatin assembly or disassembly	2.05172	6	low dN/dS low NPII
convergent extension	2.74306	6	low dN/dS low NPII
drug catabolic process	13.5223	6	low dN/dS low NPII
embryonic pattern specification	1.93999	6	low dN/dS low NPII
exogenous drug catabolic process	12.3475	6	low dN/dS low NPII
formation of cytoplasmic translation initiation complex	25.2889	6	low dN/dS low NPII
glucuronate metabolic process	33.1026	6	low dN/dS low NPII
granulocyte differentiation	1.74167	6	low dN/dS low NPII
IRES-dependent viral translational initiation	6.01222	6	low dN/dS low NPII
melanocyte differentiation	1.46283	6	low dN/dS low NPII
myoblast proliferation	1.53465	6	low dN/dS low NPII
negative regulation of androgen receptor signaling pathway	1.98648	6	low dN/dS low NPII
neural tube patterning	1.99302	6	low dN/dS low NPII
outflow tract morphogenesis	2.05245	6	low dN/dS low NPII
positive regulation of cytoplasmic translation	1.85972	6	low dN/dS low NPII
positive regulation of cytosolic calcium ion concentration involved in phospholipase C-activating G protein-coupled signaling pathway	2.47946	6	low dN/dS low NPII
positive regulation of mesenchymal cell proliferation	1.7446	6	low dN/dS low NPII
positive regulation of muscle adaptation	2.10821	6	low dN/dS low NPII
protein-DNA complex disassembly	1.69956	6	low dN/dS low NPII
protein localization to postsynaptic membrane	1.68876	6	low dN/dS low NPII
purine nucleoside metabolic process	4.29378	6	low dN/dS low NPII
purine ribonucleoside metabolic process	4.32543	6	low dN/dS low NPII
regulation of cardiac muscle cell differentiation	1.46477	6	low dN/dS low NPII
regulation of cytoplasmic translation	1.76566	6	low dN/dS low NPII
regulation of mesenchymal cell proliferation	1.70241	6	low dN/dS low NPII
regulation of protein localization to centrosome	1.76176	6	low dN/dS low NPII
regulation of protein localization to synapse	1.50866	6	low dN/dS low NPII
regulation of RNA polymerase II regulatory region sequence-specific DNA binding	1.74648	6	low dN/dS low NPII
regulation of ruffle assembly	1.41593	6	low dN/dS low NPII
regulation of sensory perception	1.66905	6	low dN/dS low NPII
regulation of sensory perception of pain	1.67304	6	low dN/dS low NPII
regulation of transcription of nucleolar large rRNA by RNA polymerase I	1.82426	6	low dN/dS low NPII
renal tubule morphogenesis	1.98928	6	low dN/dS low NPII
response to leucine	3.44488	6	low dN/dS low NPII
secondary heart field specification	1.56943	6	low dN/dS low NPII
specification of animal organ identity	1.48939	6	low dN/dS low NPII
uronic acid metabolic process	33.1026	6	low dN/dS low NPII
viral translation	7.29665	6	low dN/dS low NPII
anterior/posterior axis specification	2.19823	5	low dN/dS low NPII
antimicrobial humoral immune response mediated by antimicrobial peptide	1.36233	5	low dN/dS low NPII
bone morphogenesis	2.10072	5	low dN/dS low NPII
branching involved in ureteric bud morphogenesis	2.12381	5	low dN/dS low NPII
calcium-ion regulated exocytosis	2.30003	5	low dN/dS low NPII
central nervous system neuron development	2.42984	5	low dN/dS low NPII
chaperone cofactor-dependent protein refolding	6.1417	5	low dN/dS low NPII
chromatin disassembly	1.71773	5	low dN/dS low NPII
chromatin silencing	1.69627	5	low dN/dS low NPII
cochlea development	2.54516	5	low dN/dS low NPII
cranial nerve development	1.87019	5	low dN/dS low NPII
developmental induction	1.89647	5	low dN/dS low NPII
embryonic brain development	1.52757	5	low dN/dS low NPII
embryonic heart tube development	1.77988	5	low dN/dS low NPII
forebrain generation of neurons	1.85431	5	low dN/dS low NPII
forebrain neuron differentiation	1.90637	5	low dN/dS low NPII
formation of translation preinitiation complex	6.99115	5	low dN/dS low NPII
glycoprotein biosynthetic process	5.43034	5	low dN/dS low NPII
glycoprotein metabolic process	5.17787	5	low dN/dS low NPII
heterochromatin assembly	1.71465	5	low dN/dS low NPII
heterochromatin organization	1.69124	5	low dN/dS low NPII
inclusion body assembly	5.22111	5	low dN/dS low NPII
long-term memory	2.98383	5	low dN/dS low NPII
mesenchymal cell proliferation	2.00358	5	low dN/dS low NPII
mesonephric tubule morphogenesis	2.10965	5	low dN/dS low NPII
microtubule-based transport	2.19591	5	low dN/dS low NPII
mitochondrion localization	1.40918	5	low dN/dS low NPII
muscle cell fate commitment	2.19056	5	low dN/dS low NPII
myoblast migration	1.64527	5	low dN/dS low NPII
myotube cell development	1.83463	5	low dN/dS low NPII
negative regulation of hormone secretion	1.69527	5	low dN/dS low NPII
negative regulation of inclusion body assembly	5.11791	5	low dN/dS low NPII
negative regulation of insulin secretion	1.89798	5	low dN/dS low NPII
negative regulation of peptide hormone secretion	1.8446	5	low dN/dS low NPII
nephron epithelium morphogenesis	2.09726	5	low dN/dS low NPII
nephron morphogenesis	2.09579	5	low dN/dS low NPII
nephron tubule morphogenesis	2.10062	5	low dN/dS low NPII
neurotransmitter receptor localization to postsynaptic specialization membrane	1.53107	5	low dN/dS low NPII
nucleolar large rRNA transcription by RNA polymerase I	1.87609	5	low dN/dS low NPII
nucleosome disassembly	1.71773	5	low dN/dS low NPII
nucleotide-sugar metabolic process	4.30252	5	low dN/dS low NPII
positive regulation of ossification	1.44424	5	low dN/dS low NPII
positive regulation of ruffle assembly	1.53574	5	low dN/dS low NPII
prostaglandin metabolic process	2.0097	5	low dN/dS low NPII
prostanoid metabolic process	2.0097	5	low dN/dS low NPII
protein localization to lysosome	1.58834	5	low dN/dS low NPII
protein localization to postsynaptic specialization membrane	1.53107	5	low dN/dS low NPII
regulation of animal organ formation	1.63462	5	low dN/dS low NPII
regulation of deacetylase activity	1.62498	5	low dN/dS low NPII
regulation of granulocyte differentiation	1.56183	5	low dN/dS low NPII
regulation of inclusion body assembly	4.74561	5	low dN/dS low NPII
regulation of mRNA processing	1.58448	5	low dN/dS low NPII
regulation of prostaglandin biosynthetic process	2.15352	5	low dN/dS low NPII
regulation of receptor localization to synapse	1.55037	5	low dN/dS low NPII
regulation of response to food	1.84941	5	low dN/dS low NPII
regulation of unsaturated fatty acid biosynthetic process	2.12116	5	low dN/dS low NPII
somatic stem cell population maintenance	1.6683	5	low dN/dS low NPII
stem cell division	1.70916	5	low dN/dS low NPII
ureteric bud morphogenesis	2.1098	5	low dN/dS low NPII
xenobiotic glucuronidation	24.3906	5	low dN/dS low NPII
adult heart development	1.59147	4	low dN/dS low NPII
Arp2/3 complex-mediated actin nucleation	15.1176	4	low dN/dS low NPII
cardiac chamber formation	1.58031	4	low dN/dS low NPII
cell differentiation in spinal cord	2.10672	4	low dN/dS low NPII
chaperone-mediated autophagy	1.84726	4	low dN/dS low NPII
chaperone-mediated protein transport	1.46403	4	low dN/dS low NPII
chromatin assembly	2.35042	4	low dN/dS low NPII
chromatin organization involved in negative regulation of transcription	2.41972	4	low dN/dS low NPII
corpus callosum development	1.47795	4	low dN/dS low NPII
dendrite extension	2.107	4	low dN/dS low NPII
determination of heart left/right asymmetry	1.78355	4	low dN/dS low NPII
DNA integration	1.72293	4	low dN/dS low NPII
ectoderm development	2.17467	4	low dN/dS low NPII
embryonic heart tube morphogenesis	1.7781	4	low dN/dS low NPII
eyelid development in camera-type eye	1.51132	4	low dN/dS low NPII
heart looping	1.80199	4	low dN/dS low NPII
inner ear morphogenesis	3.0936	4	low dN/dS low NPII
interleukin-5 production	1.57584	4	low dN/dS low NPII
kidney morphogenesis	2.25597	4	low dN/dS low NPII
lateral sprouting from an epithelium	1.75968	4	low dN/dS low NPII
leukocyte aggregation	1.9922	4	low dN/dS low NPII
locomotory behavior	1.44145	4	low dN/dS low NPII
maintenance of cell polarity	1.3606	4	low dN/dS low NPII
metanephros development	2.25779	4	low dN/dS low NPII
morphogenesis of an epithelial fold	1.65632	4	low dN/dS low NPII
mRNA 5'-splice site recognition	1.68871	4	low dN/dS low NPII
mRNA cis splicing, via spliceosome	1.56249	4	low dN/dS low NPII
mRNA polyadenylation	1.52128	4	low dN/dS low NPII
mRNA splice site selection	1.53698	4	low dN/dS low NPII
negative regulation of amyloid-beta formation	1.62049	4	low dN/dS low NPII
negative regulation of amyloid precursor protein catabolic process	1.59122	4	low dN/dS low NPII
negative regulation of calcium ion transport	1.43665	4	low dN/dS low NPII
negative regulation of chromatin silencing	1.72293	4	low dN/dS low NPII
negative regulation of epithelial cell differentiation	1.51825	4	low dN/dS low NPII
negative regulation of nitric oxide biosynthetic process	1.88771	4	low dN/dS low NPII
negative regulation of nitric oxide metabolic process	1.88771	4	low dN/dS low NPII
negative regulation of smooth muscle cell apoptotic process	1.69362	4	low dN/dS low NPII
negative regulation of vascular associated smooth muscle cell migration	1.51319	4	low dN/dS low NPII
nucleoside monophosphate catabolic process	7.03415	4	low dN/dS low NPII
nucleosome organization	1.52661	4	low dN/dS low NPII
nucleotide-sugar biosynthetic process	4.72631	4	low dN/dS low NPII
oxidative demethylation	8.19809	4	low dN/dS low NPII
paraxial mesoderm morphogenesis	1.43125	4	low dN/dS low NPII
positive regulation by host of viral process	1.60274	4	low dN/dS low NPII
positive regulation of ATPase activity	1.74931	4	low dN/dS low NPII
positive regulation of bone mineralization	1.50937	4	low dN/dS low NPII
positive regulation of cardiac muscle cell differentiation	1.49751	4	low dN/dS low NPII
positive regulation of embryonic development	1.59129	4	low dN/dS low NPII
positive regulation of transforming growth factor beta production	1.66667	4	low dN/dS low NPII
prostaglandin biosynthetic process	2.14477	4	low dN/dS low NPII
prostanoid biosynthetic process	2.14477	4	low dN/dS low NPII
prostatic bud formation	1.77798	4	low dN/dS low NPII
purine nucleobase metabolic process	2.17117	4	low dN/dS low NPII
pyrimidine ribonucleoside monophosphate metabolic process	9.68632	4	low dN/dS low NPII
regulation of AMPA receptor activity	1.48146	4	low dN/dS low NPII
regulation of Arp2/3 complex-mediated actin nucleation	2.42169	4	low dN/dS low NPII
regulation of axon guidance	1.46323	4	low dN/dS low NPII
regulation of cell fate specification	2.02647	4	low dN/dS low NPII
regulation of chromatin silencing	1.72293	4	low dN/dS low NPII
regulation of DNA-templated transcription, elongation	1.70805	4	low dN/dS low NPII
regulation of establishment of protein localization to chromosome	16.6637	4	low dN/dS low NPII
regulation of establishment of protein localization to telomere	16.7966	4	low dN/dS low NPII
regulation of interleukin-5 production	1.57584	4	low dN/dS low NPII
regulation of neuron projection arborization	4.55365	4	low dN/dS low NPII
regulation of neurotrophin TRK receptor signaling pathway	1.46958	4	low dN/dS low NPII
regulation of protein localization to chromosome, telomeric region	16.1466	4	low dN/dS low NPII
regulation of stem cell population maintenance	1.52281	4	low dN/dS low NPII
regulation of transcription elongation from RNA polymerase II promoter	1.87898	4	low dN/dS low NPII
regulation of translation in response to stress	2.04188	4	low dN/dS low NPII
reproductive behavior	2.07498	4	low dN/dS low NPII
ribonucleoside monophosphate biosynthetic process	5.52714	4	low dN/dS low NPII
ribonucleotide catabolic process	5.54598	4	low dN/dS low NPII
RNA polyadenylation	1.51735	4	low dN/dS low NPII
skeletal muscle fiber development	1.89383	4	low dN/dS low NPII
spliceosomal complex assembly	1.46917	4	low dN/dS low NPII
UMP metabolic process	9.68632	4	low dN/dS low NPII
unsaturated fatty acid biosynthetic process	2.59937	4	low dN/dS low NPII
actin filament-based transport	1.47301	3	low dN/dS low NPII
activation of adenylate cyclase activity	2.81077	3	low dN/dS low NPII
activin receptor signaling pathway	1.68444	3	low dN/dS low NPII
amino sugar metabolic process	3.16889	3	low dN/dS low NPII
asymmetric cell division	3.54134	3	low dN/dS low NPII
ATP-dependent chromatin remodeling	2.20708	3	low dN/dS low NPII
binding of sperm to zona pellucida	13.8968	3	low dN/dS low NPII
bleb assembly	1.60608	3	low dN/dS low NPII
cardiac cell fate commitment	1.53836	3	low dN/dS low NPII
cardiac myofibril assembly	1.47871	3	low dN/dS low NPII
cardiac ventricle development	1.5403	3	low dN/dS low NPII
cell dedifferentiation	1.75193	3	low dN/dS low NPII
cell fate commitment involved in formation of primary germ layer	1.9157	3	low dN/dS low NPII
cell proliferation involved in metanephros development	3.23737	3	low dN/dS low NPII
cellular polysaccharide catabolic process	1.78639	3	low dN/dS low NPII
cerebral cortex cell migration	1.70846	3	low dN/dS low NPII
chromatin organization involved in regulation of transcription	2.73757	3	low dN/dS low NPII
cochlea morphogenesis	3.77751	3	low dN/dS low NPII
commissural neuron axon guidance	1.57738	3	low dN/dS low NPII
COPII-coated vesicle budding	1.5228	3	low dN/dS low NPII
copulation	2.44856	3	low dN/dS low NPII
cyclooxygenase pathway	1.56686	3	low dN/dS low NPII
dedifferentiation	1.75193	3	low dN/dS low NPII
determination of bilateral symmetry	1.72395	3	low dN/dS low NPII
determination of left/right symmetry	1.74997	3	low dN/dS low NPII
digestive tract morphogenesis	1.73265	3	low dN/dS low NPII
DNA-templated transcription, elongation	1.62541	3	low dN/dS low NPII
DNA methylation-dependent heterochromatin assembly	2.13444	3	low dN/dS low NPII
dorsal/ventral neural tube patterning	2.37627	3	low dN/dS low NPII
embryonic axis specification	1.86427	3	low dN/dS low NPII
embryonic camera-type eye development	2.18499	3	low dN/dS low NPII
embryonic camera-type eye morphogenesis	2.33875	3	low dN/dS low NPII
embryonic eye morphogenesis	2.20118	3	low dN/dS low NPII
endodermal cell fate commitment	2.13249	3	low dN/dS low NPII
epidermis morphogenesis	1.78605	3	low dN/dS low NPII
establishment of planar polarity involved in neural tube closure	5.70167	3	low dN/dS low NPII
establishment of planar polarity of embryonic epithelium	5.55699	3	low dN/dS low NPII
ether biosynthetic process	2.20395	3	low dN/dS low NPII
ether metabolic process	2.72717	3	low dN/dS low NPII
forebrain regionalization	1.76842	3	low dN/dS low NPII
gastrulation with mouth forming second	1.64423	3	low dN/dS low NPII
genitalia morphogenesis	1.58533	3	low dN/dS low NPII
glucan catabolic process	1.79239	3	low dN/dS low NPII
glutathione metabolic process	1.91098	3	low dN/dS low NPII
glycogen catabolic process	1.80322	3	low dN/dS low NPII
glycosylation	3.1268	3	low dN/dS low NPII
hair follicle morphogenesis	1.80322	3	low dN/dS low NPII
heart induction	1.56408	3	low dN/dS low NPII
hematopoietic stem cell proliferation	1.47197	3	low dN/dS low NPII
hepatocyte differentiation	2.03211	3	low dN/dS low NPII
icosanoid secretion	2.12075	3	low dN/dS low NPII
icosanoid transport	2.05516	3	low dN/dS low NPII
intracellular lipid transport	1.72076	3	low dN/dS low NPII
kidney mesenchyme development	1.81233	3	low dN/dS low NPII
limb bud formation	1.79726	3	low dN/dS low NPII
lipoxygenase pathway	5.85884	3	low dN/dS low NPII
macromolecule glycosylation	3.14262	3	low dN/dS low NPII
mating	2.27016	3	low dN/dS low NPII
metanephric mesenchyme development	1.84734	3	low dN/dS low NPII
mitochondrial transmembrane transport	9.05331	3	low dN/dS low NPII
mitochondrion distribution	1.48611	3	low dN/dS low NPII
muscle fiber development	1.92914	3	low dN/dS low NPII
negative regulation of behavior	1.9206	3	low dN/dS low NPII
negative regulation of cAMP-mediated signaling	1.52848	3	low dN/dS low NPII
negative regulation of cardiac muscle cell differentiation	1.61908	3	low dN/dS low NPII
negative regulation of cell fate commitment	1.53887	3	low dN/dS low NPII
negative regulation of DNA-templated transcription, elongation	1.83181	3	low dN/dS low NPII
negative regulation of gene expression, epigenetic	5.98035	3	low dN/dS low NPII
negative regulation of proteasomal protein catabolic process	1.69619	3	low dN/dS low NPII
negative regulation of proteasomal ubiquitin-dependent protein catabolic process	1.73552	3	low dN/dS low NPII
negative regulation of protein polyubiquitination	1.62272	3	low dN/dS low NPII
negative regulation of response to biotic stimulus	4.72757	3	low dN/dS low NPII
negative regulation of transcription elongation from RNA polymerase II promoter	1.84928	3	low dN/dS low NPII
negative regulation of tyrosine phosphorylation of STAT protein	2.01778	3	low dN/dS low NPII
neural crest cell migration	1.92701	3	low dN/dS low NPII
neuroblast division	1.35593	3	low dN/dS low NPII
nucleoside monophosphate phosphorylation	7.79658	3	low dN/dS low NPII
optic nerve development	1.58823	3	low dN/dS low NPII
organ induction	1.51224	3	low dN/dS low NPII
penile erection	2.64787	3	low dN/dS low NPII
pericardium development	1.52383	3	low dN/dS low NPII
planar cell polarity pathway involved in neural tube closure	5.81612	3	low dN/dS low NPII
polysaccharide catabolic process	1.76232	3	low dN/dS low NPII
positive regulation of Arp2/3 complex-mediated actin nucleation	3.15039	3	low dN/dS low NPII
positive regulation of cardiocyte differentiation	1.46632	3	low dN/dS low NPII
positive regulation of establishment of protein localization to telomere	21.7118	3	low dN/dS low NPII
positive regulation of insulin-like growth factor receptor signaling pathway	1.69307	3	low dN/dS low NPII
positive regulation of interleukin-5 production	1.76698	3	low dN/dS low NPII
positive regulation of meiotic nuclear division	1.48464	3	low dN/dS low NPII
positive regulation of protein localization to Cajal body	21.7118	3	low dN/dS low NPII
positive regulation of protein localization to chromosome, telomeric region	21.5359	3	low dN/dS low NPII
positive regulation of protein localization to synapse	1.60176	3	low dN/dS low NPII
positive regulation of telomerase RNA localization to Cajal body	20.5735	3	low dN/dS low NPII
protein glycosylation	3.14262	3	low dN/dS low NPII
protein K48-linked ubiquitination	1.44438	3	low dN/dS low NPII
protein localization to Cajal body	21.5359	3	low dN/dS low NPII
protein localization to nuclear body	21.5359	3	low dN/dS low NPII
protein localization to nucleoplasm	20.8641	3	low dN/dS low NPII
protein localization to vacuole	1.63476	3	low dN/dS low NPII
purine ribonucleoside monophosphate metabolic process	5.41751	3	low dN/dS low NPII
pyrimidine deoxyribonucleotide catabolic process	8.4681	3	low dN/dS low NPII
pyrimidine nucleotide catabolic process	8.37195	3	low dN/dS low NPII
regulation of activin receptor signaling pathway	1.82732	3	low dN/dS low NPII
regulation of establishment of planar polarity involved in neural tube closure	5.74361	3	low dN/dS low NPII
regulation of gene expression, epigenetic	5.43244	3	low dN/dS low NPII
regulation of heart morphogenesis	1.55014	3	low dN/dS low NPII
regulation of insulin-like growth factor receptor signaling pathway	1.57359	3	low dN/dS low NPII
regulation of myoblast proliferation	1.49573	3	low dN/dS low NPII
regulation of peroxisome proliferator activated receptor signaling pathway	1.62966	3	low dN/dS low NPII
regulation of presynapse assembly	1.51791	3	low dN/dS low NPII
regulation of presynapse organization	1.51791	3	low dN/dS low NPII
regulation of protein localization to Cajal body	21.7118	3	low dN/dS low NPII
regulation of skeletal muscle cell differentiation	1.46827	3	low dN/dS low NPII
regulation of skeletal muscle fiber development	2.22976	3	low dN/dS low NPII
regulation of stem cell division	1.76698	3	low dN/dS low NPII
regulation of synaptic vesicle endocytosis	1.75398	3	low dN/dS low NPII
regulation of telomerase RNA localization to Cajal body	19.8123	3	low dN/dS low NPII
response to laminar fluid shear stress	1.83841	3	low dN/dS low NPII
response to mitochondrial depolarisation	1.51761	3	low dN/dS low NPII
response to stimulus involved in regulation of muscle adaptation	1.8772	3	low dN/dS low NPII
retina vasculature development in camera-type eye	1.47632	3	low dN/dS low NPII
retina vasculature morphogenesis in camera-type eye	1.6035	3	low dN/dS low NPII
RNA localization to Cajal body	19.6892	3	low dN/dS low NPII
RNA localization to nucleus	19.6892	3	low dN/dS low NPII
secondary metabolite biosynthetic process	1.50229	3	low dN/dS low NPII
segment specification	1.54805	3	low dN/dS low NPII
smooth muscle cell chemotaxis	1.60608	3	low dN/dS low NPII
smoothened signaling pathway	2.38159	3	low dN/dS low NPII
specification of symmetry	1.72253	3	low dN/dS low NPII
stress granule assembly	1.71765	3	low dN/dS low NPII
telomerase RNA localization	19.6892	3	low dN/dS low NPII
telomerase RNA localization to Cajal body	19.6892	3	low dN/dS low NPII
transcription elongation from RNA polymerase II promoter	1.64534	3	low dN/dS low NPII
vacuole organization	1.43023	3	low dN/dS low NPII
vesicle transport along actin filament	1.50057	3	low dN/dS low NPII
xenobiotic catabolic process	1.52907	3	low dN/dS low NPII
actin crosslink formation	1.43063	2	low dN/dS low NPII
acylglycerol biosynthetic process	1.54378	2	low dN/dS low NPII
adenohypophysis development	1.60882	2	low dN/dS low NPII
amelogenesis	1.67185	2	low dN/dS low NPII
AMP metabolic process	9.07938	2	low dN/dS low NPII
anatomical structure arrangement	3.4462	2	low dN/dS low NPII
apical protein localization	1.5568	2	low dN/dS low NPII
arachidonate transport	1.73654	2	low dN/dS low NPII
arachidonic acid secretion	1.73654	2	low dN/dS low NPII
autophagosome maturation	1.3931	2	low dN/dS low NPII
blastocyst growth	2.06752	2	low dN/dS low NPII
blastoderm segmentation	2.20354	2	low dN/dS low NPII
blood vessel endothelial cell differentiation	2.38037	2	low dN/dS low NPII
cardiac left ventricle morphogenesis	1.41967	2	low dN/dS low NPII
cardiac muscle adaptation	1.59675	2	low dN/dS low NPII
cardiac muscle hypertrophy in response to stress	1.59675	2	low dN/dS low NPII
cardiac ventricle morphogenesis	1.50532	2	low dN/dS low NPII
carnitine shuttle	2.31546	2	low dN/dS low NPII
cartilage morphogenesis	1.57813	2	low dN/dS low NPII
CD8-positive, alpha-beta T cell activation	2.19622	2	low dN/dS low NPII
CD8-positive, alpha-beta T cell differentiation	1.47834	2	low dN/dS low NPII
cell differentiation in hindbrain	1.65066	2	low dN/dS low NPII
cell migration in hindbrain	1.38337	2	low dN/dS low NPII
cell migration involved in gastrulation	1.59128	2	low dN/dS low NPII
cellular lipid biosynthetic process	2.33837	2	low dN/dS low NPII
cellular response to ethanol	1.64995	2	low dN/dS low NPII
cellular response to leptin stimulus	1.4686	2	low dN/dS low NPII
cellular response to sterol	1.65626	2	low dN/dS low NPII
CENP-A containing chromatin organization	2.45104	2	low dN/dS low NPII
CENP-A containing nucleosome assembly	2.45104	2	low dN/dS low NPII
central nervous system neuron axonogenesis	1.87464	2	low dN/dS low NPII
centromere complex assembly	2.28491	2	low dN/dS low NPII
cerebellar Purkinje cell layer morphogenesis	1.42299	2	low dN/dS low NPII
cerebral cortex neuron differentiation	1.50618	2	low dN/dS low NPII
cerebral cortex radial glia guided migration	2.17498	2	low dN/dS low NPII
cerebral cortex radially oriented cell migration	2.05039	2	low dN/dS low NPII
chromatin remodeling at centromere	2.39749	2	low dN/dS low NPII
collecting duct development	2.92479	2	low dN/dS low NPII
COPII vesicle coating	1.59771	2	low dN/dS low NPII
detection of calcium ion	1.88616	2	low dN/dS low NPII
detection of chemical stimulus involved in sensory perception	#NUM!	2	low dN/dS low NPII
detection of chemical stimulus involved in sensory perception of smell	#NUM!	2	low dN/dS low NPII
DNA methylation involved in gamete generation	1.61788	2	low dN/dS low NPII
DNA replication-independent nucleosome assembly	2.31661	2	low dN/dS low NPII
DNA replication-independent nucleosome organization	2.30736	2	low dN/dS low NPII
dorsal/ventral pattern formation	2.3489	2	low dN/dS low NPII
embryonic digestive tract morphogenesis	1.92915	2	low dN/dS low NPII
embryonic forelimb morphogenesis	1.87027	2	low dN/dS low NPII
endosome to lysosome transport	2.24329	2	low dN/dS low NPII
endothelial cell activation	1.5926	2	low dN/dS low NPII
epithelial cell fate commitment	2.24239	2	low dN/dS low NPII
establishment of protein localization to plasma membrane	3.04575	2	low dN/dS low NPII
ether lipid biosynthetic process	2.33837	2	low dN/dS low NPII
ether lipid metabolic process	2.12595	2	low dN/dS low NPII
exit from host	1.51122	2	low dN/dS low NPII
exit from host cell	1.51122	2	low dN/dS low NPII
exocytic process	1.62183	2	low dN/dS low NPII
fat-soluble vitamin catabolic process	1.60759	2	low dN/dS low NPII
fatty-acyl-CoA metabolic process	6.18987	2	low dN/dS low NPII
GABAergic neuron differentiation	1.86516	2	low dN/dS low NPII
glucosamine-containing compound metabolic process	3.03823	2	low dN/dS low NPII
glycerol ether biosynthetic process	2.33837	2	low dN/dS low NPII
glycerol ether metabolic process	2.09841	2	low dN/dS low NPII
Golgi to plasma membrane protein transport	1.71928	2	low dN/dS low NPII
Golgi to plasma membrane transport	1.58718	2	low dN/dS low NPII
grooming behavior	2.99656	2	low dN/dS low NPII
growth hormone secretion	1.46684	2	low dN/dS low NPII
hair follicle maturation	1.51889	2	low dN/dS low NPII
heart trabecula morphogenesis	1.39384	2	low dN/dS low NPII
histone exchange	2.26341	2	low dN/dS low NPII
histone H2A acetylation	2.00303	2	low dN/dS low NPII
histone H3-K27 methylation	3.92661	2	low dN/dS low NPII
immune response-inhibiting signal transduction	3.84078	2	low dN/dS low NPII
innervation	2.19569	2	low dN/dS low NPII
lateral mesoderm development	1.93941	2	low dN/dS low NPII
left/right axis specification	1.48214	2	low dN/dS low NPII
left/right pattern formation	1.38529	2	low dN/dS low NPII
leptin-mediated signaling pathway	1.5267	2	low dN/dS low NPII
leukocyte migration involved in inflammatory response	1.83296	2	low dN/dS low NPII
Leydig cell differentiation	1.73673	2	low dN/dS low NPII
linoleic acid metabolic process	4.24684	2	low dN/dS low NPII
lung cell differentiation	1.53319	2	low dN/dS low NPII
lung epithelial cell differentiation	1.53319	2	low dN/dS low NPII
maternal behavior	3.1431	2	low dN/dS low NPII
melanin metabolic process	1.48934	2	low dN/dS low NPII
membrane depolarization during action potential	1.57463	2	low dN/dS low NPII
mesenchymal cell apoptotic process	1.95125	2	low dN/dS low NPII
mesodermal cell fate specification	1.5658	2	low dN/dS low NPII
metanephric collecting duct development	3.03536	2	low dN/dS low NPII
modulation by host of viral genome replication	1.4411	2	low dN/dS low NPII
modulation by host of viral process	1.75364	2	low dN/dS low NPII
mRNA cleavage involved in mRNA processing	1.67215	2	low dN/dS low NPII
mRNA transcription by RNA polymerase II	1.72812	2	low dN/dS low NPII
multi-organism cellular process	1.5926	2	low dN/dS low NPII
multi-organism membrane organization	1.5926	2	low dN/dS low NPII
muscle hypertrophy in response to stress	1.59675	2	low dN/dS low NPII
N-acetylglucosamine metabolic process	3.1584	2	low dN/dS low NPII
negative regulation of axon extension involved in axon guidance	3.02657	2	low dN/dS low NPII
negative regulation of catecholamine secretion	5.04413	2	low dN/dS low NPII
negative regulation of endothelial cell differentiation	1.69806	2	low dN/dS low NPII
negative regulation of epidermal cell differentiation	1.62776	2	low dN/dS low NPII
negative regulation of epidermis development	1.62776	2	low dN/dS low NPII
negative regulation of GTPase activity	1.32352	2	low dN/dS low NPII
negative regulation of intrinsic apoptotic signaling pathway in response to DNA damage by p53 class mediator	1.49771	2	low dN/dS low NPII
negative regulation of lymphocyte mediated immunity	8.73325	2	low dN/dS low NPII
negative regulation of MAP kinase activity	1.64999	2	low dN/dS low NPII
negative regulation of multicellular organism growth	2.98212	2	low dN/dS low NPII
negative regulation of muscle organ development	1.38514	2	low dN/dS low NPII
negative regulation of muscle tissue development	1.38514	2	low dN/dS low NPII
negative regulation of nervous system process	2.93973	2	low dN/dS low NPII
negative regulation of Ras protein signal transduction	1.50013	2	low dN/dS low NPII
negative regulation of receptor signaling pathway via JAK-STAT	2.03088	2	low dN/dS low NPII
negative regulation of receptor signaling pathway via STAT	1.95665	2	low dN/dS low NPII
negative regulation of reproductive process	1.55794	2	low dN/dS low NPII
negative regulation of small GTPase mediated signal transduction	1.45987	2	low dN/dS low NPII
negative regulation of smoothened signaling pathway	2.33142	2	low dN/dS low NPII
negative regulation of sodium ion transmembrane transport	1.49491	2	low dN/dS low NPII
negative regulation of sodium ion transmembrane transporter activity	1.50903	2	low dN/dS low NPII
negative regulation of stem cell differentiation	1.50373	2	low dN/dS low NPII
negative regulation of striated muscle tissue development	1.39262	2	low dN/dS low NPII
negative regulation of T cell cytokine production	2.43184	2	low dN/dS low NPII
negative regulation of T cell mediated immunity	4.85091	2	low dN/dS low NPII
negative regulation of transforming growth factor beta production	1.55155	2	low dN/dS low NPII
negative regulation of type 2 immune response	2.30713	2	low dN/dS low NPII
nephric duct development	2.72579	2	low dN/dS low NPII
nephric duct morphogenesis	2.83114	2	low dN/dS low NPII
nerve development	3.93832	2	low dN/dS low NPII
nerve growth factor signaling pathway	4.00776	2	low dN/dS low NPII
neural crest formation	2.36444	2	low dN/dS low NPII
neutral lipid biosynthetic process	1.54378	2	low dN/dS low NPII
nodal signaling pathway	1.91413	2	low dN/dS low NPII
nucleoside diphosphate biosynthetic process	8.02057	2	low dN/dS low NPII
olfactory bulb development	1.39442	2	low dN/dS low NPII
osteoblast development	1.92582	2	low dN/dS low NPII
paraxial mesoderm development	1.38153	2	low dN/dS low NPII
parental behavior	3.11092	2	low dN/dS low NPII
parturition	1.59991	2	low dN/dS low NPII
pathway-restricted SMAD protein phosphorylation	1.41178	2	low dN/dS low NPII
peptidyl-arginine N-methylation	1.91435	2	low dN/dS low NPII
peptidyl-proline modification	1.43939	2	low dN/dS low NPII
peptidyl-serine dephosphorylation	1.36239	2	low dN/dS low NPII
positive regulation of acrosome reaction	1.54035	2	low dN/dS low NPII
positive regulation of animal organ morphogenesis	1.5306	2	low dN/dS low NPII
positive regulation of autophagy of mitochondrion in response to mitochondrial depolarization	1.6177	2	low dN/dS low NPII
positive regulation of calcium ion-dependent exocytosis	1.79095	2	low dN/dS low NPII
positive regulation of cell adhesion mediated by integrin	1.52449	2	low dN/dS low NPII
positive regulation of collateral sprouting	1.60643	2	low dN/dS low NPII
positive regulation of dendrite extension	2.84847	2	low dN/dS low NPII
positive regulation of ERAD pathway	1.5301	2	low dN/dS low NPII
positive regulation of gluconeogenesis	1.39995	2	low dN/dS low NPII
positive regulation of icosanoid secretion	3.00727	2	low dN/dS low NPII
positive regulation of receptor recycling	1.59563	2	low dN/dS low NPII
positive regulation of T cell chemotaxis	1.46327	2	low dN/dS low NPII
post-anal tail morphogenesis	2.28893	2	low dN/dS low NPII
post-Golgi vesicle-mediated transport	2.1283	2	low dN/dS low NPII
postsynaptic actin cytoskeleton organization	1.66148	2	low dN/dS low NPII
postsynaptic cytoskeleton organization	1.60993	2	low dN/dS low NPII
potassium ion import across plasma membrane	5.07543	2	low dN/dS low NPII
potassium ion transmembrane transport	4.09702	2	low dN/dS low NPII
pre-mRNA cleavage required for polyadenylation	1.72959	2	low dN/dS low NPII
prepulse inhibition	1.62761	2	low dN/dS low NPII
protein peptidyl-prolyl isomerization	1.46676	2	low dN/dS low NPII
proximal/distal pattern formation	1.41997	2	low dN/dS low NPII
purine nucleoside biosynthetic process	11.693	2	low dN/dS low NPII
purine ribonucleoside biosynthetic process	11.693	2	low dN/dS low NPII
purine ribonucleoside monophosphate biosynthetic process	3.62542	2	low dN/dS low NPII
pyrimidine ribonucleoside monophosphate biosynthetic process	7.51255	2	low dN/dS low NPII
receptor recycling	1.41023	2	low dN/dS low NPII
regulation of acrosome reaction	1.50974	2	low dN/dS low NPII
regulation of ATPase-coupled calcium transmembrane transporter activity	1.3765	2	low dN/dS low NPII
regulation of autophagy of mitochondrion in response to mitochondrial depolarization	1.60525	2	low dN/dS low NPII
regulation of B cell receptor signaling pathway	1.51345	2	low dN/dS low NPII
regulation of CD8-positive, alpha-beta T cell activation	2.1791	2	low dN/dS low NPII
regulation of chromatin binding	1.3861	2	low dN/dS low NPII
regulation of collateral sprouting	1.58034	2	low dN/dS low NPII
regulation of DNA damage checkpoint	1.43133	2	low dN/dS low NPII
regulation of Fc receptor mediated stimulatory signaling pathway	3.05412	2	low dN/dS low NPII
regulation of fertilization	1.54035	2	low dN/dS low NPII
regulation of growth hormone secretion	1.51921	2	low dN/dS low NPII
regulation of histone deacetylase activity	1.34557	2	low dN/dS low NPII
regulation of icosanoid secretion	2.94039	2	low dN/dS low NPII
regulation of intrinsic apoptotic signaling pathway in response to DNA damage by p53 class mediator	1.48193	2	low dN/dS low NPII
regulation of mesenchymal cell apoptotic process	1.95544	2	low dN/dS low NPII
regulation of monocyte chemotaxis	1.52691	2	low dN/dS low NPII
regulation of mRNA polyadenylation	1.40777	2	low dN/dS low NPII
regulation of odontogenesis	1.9352	2	low dN/dS low NPII
regulation of pathway-restricted SMAD protein phosphorylation	1.42148	2	low dN/dS low NPII
regulation of presynaptic cytosolic calcium ion concentration	2.39375	2	low dN/dS low NPII
regulation of receptor catabolic process	1.56502	2	low dN/dS low NPII
regulation of receptor recycling	1.46898	2	low dN/dS low NPII
regulation of RNA splicing	2.03822	2	low dN/dS low NPII
regulation of T cell chemotaxis	1.45049	2	low dN/dS low NPII
regulation of tau-protein kinase activity	2.39881	2	low dN/dS low NPII
regulation of translational termination	1.86068	2	low dN/dS low NPII
regulation of transmission of nerve impulse	3.01199	2	low dN/dS low NPII
regulation of vascular associated smooth muscle cell apoptotic process	1.77669	2	low dN/dS low NPII
response to amine	1.38752	2	low dN/dS low NPII
response to cholesterol	1.62957	2	low dN/dS low NPII
response to leptin	1.67374	2	low dN/dS low NPII
response to sterol	1.60527	2	low dN/dS low NPII
response to sterol depletion	4.38297	2	low dN/dS low NPII
retinal ganglion cell axon guidance	1.40984	2	low dN/dS low NPII
ribonucleoprotein complex export from nucleus	7.64656	2	low dN/dS low NPII
ribonucleoprotein complex localization	7.62529	2	low dN/dS low NPII
ribonucleoside biosynthetic process	11.693	2	low dN/dS low NPII
RNA 3'-end processing	3.97809	2	low dN/dS low NPII
secretion by tissue	1.42543	2	low dN/dS low NPII
sensory perception of smell	#NUM!	2	low dN/dS low NPII
serine phosphorylation of STAT protein	16.5859	2	low dN/dS low NPII
signal peptide processing	4.4553	2	low dN/dS low NPII
skeletal muscle acetylcholine-gated channel clustering	1.66755	2	low dN/dS low NPII
smooth muscle tissue development	2.83526	2	low dN/dS low NPII
spinal cord association neuron differentiation	1.44736	2	low dN/dS low NPII
spinal cord dorsal/ventral patterning	1.92582	2	low dN/dS low NPII
spinal cord motor neuron differentiation	2.72151	2	low dN/dS low NPII
spinal cord patterning	1.91413	2	low dN/dS low NPII
stem cell proliferation	1.46061	2	low dN/dS low NPII
sulfation	2.79255	2	low dN/dS low NPII
telencephalon glial cell migration	2.17498	2	low dN/dS low NPII
telencephalon regionalization	1.96063	2	low dN/dS low NPII
triglyceride biosynthetic process	1.57073	2	low dN/dS low NPII
UMP biosynthetic process	7.51255	2	low dN/dS low NPII
ureter development	1.91765	2	low dN/dS low NPII
UTP metabolic process	12.692	2	low dN/dS low NPII
UV protection	1.67005	2	low dN/dS low NPII
vascular associated smooth muscle cell apoptotic process	1.77669	2	low dN/dS low NPII
vascular associated smooth muscle contraction	1.4501	2	low dN/dS low NPII
ventricular septum morphogenesis	1.9537	2	low dN/dS low NPII
vesicle-mediated transport to the plasma membrane	2.82255	2	low dN/dS low NPII
vesicle coating	1.56829	2	low dN/dS low NPII
vesicle cytoskeletal trafficking	1.51139	2	low dN/dS low NPII
vesicle docking	1.56638	2	low dN/dS low NPII
vesicle targeting, rough ER to cis-Golgi	1.59771	2	low dN/dS low NPII
vesicle targeting, to, from or within Golgi	1.55472	2	low dN/dS low NPII
viral release from host cell	1.51122	2	low dN/dS low NPII
vitamin catabolic process	1.58125	2	low dN/dS low NPII
water transport	1.745	2	low dN/dS low NPII
acrosome reaction	1.34057	1	low dN/dS low NPII
actin-myosin filament sliding	1.61164	1	low dN/dS low NPII
adhesion of symbiont to host	1.31415	1	low dN/dS low NPII
adhesion of symbiont to host cell	1.35361	1	low dN/dS low NPII
adult locomotory behavior	1.34683	1	low dN/dS low NPII
adult walking behavior	1.48012	1	low dN/dS low NPII
amino sugar biosynthetic process	4.88124	1	low dN/dS low NPII
anterior/posterior axis specification, embryo	3.22412	1	low dN/dS low NPII
antibacterial humoral response	2.13408	1	low dN/dS low NPII
antigen processing and presentation of endogenous antigen	17.9599	1	low dN/dS low NPII
antimicrobial humoral response	1.54079	1	low dN/dS low NPII
aorta morphogenesis	1.34032	1	low dN/dS low NPII
ARF protein signal transduction	1.75421	1	low dN/dS low NPII
ATF6-mediated unfolded protein response	4.61605	1	low dN/dS low NPII
ATP synthesis coupled proton transport	34.1664	1	low dN/dS low NPII
atrial septum development	1.34366	1	low dN/dS low NPII
axon extension involved in axon guidance	6.3015	1	low dN/dS low NPII
blastocyst formation	1.58135	1	low dN/dS low NPII
blastocyst hatching	1.4758	1	low dN/dS low NPII
bone mineralization involved in bone maturation	1.94014	1	low dN/dS low NPII
branching morphogenesis of a nerve	1.58055	1	low dN/dS low NPII
calcium ion-regulated exocytosis of neurotransmitter	4.64643	1	low dN/dS low NPII
calcium ion export	1.3898	1	low dN/dS low NPII
cardiac atrium development	1.39058	1	low dN/dS low NPII
cardiac atrium morphogenesis	1.43598	1	low dN/dS low NPII
cardiac muscle cell membrane repolarization	1.77659	1	low dN/dS low NPII
cardiac right ventricle morphogenesis	1.69692	1	low dN/dS low NPII
cellular potassium ion homeostasis	1.98749	1	low dN/dS low NPII
cellular response to ATP	10.7742	1	low dN/dS low NPII
cellular response to interferon-alpha	1.34143	1	low dN/dS low NPII
cellular response to misfolded protein	3.35102	1	low dN/dS low NPII
cellular response to purine-containing compound	3.5174	1	low dN/dS low NPII
cellular response to sterol depletion	7.24703	1	low dN/dS low NPII
cellular response to thyroid hormone stimulus	1.36615	1	low dN/dS low NPII
central nervous system projection neuron axonogenesis	1.48012	1	low dN/dS low NPII
cerebellar Purkinje cell differentiation	1.44933	1	low dN/dS low NPII
cerebellar Purkinje cell layer development	1.39707	1	low dN/dS low NPII
cerebellar Purkinje cell layer formation	1.42493	1	low dN/dS low NPII
cerebral cortex GABAergic interneuron differentiation	1.80909	1	low dN/dS low NPII
chemosensory behavior	1.70764	1	low dN/dS low NPII
chondrocyte development	1.5187	1	low dN/dS low NPII
chromatin silencing at telomere	1.72985	1	low dN/dS low NPII
collagen biosynthetic process	1.57988	1	low dN/dS low NPII
collagen catabolic process	1.50614	1	low dN/dS low NPII
collagen fibril organization	1.36	1	low dN/dS low NPII
collagen metabolic process	1.40526	1	low dN/dS low NPII
complement receptor mediated signaling pathway	1.52902	1	low dN/dS low NPII
COPII-coated vesicle cargo loading	1.88579	1	low dN/dS low NPII
cornea development in camera-type eye	1.43315	1	low dN/dS low NPII
coronary vasculature development	1.52414	1	low dN/dS low NPII
coronary vasculature morphogenesis	1.37095	1	low dN/dS low NPII
cranial nerve morphogenesis	4.74442	1	low dN/dS low NPII
cristae formation	29.4246	1	low dN/dS low NPII
cytoplasmic sequestering of protein	1.68771	1	low dN/dS low NPII
cytoplasmic sequestering of transcription factor	1.79787	1	low dN/dS low NPII
definitive hemopoiesis	1.97892	1	low dN/dS low NPII
dendritic cell apoptotic process	1.72684	1	low dN/dS low NPII
dentate gyrus development	1.37878	1	low dN/dS low NPII
detection of temperature stimulus involved in sensory perception of pain	1.68609	1	low dN/dS low NPII
diet induced thermogenesis	4.16525	1	low dN/dS low NPII
DNA-templated transcription, termination	1.55222	1	low dN/dS low NPII
DNA replication-dependent nucleosome assembly	1.52241	1	low dN/dS low NPII
DNA replication-dependent nucleosome organization	1.52241	1	low dN/dS low NPII
dopamine secretion	4.17408	1	low dN/dS low NPII
dorsal aorta development	1.56875	1	low dN/dS low NPII
dorsal spinal cord development	1.49125	1	low dN/dS low NPII
embryonic camera-type eye formation	1.51883	1	low dN/dS low NPII
embryonic skeletal system development	1.94433	1	low dN/dS low NPII
enamel mineralization	1.77638	1	low dN/dS low NPII
endocytic recycling	1.58797	1	low dN/dS low NPII
endoplasmic reticulum to cytosol transport	1.3784	1	low dN/dS low NPII
endosome to plasma membrane protein transport	3.77957	1	low dN/dS low NPII
endosome transport via multivesicular body sorting pathway	1.3784	1	low dN/dS low NPII
energy coupled proton transport, down electrochemical gradient	34.1664	1	low dN/dS low NPII
epithelial cell differentiation involved in prostate gland development	1.65466	1	low dN/dS low NPII
epithelial cell morphogenesis	1.43691	1	low dN/dS low NPII
epithelial cilium movement involved in extracellular fluid movement	1.49183	1	low dN/dS low NPII
ER-associated misfolded protein catabolic process	1.56235	1	low dN/dS low NPII
ERAD pathway	1.36274	1	low dN/dS low NPII
erythrocyte development	1.6506	1	low dN/dS low NPII
establishment of protein localization to postsynaptic membrane	3.77957	1	low dN/dS low NPII
establishment of protein localization to vacuole	1.33441	1	low dN/dS low NPII
establishment of sister chromatid cohesion	1.71658	1	low dN/dS low NPII
establishment of skin barrier	1.82201	1	low dN/dS low NPII
excitatory synapse assembly	1.30872	1	low dN/dS low NPII
exploration behavior	1.58704	1	low dN/dS low NPII
extracellular transport	1.46961	1	low dN/dS low NPII
facial nerve development	5.92365	1	low dN/dS low NPII
facial nerve morphogenesis	5.92365	1	low dN/dS low NPII
fatty acid derivative catabolic process	3.81804	1	low dN/dS low NPII
fibroblast activation	1.95366	1	low dN/dS low NPII
forebrain cell migration	2.29174	1	low dN/dS low NPII
forebrain morphogenesis	1.53598	1	low dN/dS low NPII
G protein-coupled purinergic nucleotide receptor signaling pathway	24.8384	1	low dN/dS low NPII
gas homeostasis	1.40377	1	low dN/dS low NPII
glutathione biosynthetic process	1.65531	1	low dN/dS low NPII
glycoprotein catabolic process	1.59275	1	low dN/dS low NPII
glycoside catabolic process	1.31388	1	low dN/dS low NPII
Golgi to endosome transport	1.62731	1	low dN/dS low NPII
GTP biosynthetic process	24.2742	1	low dN/dS low NPII
guanosine-containing compound biosynthetic process	23.5785	1	low dN/dS low NPII
hatching	1.4758	1	low dN/dS low NPII
hemoglobin biosynthetic process	1.44259	1	low dN/dS low NPII
hemoglobin metabolic process	1.36615	1	low dN/dS low NPII
heparin biosynthetic process	4.15259	1	low dN/dS low NPII
heparin metabolic process	4.09474	1	low dN/dS low NPII
histamine secretion	1.72684	1	low dN/dS low NPII
histone H2B ubiquitination	2.90035	1	low dN/dS low NPII
histone H3-K14 acetylation	1.36014	1	low dN/dS low NPII
histone H3-K4 trimethylation	1.65134	1	low dN/dS low NPII
histone H3-K9 trimethylation	1.38139	1	low dN/dS low NPII
histone H4-K5 acetylation	1.65134	1	low dN/dS low NPII
histone H4-K8 acetylation	1.65134	1	low dN/dS low NPII
IMP biosynthetic process	1.53795	1	low dN/dS low NPII
IMP metabolic process	5.65107	1	low dN/dS low NPII
inactivation of MAPK activity	1.45233	1	low dN/dS low NPII
inhibitory synapse assembly	1.42116	1	low dN/dS low NPII
inner ear auditory receptor cell differentiation	2.64418	1	low dN/dS low NPII
inner mitochondrial membrane organization	26.3557	1	low dN/dS low NPII
insemination	2.34969	1	low dN/dS low NPII
integrated stress response signaling	1.62326	1	low dN/dS low NPII
intra-Golgi vesicle-mediated transport	1.45783	1	low dN/dS low NPII
intracellular cholesterol transport	1.62663	1	low dN/dS low NPII
intracellular sterol transport	1.62663	1	low dN/dS low NPII
L-glutamate import	1.4921	1	low dN/dS low NPII
L-glutamate import across plasma membrane	1.4921	1	low dN/dS low NPII
L-glutamate transmembrane transport	1.3877	1	low dN/dS low NPII
layer formation in cerebral cortex	3.40448	1	low dN/dS low NPII
leukotriene biosynthetic process	1.85839	1	low dN/dS low NPII
locomotory exploration behavior	1.66446	1	low dN/dS low NPII
loop of Henle development	1.55386	1	low dN/dS low NPII
lysosomal transport	2.25043	1	low dN/dS low NPII
magnesium ion transport	1.9541	1	low dN/dS low NPII
male sex determination	1.65466	1	low dN/dS low NPII
melanin biosynthetic process	1.35367	1	low dN/dS low NPII
membrane depolarization during cardiac muscle cell action potential	1.86078	1	low dN/dS low NPII
membrane lipid catabolic process	1.47965	1	low dN/dS low NPII
membrane raft assembly	1.37911	1	low dN/dS low NPII
membrane repolarization	1.74085	1	low dN/dS low NPII
membrane repolarization during action potential	1.7922	1	low dN/dS low NPII
membrane repolarization during cardiac muscle cell action potential	1.8231	1	low dN/dS low NPII
mesenchymal to epithelial transition	1.37366	1	low dN/dS low NPII
mesodermal cell fate commitment	1.71076	1	low dN/dS low NPII
metal ion export	1.53142	1	low dN/dS low NPII
microtubule depolymerization	1.32078	1	low dN/dS low NPII
mitochondrial ATP synthesis coupled proton transport	32.6945	1	low dN/dS low NPII
mRNA-containing ribonucleoprotein complex export from nucleus	13.2884	1	low dN/dS low NPII
mRNA export from nucleus	13.2884	1	low dN/dS low NPII
mRNA transport	12.8475	1	low dN/dS low NPII
multivesicular body sorting pathway	1.34867	1	low dN/dS low NPII
muscle filament sliding	1.61164	1	low dN/dS low NPII
muscle organ morphogenesis	2.06127	1	low dN/dS low NPII
muscle tissue morphogenesis	2.12847	1	low dN/dS low NPII
N-acetylneuraminate metabolic process	8.05305	1	low dN/dS low NPII
NAD biosynthesis via nicotinamide riboside salvage pathway	1.72382	1	low dN/dS low NPII
negative regulation by host of viral process	1.30844	1	low dN/dS low NPII
negative regulation of amyloid fibril formation	13.5673	1	low dN/dS low NPII
negative regulation of axon extension	8.09225	1	low dN/dS low NPII
negative regulation of axon regeneration	1.54	1	low dN/dS low NPII
negative regulation of B cell mediated immunity	1.32429	1	low dN/dS low NPII
negative regulation of calcium ion transmembrane transport	1.46822	1	low dN/dS low NPII
negative regulation of calcium ion transmembrane transporter activity	1.51162	1	low dN/dS low NPII
negative regulation of calcium ion transport into cytosol	1.63574	1	low dN/dS low NPII
negative regulation of cAMP-dependent protein kinase activity	1.3997	1	low dN/dS low NPII
negative regulation of cell cycle arrest	1.71951	1	low dN/dS low NPII
negative regulation of chemotaxis	3.65047	1	low dN/dS low NPII
negative regulation of collagen biosynthetic process	1.87279	1	low dN/dS low NPII
negative regulation of collagen metabolic process	1.86148	1	low dN/dS low NPII
negative regulation of endoplasmic reticulum unfolded protein response	1.3098	1	low dN/dS low NPII
negative regulation of fibroblast growth factor receptor signaling pathway	1.32559	1	low dN/dS low NPII
negative regulation of glycolytic process	1.62192	1	low dN/dS low NPII
negative regulation of heart rate	1.80949	1	low dN/dS low NPII
negative regulation of hematopoietic progenitor cell differentiation	1.74718	1	low dN/dS low NPII
negative regulation of humoral immune response	1.31314	1	low dN/dS low NPII
negative regulation of immunoglobulin mediated immune response	1.32429	1	low dN/dS low NPII
negative regulation of intrinsic apoptotic signaling pathway by p53 class mediator	1.63502	1	low dN/dS low NPII
negative regulation of JUN kinase activity	1.3464	1	low dN/dS low NPII
negative regulation of leukocyte mediated cytotoxicity	16.3549	1	low dN/dS low NPII
negative regulation of microtubule depolymerization	1.40444	1	low dN/dS low NPII
negative regulation of muscle contraction	3.54956	1	low dN/dS low NPII
negative regulation of myeloid cell apoptotic process	1.6636	1	low dN/dS low NPII
negative regulation of myotube differentiation	1.37977	1	low dN/dS low NPII
negative regulation of natural killer cell mediated cytotoxicity	16.9162	1	low dN/dS low NPII
negative regulation of natural killer cell mediated immunity	16.7761	1	low dN/dS low NPII
negative regulation of neuron projection regeneration	1.53514	1	low dN/dS low NPII
negative regulation of nitric-oxide synthase activity	1.3657	1	low dN/dS low NPII
negative regulation of osteoblast differentiation	1.49592	1	low dN/dS low NPII
negative regulation of osteoblast proliferation	1.64908	1	low dN/dS low NPII
negative regulation of oxidative stress-induced neuron death	1.50594	1	low dN/dS low NPII
negative regulation of pathway-restricted SMAD protein phosphorylation	1.7525	1	low dN/dS low NPII
negative regulation of peptidyl-threonine phosphorylation	1.5527	1	low dN/dS low NPII
negative regulation of protein autophosphorylation	1.3657	1	low dN/dS low NPII
negative regulation of protein localization to cell surface	1.81743	1	low dN/dS low NPII
negative regulation of release of sequestered calcium ion into cytosol	1.36221	1	low dN/dS low NPII
negative regulation of response to endoplasmic reticulum stress	1.64765	1	low dN/dS low NPII
negative regulation of Rho protein signal transduction	1.62844	1	low dN/dS low NPII
negative regulation of ryanodine-sensitive calcium-release channel activity	1.52687	1	low dN/dS low NPII
negative regulation of smooth muscle contraction	3.89327	1	low dN/dS low NPII
negative regulation of sodium ion transport	1.58704	1	low dN/dS low NPII
negative regulation of sprouting angiogenesis	1.78231	1	low dN/dS low NPII
negative regulation of systemic arterial blood pressure	8.94982	1	low dN/dS low NPII
negative regulation of toll-like receptor 4 signaling pathway	1.71558	1	low dN/dS low NPII
negative regulation of transcription by competitive promoter binding	1.74718	1	low dN/dS low NPII
negative regulation of transcription regulatory region DNA binding	1.42487	1	low dN/dS low NPII
negative regulation of vascular associated smooth muscle cell differentiation	1.71126	1	low dN/dS low NPII
negative regulation of vascular endothelial growth factor receptor signaling pathway	1.3098	1	low dN/dS low NPII
neural retina development	1.55382	1	low dN/dS low NPII
neuron cell-cell adhesion	1.35196	1	low dN/dS low NPII
neuron fate specification	1.37725	1	low dN/dS low NPII
neuron projection extension involved in neuron projection guidance	6.3015	1	low dN/dS low NPII
neuronal ion channel clustering	1.72501	1	low dN/dS low NPII
neurotransmitter receptor transport to plasma membrane	3.77957	1	low dN/dS low NPII
neurotransmitter receptor transport to postsynaptic membrane	3.77957	1	low dN/dS low NPII
neurotransmitter receptor transport, endosome to plasma membrane	3.7866	1	low dN/dS low NPII
neutrophil homeostasis	1.5233	1	low dN/dS low NPII
nonribosomal peptide biosynthetic process	1.6538	1	low dN/dS low NPII
Notch receptor processing	3.33046	1	low dN/dS low NPII
notochord development	1.40835	1	low dN/dS low NPII
nuclear-transcribed mRNA catabolic process, deadenylation-dependent decay	2.63892	1	low dN/dS low NPII
nucleosome assembly	2.1255	1	low dN/dS low NPII
nucleotide salvage	9.55731	1	low dN/dS low NPII
olfactory bulb interneuron differentiation	1.51883	1	low dN/dS low NPII
olfactory lobe development	1.45489	1	low dN/dS low NPII
organism emergence from protective structure	1.4758	1	low dN/dS low NPII
oxygen transport	1.67163	1	low dN/dS low NPII
parasympathetic nervous system development	5.31878	1	low dN/dS low NPII
pentose metabolic process	2.65926	1	low dN/dS low NPII
peptide cross-linking	1.41782	1	low dN/dS low NPII
peptidyl-asparagine modification	2.11341	1	low dN/dS low NPII
peptidyl-lysine trimethylation	1.53251	1	low dN/dS low NPII
PERK-mediated unfolded protein response	1.6538	1	low dN/dS low NPII
phagolysosome assembly	2.64316	1	low dN/dS low NPII
phagosome-lysosome fusion	2.87502	1	low dN/dS low NPII
phagosome maturation	1.80095	1	low dN/dS low NPII
pharyngeal system development	1.67003	1	low dN/dS low NPII
phenotypic switching	1.68952	1	low dN/dS low NPII
phosphatidylethanolamine biosynthetic process	1.89629	1	low dN/dS low NPII
phosphatidylethanolamine metabolic process	1.74371	1	low dN/dS low NPII
positive regulation of catecholamine secretion	2.4101	1	low dN/dS low NPII
positive regulation of cell size	1.38784	1	low dN/dS low NPII
positive regulation of chromatin assembly or disassembly	1.71037	1	low dN/dS low NPII
positive regulation of CREB transcription factor activity	1.50195	1	low dN/dS low NPII
positive regulation of dendrite development	1.68952	1	low dN/dS low NPII
positive regulation of DNA-templated transcription, elongation	2.36742	1	low dN/dS low NPII
positive regulation of DNA methylation-dependent heterochromatin assembly	1.72985	1	low dN/dS low NPII
positive regulation of endoplasmic reticulum stress-induced intrinsic apoptotic signaling pathway	1.3997	1	low dN/dS low NPII
positive regulation of glial cell migration	1.60047	1	low dN/dS low NPII
positive regulation of gonad development	1.50988	1	low dN/dS low NPII
positive regulation of guanylate cyclase activity	1.61264	1	low dN/dS low NPII
positive regulation of heterochromatin assembly	1.71126	1	low dN/dS low NPII
positive regulation of heterochromatin organization	1.71126	1	low dN/dS low NPII
positive regulation of megakaryocyte differentiation	1.97892	1	low dN/dS low NPII
positive regulation of metallopeptidase activity	1.6636	1	low dN/dS low NPII
positive regulation of metaphase/anaphase transition of cell cycle	1.31316	1	low dN/dS low NPII
positive regulation of mitotic metaphase/anaphase transition	1.33545	1	low dN/dS low NPII
positive regulation of mitotic sister chromatid separation	1.33545	1	low dN/dS low NPII
positive regulation of monocyte chemotaxis	1.49125	1	low dN/dS low NPII
positive regulation of mRNA splicing, via spliceosome	1.53393	1	low dN/dS low NPII
positive regulation of muscle contraction	3.09789	1	low dN/dS low NPII
positive regulation of neuron migration	1.38796	1	low dN/dS low NPII
positive regulation of pathway-restricted SMAD protein phosphorylation	1.45963	1	low dN/dS low NPII
positive regulation of peptidyl-serine phosphorylation of STAT protein	32.6714	1	low dN/dS low NPII
positive regulation of protein kinase A signaling	1.80949	1	low dN/dS low NPII
positive regulation of smooth muscle contraction	3.40209	1	low dN/dS low NPII
positive regulation of striated muscle contraction	1.78526	1	low dN/dS low NPII
positive regulation of transcription elongation from RNA polymerase II promoter	2.90035	1	low dN/dS low NPII
positive regulation of triglyceride biosynthetic process	1.90412	1	low dN/dS low NPII
positive regulation of voltage-gated calcium channel activity	1.4535	1	low dN/dS low NPII
posttranslational protein targeting to endoplasmic reticulum membrane	5.11047	1	low dN/dS low NPII
preganglionic parasympathetic fiber development	5.48839	1	low dN/dS low NPII
proteasomal ubiquitin-independent protein catabolic process	1.6538	1	low dN/dS low NPII
protein deglycosylation	1.59275	1	low dN/dS low NPII
protein exit from endoplasmic reticulum	1.31915	1	low dN/dS low NPII
protein heterooligomerization	2.19807	1	low dN/dS low NPII
protein homotrimerization	1.46568	1	low dN/dS low NPII
protein K63-linked deubiquitination	1.35905	1	low dN/dS low NPII
protein N-linked glycosylation	3.74274	1	low dN/dS low NPII
protein N-linked glycosylation via asparagine	2.14724	1	low dN/dS low NPII
protein O-linked glycosylation	2.38908	1	low dN/dS low NPII
protein quality control for misfolded or incompletely synthesized proteins	3.1801	1	low dN/dS low NPII
protein targeting to lysosome	1.53393	1	low dN/dS low NPII
protein targeting to vacuole	1.39486	1	low dN/dS low NPII
protein trimerization	1.42449	1	low dN/dS low NPII
proton-transporting two-sector ATPase complex assembly	1.42909	1	low dN/dS low NPII
purine nucleobase biosynthetic process	2.33131	1	low dN/dS low NPII
purine nucleoside catabolic process	1.61057	1	low dN/dS low NPII
purine ribonucleoside catabolic process	1.61057	1	low dN/dS low NPII
purine ribonucleotide catabolic process	1.51532	1	low dN/dS low NPII
pyramidal neuron differentiation	1.50988	1	low dN/dS low NPII
reflex	1.74735	1	low dN/dS low NPII
regulation of alternative mRNA splicing, via spliceosome	1.49934	1	low dN/dS low NPII
regulation of amino acid import across plasma membrane	1.53936	1	low dN/dS low NPII
regulation of amino acid transmembrane transport	1.53936	1	low dN/dS low NPII
regulation of ARF protein signal transduction	1.75421	1	low dN/dS low NPII
regulation of astrocyte differentiation	1.48012	1	low dN/dS low NPII
regulation of autophagosome maturation	1.74735	1	low dN/dS low NPII
regulation of axon extension involved in axon guidance	6.5163	1	low dN/dS low NPII
regulation of calcium ion transmembrane transport via high voltage-gated calcium channel	1.31415	1	low dN/dS low NPII
regulation of calcium ion transmembrane transporter activity	1.83591	1	low dN/dS low NPII
regulation of cAMP-dependent protein kinase activity	1.62844	1	low dN/dS low NPII
regulation of cardiac conduction	1.47558	1	low dN/dS low NPII
regulation of chromatin assembly	1.62701	1	low dN/dS low NPII
regulation of chromatin assembly or disassembly	1.57339	1	low dN/dS low NPII
regulation of cilium assembly	1.39301	1	low dN/dS low NPII
regulation of circadian sleep/wake cycle	1.62844	1	low dN/dS low NPII
regulation of circadian sleep/wake cycle, sleep	1.68153	1	low dN/dS low NPII
regulation of collagen biosynthetic process	1.62611	1	low dN/dS low NPII
regulation of collagen metabolic process	1.60107	1	low dN/dS low NPII
regulation of dendrite extension	4.29696	1	low dN/dS low NPII
regulation of dendritic cell apoptotic process	1.72684	1	low dN/dS low NPII
regulation of DNA methylation-dependent heterochromatin assembly	1.71037	1	low dN/dS low NPII
regulation of dopamine secretion	4.17408	1	low dN/dS low NPII
regulation of ERAD pathway	1.6538	1	low dN/dS low NPII
regulation of gastric acid secretion	1.88867	1	low dN/dS low NPII
regulation of glial cell migration	1.49921	1	low dN/dS low NPII
regulation of gonad development	1.43053	1	low dN/dS low NPII
regulation of GTP binding	1.58055	1	low dN/dS low NPII
regulation of guanylate cyclase activity	1.36221	1	low dN/dS low NPII
regulation of hematopoietic stem cell proliferation	1.6636	1	low dN/dS low NPII
regulation of heterochromatin assembly	1.66014	1	low dN/dS low NPII
regulation of heterochromatin organization	1.66014	1	low dN/dS low NPII
regulation of kidney development	1.49877	1	low dN/dS low NPII
regulation of male gonad development	1.50988	1	low dN/dS low NPII
regulation of meiotic nuclear division	1.38326	1	low dN/dS low NPII
regulation of melanin biosynthetic process	1.49842	1	low dN/dS low NPII
regulation of membrane repolarization	1.77659	1	low dN/dS low NPII
regulation of membrane repolarization during action potential	1.40377	1	low dN/dS low NPII
regulation of metalloendopeptidase activity	1.63686	1	low dN/dS low NPII
regulation of metallopeptidase activity	1.63502	1	low dN/dS low NPII
regulation of microtubule depolymerization	1.3784	1	low dN/dS low NPII
regulation of mitochondrial fusion	1.69808	1	low dN/dS low NPII
regulation of mRNA splicing, via spliceosome	1.69191	1	low dN/dS low NPII
regulation of neutrophil activation	3.66155	1	low dN/dS low NPII
regulation of organelle transport along microtubule	1.69692	1	low dN/dS low NPII
regulation of oxidative phosphorylation	1.40444	1	low dN/dS low NPII
regulation of peptidyl-serine phosphorylation of STAT protein	31.5999	1	low dN/dS low NPII
regulation of PERK-mediated unfolded protein response	1.34143	1	low dN/dS low NPII
regulation of postsynaptic cytosolic calcium ion concentration	1.51883	1	low dN/dS low NPII
regulation of protein kinase A signaling	1.60656	1	low dN/dS low NPII
regulation of relaxation of muscle	1.35361	1	low dN/dS low NPII
regulation of rRNA processing	1.44261	1	low dN/dS low NPII
regulation of secondary metabolic process	1.49842	1	low dN/dS low NPII
regulation of secondary metabolite biosynthetic process	1.49842	1	low dN/dS low NPII
regulation of skeletal muscle contraction	1.9541	1	low dN/dS low NPII
regulation of smooth muscle contraction	9.18287	1	low dN/dS low NPII
regulation of T-helper 2 cell cytokine production	3.21375	1	low dN/dS low NPII
regulation of the force of heart contraction	3.42887	1	low dN/dS low NPII
regulation of transforming growth factor beta1 production	1.78021	1	low dN/dS low NPII
regulation of translation in response to endoplasmic reticulum stress	1.75266	1	low dN/dS low NPII
regulation of type B pancreatic cell proliferation	1.3657	1	low dN/dS low NPII
regulation of water loss via skin	1.80108	1	low dN/dS low NPII
response to amphetamine	1.39874	1	low dN/dS low NPII
response to caffeine	1.67205	1	low dN/dS low NPII
response to dietary excess	3.52395	1	low dN/dS low NPII
response to misfolded protein	3.29906	1	low dN/dS low NPII
response to vitamin E	1.81785	1	low dN/dS low NPII
retina morphogenesis in camera-type eye	1.4694	1	low dN/dS low NPII
retrograde protein transport, ER to cytosol	1.3784	1	low dN/dS low NPII
retrograde transport, endosome to plasma membrane	3.25045	1	low dN/dS low NPII
retrograde vesicle-mediated transport, Golgi to endoplasmic reticulum	2.71547	1	low dN/dS low NPII
reversible differentiation	1.71616	1	low dN/dS low NPII
saliva secretion	1.44255	1	low dN/dS low NPII
secondary palate development	2.87557	1	low dN/dS low NPII
secretory granule organization	1.56892	1	low dN/dS low NPII
semaphorin-plexin signaling pathway involved in axon guidance	11.1565	1	low dN/dS low NPII
semaphorin-plexin signaling pathway involved in neuron projection guidance	13.4059	1	low dN/dS low NPII
skin morphogenesis	1.55386	1	low dN/dS low NPII
small nucleolar ribonucleoprotein complex assembly	1.3359	1	low dN/dS low NPII
smoothened signaling pathway involved in dorsal/ventral neural tube patterning	1.7886	1	low dN/dS low NPII
SNARE complex assembly	2.28147	1	low dN/dS low NPII
sodium ion export across plasma membrane	1.68402	1	low dN/dS low NPII
spermatid nucleus differentiation	2.57855	1	low dN/dS low NPII
sphingoid biosynthetic process	2.85532	1	low dN/dS low NPII
sphingoid metabolic process	4.44727	1	low dN/dS low NPII
sphingosine biosynthetic process	2.85532	1	low dN/dS low NPII
sphingosine metabolic process	4.55768	1	low dN/dS low NPII
SREBP signaling pathway	7.29578	1	low dN/dS low NPII
SRP-dependent cotranslational protein targeting to membrane, signal sequence recognition	1.71758	1	low dN/dS low NPII
startle response	1.69852	1	low dN/dS low NPII
substrate-dependent cell migration	1.4569	1	low dN/dS low NPII
synaptic vesicle fusion to presynaptic active zone membrane	2.23873	1	low dN/dS low NPII
T cell chemotaxis	1.37725	1	low dN/dS low NPII
telencephalon cell migration	2.32265	1	low dN/dS low NPII
termination of RNA polymerase I transcription	1.59847	1	low dN/dS low NPII
tooth mineralization	1.69948	1	low dN/dS low NPII
transcription elongation from RNA polymerase I promoter	1.59847	1	low dN/dS low NPII
transforming growth factor beta1 production	1.76899	1	low dN/dS low NPII
transmission of nerve impulse	3.7152	1	low dN/dS low NPII
trigeminal nerve development	5.8136	1	low dN/dS low NPII
tripartite regional subdivision	3.22412	1	low dN/dS low NPII
trophoblast giant cell differentiation	1.32429	1	low dN/dS low NPII
type B pancreatic cell apoptotic process	1.3359	1	low dN/dS low NPII
ubiquitin-dependent ERAD pathway	1.40925	1	low dN/dS low NPII
ubiquitin-dependent protein catabolic process via the multivesicular body sorting pathway	1.41109	1	low dN/dS low NPII
UDP-N-acetylglucosamine metabolic process	2.13893	1	low dN/dS low NPII
UTP biosynthetic process	24.6627	1	low dN/dS low NPII
ventral spinal cord interneuron differentiation	1.97892	1	low dN/dS low NPII
ventricular septum development	2.15688	1	low dN/dS low NPII
ventricular system development	1.54806	1	low dN/dS low NPII
very long-chain fatty acid metabolic process	1.51768	1	low dN/dS low NPII
vesicle cargo loading	1.74589	1	low dN/dS low NPII
vesicle fusion to plasma membrane	2.23873	1	low dN/dS low NPII
vesicle targeting	1.66241	1	low dN/dS low NPII
virion attachment to host cell	1.38784	1	low dN/dS low NPII
walking behavior	1.48012	1	low dN/dS low NPII
white fat cell differentiation	1.37452	1	low dN/dS low NPII
necroptotic process	4.82171	36	high dN/dS high NPII
regulation of necrotic cell death	3.36597	29	high dN/dS high NPII
regulation of programmed necrotic cell death	3.62603	29	high dN/dS high NPII
toll-like receptor 3 signaling pathway	3.32554	29	high dN/dS high NPII
negative regulation of necroptotic process	3.82729	28	high dN/dS high NPII
negative regulation of necrotic cell death	3.67573	28	high dN/dS high NPII
negative regulation of programmed necrotic cell death	3.80326	28	high dN/dS high NPII
regulation of necroptotic process	3.76864	28	high dN/dS high NPII
regulation of killing of cells of other organism	1.63748	27	high dN/dS high NPII
modulation by virus of host cellular process	1.61724	26	high dN/dS high NPII
TRAIL-activated apoptotic signaling pathway	3.17696	26	high dN/dS high NPII
modulation by symbiont of host cellular process	1.56761	25	high dN/dS high NPII
negative regulation of T cell apoptotic process	1.56385	20	high dN/dS high NPII
killing of cells of other organism	1.49822	17	high dN/dS high NPII
lymph node development	1.83942	17	high dN/dS high NPII
regulation of T cell apoptotic process	1.62594	16	high dN/dS high NPII
positive regulation of cellular extravasation	1.60788	15	high dN/dS high NPII
T cell extravasation	1.81979	15	high dN/dS high NPII
positive regulation of release of cytochrome c from mitochondria	2.11515	14	high dN/dS high NPII
positive regulation of necrotic cell death	1.82656	13	high dN/dS high NPII
regulation of macrophage activation	2.11363	13	high dN/dS high NPII
activation of JNKK activity	1.74499	12	high dN/dS high NPII
regulation of interleukin-6-mediated signaling pathway	1.69602	12	high dN/dS high NPII
regulation of nucleobase-containing compound transport	1.62104	12	high dN/dS high NPII
interleukin-17 production	3.91438	11	high dN/dS high NPII
positive regulation of macrophage activation	2.04544	11	high dN/dS high NPII
positive regulation of response to DNA damage stimulus	1.8329	11	high dN/dS high NPII
positive regulation of defense response to virus by host	5.4314	10	high dN/dS high NPII
regulation of apoptotic process involved in development	1.65205	10	high dN/dS high NPII
regulation of apoptotic process involved in morphogenesis	1.67664	10	high dN/dS high NPII
regulation of defense response to virus	4.80153	10	high dN/dS high NPII
regulation of interleukin-17 production	4.19364	10	high dN/dS high NPII
regulation of T-helper 17 cell differentiation	5.83792	10	high dN/dS high NPII
regulation of T-helper 17 type immune response	5.77226	10	high dN/dS high NPII
signal transduction involved in G2 DNA damage checkpoint	1.76155	10	high dN/dS high NPII
cellular anion homeostasis	2.42007	9	high dN/dS high NPII
defense response to Gram-negative bacterium	3.82679	9	high dN/dS high NPII
granulocyte macrophage colony-stimulating factor production	5.25178	9	high dN/dS high NPII
isotype switching to IgG isotypes	2.00054	9	high dN/dS high NPII
negative regulation of interleukin-17 production	1.85466	9	high dN/dS high NPII
positive regulation of granulocyte macrophage colony-stimulating factor production	5.41996	9	high dN/dS high NPII
positive regulation of toll-like receptor signaling pathway	3.11734	9	high dN/dS high NPII
regulation of granulocyte macrophage colony-stimulating factor production	5.30748	9	high dN/dS high NPII
amine catabolic process	10.936	8	high dN/dS high NPII
anion homeostasis	2.2891	8	high dN/dS high NPII
aromatic amino acid family metabolic process	10.8913	8	high dN/dS high NPII
cellular biogenic amine catabolic process	11.0385	8	high dN/dS high NPII
chemokine (C-X-C motif) ligand 2 production	1.56931	8	high dN/dS high NPII
chloride ion homeostasis	1.68377	8	high dN/dS high NPII
matrix metallopeptidase secretion	2.23515	8	high dN/dS high NPII
mitotic DNA replication	1.74106	8	high dN/dS high NPII
monovalent inorganic anion homeostasis	1.68377	8	high dN/dS high NPII
plasma membrane phospholipid scrambling	1.60752	8	high dN/dS high NPII
positive regulation of chemokine (C-X-C motif) ligand 2 production	1.69778	8	high dN/dS high NPII
positive regulation of DNA repair	1.46399	8	high dN/dS high NPII
regulation of chemokine (C-X-C motif) ligand 2 production	1.56931	8	high dN/dS high NPII
regulation of isotype switching	1.772	8	high dN/dS high NPII
regulation of isotype switching to IgG isotypes	2.03666	8	high dN/dS high NPII
regulation of matrix metallopeptidase secretion	2.23515	8	high dN/dS high NPII
regulation of mitotic sister chromatid segregation	2.23966	8	high dN/dS high NPII
replicative senescence	2.68333	8	high dN/dS high NPII
response to tumor cell	1.76063	8	high dN/dS high NPII
aerobic electron transport chain	1.555	7	high dN/dS high NPII
aromatic amino acid family catabolic process	12.5199	7	high dN/dS high NPII
dendritic cell cytokine production	2.53544	7	high dN/dS high NPII
determination of adult lifespan	2.10223	7	high dN/dS high NPII
DNA replication checkpoint	2.01399	7	high dN/dS high NPII
DNA strand elongation involved in DNA replication	8.94516	7	high dN/dS high NPII
extracellular matrix constituent secretion	1.57579	7	high dN/dS high NPII
mitochondrial electron transport, cytochrome c to oxygen	1.555	7	high dN/dS high NPII
mitochondrial electron transport, ubiquinol to cytochrome c	1.64769	7	high dN/dS high NPII
mitotic spindle assembly checkpoint	2.38298	7	high dN/dS high NPII
mitotic spindle checkpoint	2.38298	7	high dN/dS high NPII
multicellular organism aging	1.95067	7	high dN/dS high NPII
negative regulation of extracellular matrix organization	1.55605	7	high dN/dS high NPII
phenol-containing compound biosynthetic process	2.14189	7	high dN/dS high NPII
positive regulation of immune response to tumor cell	2.01866	7	high dN/dS high NPII
positive regulation of immunoglobulin production	2.44878	7	high dN/dS high NPII
positive regulation of interleukin-17 production	6.00048	7	high dN/dS high NPII
positive regulation of isotype switching	1.87053	7	high dN/dS high NPII
positive regulation of response to tumor cell	2.01866	7	high dN/dS high NPII
pteridine-containing compound metabolic process	3.22533	7	high dN/dS high NPII
regulation of dendritic cell cytokine production	2.56914	7	high dN/dS high NPII
regulation of immune response to tumor cell	1.96713	7	high dN/dS high NPII
regulation of response to tumor cell	1.96713	7	high dN/dS high NPII
serine family amino acid metabolic process	4.42878	7	high dN/dS high NPII
spindle assembly checkpoint	2.38298	7	high dN/dS high NPII
spindle checkpoint	2.37603	7	high dN/dS high NPII
apoptotic process involved in development	1.72763	6	high dN/dS high NPII
axon ensheathment in central nervous system	1.79337	6	high dN/dS high NPII
catechol-containing compound biosynthetic process	2.04232	6	high dN/dS high NPII
catecholamine biosynthetic process	2.04232	6	high dN/dS high NPII
cellular response to hydroxyurea	1.8272	6	high dN/dS high NPII
central nervous system myelination	1.79337	6	high dN/dS high NPII
centrosome separation	1.7764	6	high dN/dS high NPII
immunological memory formation process	8.82669	6	high dN/dS high NPII
immunological memory process	8.69451	6	high dN/dS high NPII
indolalkylamine catabolic process	15.1279	6	high dN/dS high NPII
indolalkylamine metabolic process	15.9672	6	high dN/dS high NPII
indole-containing compound catabolic process	15.1279	6	high dN/dS high NPII
interleukin-18 production	1.94833	6	high dN/dS high NPII
memory T cell differentiation	8.82669	6	high dN/dS high NPII
mitotic centrosome separation	1.78296	6	high dN/dS high NPII
negative regulation of blood vessel endothelial cell proliferation involved in sprouting angiogenesis	1.87865	6	high dN/dS high NPII
negative regulation of chromosome segregation	2.51874	6	high dN/dS high NPII
negative regulation of chromosome separation	2.51874	6	high dN/dS high NPII
negative regulation of metaphase/anaphase transition of cell cycle	2.53646	6	high dN/dS high NPII
negative regulation of mitotic metaphase/anaphase transition	2.55241	6	high dN/dS high NPII
negative regulation of mitotic sister chromatid segregation	2.5359	6	high dN/dS high NPII
negative regulation of mitotic sister chromatid separation	2.5359	6	high dN/dS high NPII
negative regulation of phagocytosis	1.78904	6	high dN/dS high NPII
negative regulation of sister chromatid segregation	2.5359	6	high dN/dS high NPII
NK T cell activation	7.13492	6	high dN/dS high NPII
positive regulation of chromosome segregation	1.63219	6	high dN/dS high NPII
positive regulation of DNA damage response, signal transduction by p53 class mediator	2.09422	6	high dN/dS high NPII
positive regulation of SMAD protein signal transduction	1.89312	6	high dN/dS high NPII
positive regulation of T-helper 1 type immune response	8.81859	6	high dN/dS high NPII
regulation of extracellular matrix organization	1.4995	6	high dN/dS high NPII
regulation of interleukin-18 production	1.96141	6	high dN/dS high NPII
regulation of memory T cell differentiation	8.83063	6	high dN/dS high NPII
regulation of skeletal muscle satellite cell proliferation	1.94581	6	high dN/dS high NPII
regulation of SMAD protein signal transduction	1.7474	6	high dN/dS high NPII
release of sequestered calcium ion into cytosol by endoplasmic reticulum	1.53872	6	high dN/dS high NPII
response to hydroxyurea	1.81028	6	high dN/dS high NPII
skeletal muscle satellite cell proliferation	1.8996	6	high dN/dS high NPII
tryptophan catabolic process	15.1279	6	high dN/dS high NPII
tryptophan metabolic process	14.3867	6	high dN/dS high NPII
activation of MAPKKK activity	1.52223	5	high dN/dS high NPII
entrainment of circadian clock by photoperiod	2.6721	5	high dN/dS high NPII
kynurenine metabolic process	14.5523	5	high dN/dS high NPII
lipid translocation	1.48774	5	high dN/dS high NPII
negative regulation of amyloid-beta clearance	1.54346	5	high dN/dS high NPII
negative regulation of glucose transmembrane transport	1.40741	5	high dN/dS high NPII
negative regulation of interleukin-12 production	1.69791	5	high dN/dS high NPII
phospholipid translocation	1.50118	5	high dN/dS high NPII
photoperiodism	2.64734	5	high dN/dS high NPII
positive regulation of ceramide biosynthetic process	3.10273	5	high dN/dS high NPII
positive regulation of neuroinflammatory response	1.43796	5	high dN/dS high NPII
positive regulation of sphingolipid biosynthetic process	3.10273	5	high dN/dS high NPII
regulation of histone H3-K9 acetylation	1.9159	5	high dN/dS high NPII
regulation of membrane lipid distribution	1.466	5	high dN/dS high NPII
response to fungus	1.60609	5	high dN/dS high NPII
sequestering of triglyceride	1.43796	5	high dN/dS high NPII
serine family amino acid catabolic process	3.31894	5	high dN/dS high NPII
serotonin transport	2.65021	5	high dN/dS high NPII
sulfur compound catabolic process	2.59094	5	high dN/dS high NPII
adult behavior	1.49175	4	high dN/dS high NPII
amino-acid betaine metabolic process	2.15401	4	high dN/dS high NPII
chromatin-mediated maintenance of transcription	1.9302	4	high dN/dS high NPII
cysteine metabolic process	3.49755	4	high dN/dS high NPII
dicarboxylic acid biosynthetic process	7.03539	4	high dN/dS high NPII
eosinophil chemotaxis	1.74167	4	high dN/dS high NPII
eosinophil migration	1.69817	4	high dN/dS high NPII
epithelial structure maintenance	1.64753	4	high dN/dS high NPII
erythrose 4-phosphate/phosphoenolpyruvate family amino acid catabolic process	3.58715	4	high dN/dS high NPII
erythrose 4-phosphate/phosphoenolpyruvate family amino acid metabolic process	3.58715	4	high dN/dS high NPII
establishment or maintenance of transmembrane electrochemical gradient	2.26757	4	high dN/dS high NPII
folic acid-containing compound metabolic process	1.83622	4	high dN/dS high NPII
glucose catabolic process	1.55678	4	high dN/dS high NPII
glycine metabolic process	3.99185	4	high dN/dS high NPII
histone-serine phosphorylation	2.26772	4	high dN/dS high NPII
L-phenylalanine catabolic process	3.58715	4	high dN/dS high NPII
L-phenylalanine metabolic process	3.58715	4	high dN/dS high NPII
magnesium ion homeostasis	1.71586	4	high dN/dS high NPII
maintenance of gastrointestinal epithelium	1.73726	4	high dN/dS high NPII
metaphase plate congression	1.68189	4	high dN/dS high NPII
mitotic DNA replication checkpoint	2.31663	4	high dN/dS high NPII
negative regulation of DNA-dependent DNA replication	1.81578	4	high dN/dS high NPII
negative regulation of interleukin-2 production	1.66496	4	high dN/dS high NPII
negative regulation of T-helper 17 cell differentiation	1.87758	4	high dN/dS high NPII
negative regulation of T-helper 17 type immune response	1.86347	4	high dN/dS high NPII
neurotransmitter metabolic process	2.71487	4	high dN/dS high NPII
organ or tissue specific immune response	1.48008	4	high dN/dS high NPII
protein-chromophore linkage	1.83059	4	high dN/dS high NPII
regulation of RIG-I signaling pathway	2.29353	4	high dN/dS high NPII
serine family amino acid biosynthetic process	4.04344	4	high dN/dS high NPII
sulfur amino acid catabolic process	3.47419	4	high dN/dS high NPII
tetrahydrofolate metabolic process	1.89344	4	high dN/dS high NPII
amino acid transmembrane transport	1.90304	3	high dN/dS high NPII
basic amino acid transmembrane transport	1.96213	3	high dN/dS high NPII
basic amino acid transport	1.89944	3	high dN/dS high NPII
dopamine biosynthetic process	2.11471	3	high dN/dS high NPII
glycerol metabolic process	3.58461	3	high dN/dS high NPII
histone mRNA catabolic process	1.75058	3	high dN/dS high NPII
homocysteine metabolic process	1.95507	3	high dN/dS high NPII
immature B cell differentiation	2.9256	3	high dN/dS high NPII
innate immune response in mucosa	1.61545	3	high dN/dS high NPII
L-alpha-amino acid transmembrane transport	1.53997	3	high dN/dS high NPII
meiotic cell cycle phase transition	1.79351	3	high dN/dS high NPII
microtubule bundle formation	1.84899	3	high dN/dS high NPII
mitochondrial DNA metabolic process	1.7389	3	high dN/dS high NPII
mucosal immune response	1.5258	3	high dN/dS high NPII
negative regulation of circadian rhythm	1.87705	3	high dN/dS high NPII
negative regulation of interleukin-6 production	1.54603	3	high dN/dS high NPII
negative regulation of macrophage activation	1.69613	3	high dN/dS high NPII
negative regulation of membrane potential	1.73876	3	high dN/dS high NPII
negative regulation of mitochondrial membrane potential	1.7564	3	high dN/dS high NPII
neurotransmitter reuptake	4.4889	3	high dN/dS high NPII
positive regulation of keratinocyte proliferation	1.81246	3	high dN/dS high NPII
positive regulation of killing of cells of other organism	1.72887	3	high dN/dS high NPII
positive regulation of osteoblast proliferation	1.84723	3	high dN/dS high NPII
proline metabolic process	2.08222	3	high dN/dS high NPII
quinone biosynthetic process	15.5844	3	high dN/dS high NPII
regulation of glucokinase activity	1.75	3	high dN/dS high NPII
regulation of hexokinase activity	1.73334	3	high dN/dS high NPII
regulation of ketone biosynthetic process	2.04118	3	high dN/dS high NPII
regulation of microglial cell activation	1.64965	3	high dN/dS high NPII
regulation of mitotic cell cycle spindle assembly checkpoint	1.69197	3	high dN/dS high NPII
regulation of mitotic spindle checkpoint	1.69197	3	high dN/dS high NPII
regulation of spindle checkpoint	1.69197	3	high dN/dS high NPII
regulation of viral-induced cytoplasmic pattern recognition receptor signaling pathway	2.50821	3	high dN/dS high NPII
RIG-I signaling pathway	2.45745	3	high dN/dS high NPII
serotonin uptake	3.5381	3	high dN/dS high NPII
sulfur amino acid biosynthetic process	5.31472	3	high dN/dS high NPII
transferrin transport	1.50792	3	high dN/dS high NPII
ubiquinone biosynthetic process	15.5844	3	high dN/dS high NPII
ubiquinone metabolic process	15.5718	3	high dN/dS high NPII
amino acid import	2.51202	2	high dN/dS high NPII
amino acid import across plasma membrane	2.56311	2	high dN/dS high NPII
arginine transport	1.99764	2	high dN/dS high NPII
aspartate family amino acid biosynthetic process	4.62817	2	high dN/dS high NPII
azole transmembrane transport	3.1395	2	high dN/dS high NPII
bicarbonate transport	9.66739	2	high dN/dS high NPII
bile acid biosynthetic process	2.88894	2	high dN/dS high NPII
carbohydrate derivative transport	10.1796	2	high dN/dS high NPII
catechol-containing compound catabolic process	3.63807	2	high dN/dS high NPII
catecholamine catabolic process	3.63807	2	high dN/dS high NPII
cellular sodium ion homeostasis	1.49455	2	high dN/dS high NPII
chondroitin sulfate catabolic process	1.81912	2	high dN/dS high NPII
clathrin coat assembly	1.70744	2	high dN/dS high NPII
cobalamin metabolic process	1.78629	2	high dN/dS high NPII
dermatan sulfate biosynthetic process	1.86958	2	high dN/dS high NPII
dermatan sulfate metabolic process	1.84453	2	high dN/dS high NPII
dopamine uptake	4.02326	2	high dN/dS high NPII
fibrinolysis	4.10574	2	high dN/dS high NPII
glyoxylate metabolic process	6.03991	2	high dN/dS high NPII
hexose catabolic process	1.67319	2	high dN/dS high NPII
histidine metabolic process	8.8349	2	high dN/dS high NPII
iron ion transport	1.4302	2	high dN/dS high NPII
killing of cells in other organism involved in symbiotic interaction	1.48582	2	high dN/dS high NPII
L-amino acid transport	1.54246	2	high dN/dS high NPII
lactate metabolic process	1.78774	2	high dN/dS high NPII
membrane hyperpolarization	1.81383	2	high dN/dS high NPII
methionine biosynthetic process	4.755	2	high dN/dS high NPII
microvillus assembly	1.72215	2	high dN/dS high NPII
midbody abscission	1.50199	2	high dN/dS high NPII
mitochondrial fission	3.3206	2	high dN/dS high NPII
mitochondrial gene expression	10.5584	2	high dN/dS high NPII
mitochondrial respiratory chain complex assembly	1.39206	2	high dN/dS high NPII
mitotic metaphase plate congression	2.09904	2	high dN/dS high NPII
modulation by symbiont of entry into host	2.69932	2	high dN/dS high NPII
monosaccharide catabolic process	1.66894	2	high dN/dS high NPII
negative regulation of fatty acid biosynthetic process	1.61423	2	high dN/dS high NPII
negative regulation of hormone metabolic process	1.79119	2	high dN/dS high NPII
negative regulation of leukocyte chemotaxis	1.49455	2	high dN/dS high NPII
negative regulation of macrophage migration	1.63949	2	high dN/dS high NPII
negative regulation of monooxygenase activity	1.68448	2	high dN/dS high NPII
negative regulation of protein localization to cell periphery	1.65781	2	high dN/dS high NPII
negative regulation of protein localization to membrane	1.62667	2	high dN/dS high NPII
negative regulation of protein localization to plasma membrane	1.66973	2	high dN/dS high NPII
negative regulation of T cell receptor signaling pathway	1.66973	2	high dN/dS high NPII
neurotransmitter biosynthetic process	1.94825	2	high dN/dS high NPII
neurotransmitter catabolic process	3.63807	2	high dN/dS high NPII
neurotransmitter receptor internalization	3.63012	2	high dN/dS high NPII
one-carbon metabolic process	1.73696	2	high dN/dS high NPII
phosphate ion homeostasis	5.21679	2	high dN/dS high NPII
plasminogen activation	1.91767	2	high dN/dS high NPII
positive regulation of chromosome separation	1.4842	2	high dN/dS high NPII
positive regulation of toll-like receptor 4 signaling pathway	1.87652	2	high dN/dS high NPII
positive regulation of ubiquitin protein ligase activity	1.57719	2	high dN/dS high NPII
positive regulation of vascular associated smooth muscle cell differentiation	1.8084	2	high dN/dS high NPII
positive regulation of vascular endothelial growth factor receptor signaling pathway	3.15632	2	high dN/dS high NPII
postsynaptic endocytosis	3.81747	2	high dN/dS high NPII
postsynaptic neurotransmitter receptor internalization	3.81747	2	high dN/dS high NPII
protein transmembrane import into intracellular organelle	1.60552	2	high dN/dS high NPII
pteridine-containing compound biosynthetic process	7.61224	2	high dN/dS high NPII
pyrimidine-containing compound transmembrane transport	8.70892	2	high dN/dS high NPII
regulation of cell projection size	1.76268	2	high dN/dS high NPII
regulation of hormone biosynthetic process	1.6749	2	high dN/dS high NPII
regulation of hormone metabolic process	1.54724	2	high dN/dS high NPII
regulation of microvillus organization	1.74027	2	high dN/dS high NPII
regulation of vascular endothelial growth factor receptor signaling pathway	2.75623	2	high dN/dS high NPII
serotonin secretion	1.89963	2	high dN/dS high NPII
tetrahydrofolate interconversion	2.04704	2	high dN/dS high NPII
transition metal ion transport	7.70992	2	high dN/dS high NPII
trivalent inorganic anion homeostasis	5.21679	2	high dN/dS high NPII
type B pancreatic cell proliferation	1.55871	2	high dN/dS high NPII
tyrosine metabolic process	2.07517	2	high dN/dS high NPII
amino acid activation	47.2641	1	high dN/dS high NPII
aminoacyl-tRNA metabolism involved in translational fidelity	11.957	1	high dN/dS high NPII
ammonium transmembrane transport	9.27039	1	high dN/dS high NPII
ammonium transport	9.27039	1	high dN/dS high NPII
angiotensin maturation	1.4173	1	high dN/dS high NPII
antiviral innate immune response	2.43049	1	high dN/dS high NPII
arginine metabolic process	2.41411	1	high dN/dS high NPII
aromatic amino acid transport	1.92088	1	high dN/dS high NPII
bile acid signaling pathway	1.89153	1	high dN/dS high NPII
calcium-mediated signaling using intracellular calcium source	1.93607	1	high dN/dS high NPII
carnitine metabolic process	1.91175	1	high dN/dS high NPII
cellular ketone body metabolic process	3.58185	1	high dN/dS high NPII
cellular pigment accumulation	3.56826	1	high dN/dS high NPII
cellular response to gonadotropin stimulus	1.84942	1	high dN/dS high NPII
centriole assembly	1.61903	1	high dN/dS high NPII
centriole replication	1.62815	1	high dN/dS high NPII
complement activation, lectin pathway	11.3462	1	high dN/dS high NPII
cornification	6.42883	1	high dN/dS high NPII
cytidine catabolic process	1.89909	1	high dN/dS high NPII
cytidine deamination	1.89909	1	high dN/dS high NPII
cytidine metabolic process	1.89909	1	high dN/dS high NPII
cytoplasmic translational elongation	5.88091	1	high dN/dS high NPII
defense response to fungus	2.1872	1	high dN/dS high NPII
detection of chemical stimulus involved in sensory perception of bitter taste	1.46354	1	high dN/dS high NPII
detection of chemical stimulus involved in sensory perception of taste	1.42788	1	high dN/dS high NPII
detection of light stimulus involved in sensory perception	3.56624	1	high dN/dS high NPII
detection of light stimulus involved in visual perception	3.56624	1	high dN/dS high NPII
detoxification of inorganic compound	1.56919	1	high dN/dS high NPII
DNA dealkylation	1.59513	1	high dN/dS high NPII
DNA demethylation	1.66783	1	high dN/dS high NPII
dosage compensation	1.74585	1	high dN/dS high NPII
dosage compensation by inactivation of X chromosome	1.76042	1	high dN/dS high NPII
drug transmembrane transport	6.83261	1	high dN/dS high NPII
drug transport	6.74563	1	high dN/dS high NPII
embryonic viscerocranium morphogenesis	1.41842	1	high dN/dS high NPII
endosome to melanosome transport	3.66179	1	high dN/dS high NPII
endosome to pigment granule transport	3.66179	1	high dN/dS high NPII
epithelial cell maturation	1.88362	1	high dN/dS high NPII
epithelial fluid transport	2.15553	1	high dN/dS high NPII
exosomal secretion	4.21831	1	high dN/dS high NPII
extracellular exosome biogenesis	4.20254	1	high dN/dS high NPII
extracellular vesicle biogenesis	4.14578	1	high dN/dS high NPII
eye photoreceptor cell development	3.20905	1	high dN/dS high NPII
fatty acid beta-oxidation using acyl-CoA dehydrogenase	1.66196	1	high dN/dS high NPII
folic acid-containing compound biosynthetic process	2.14801	1	high dN/dS high NPII
fusion of sperm to egg plasma membrane involved in single fertilization	4.22636	1	high dN/dS high NPII
G protein-coupled receptor internalization	1.583	1	high dN/dS high NPII
GDP metabolic process	1.50586	1	high dN/dS high NPII
glomerular mesangial cell proliferation	1.62491	1	high dN/dS high NPII
glomerular mesangium development	1.61401	1	high dN/dS high NPII
glomerulus vasculature development	1.5646	1	high dN/dS high NPII
glucose 6-phosphate metabolic process	1.6947	1	high dN/dS high NPII
glycosphingolipid metabolic process	1.43077	1	high dN/dS high NPII
Golgi to lysosome transport	1.45502	1	high dN/dS high NPII
Golgi to vacuole transport	1.30546	1	high dN/dS high NPII
histone H2A monoubiquitination	1.75277	1	high dN/dS high NPII
histone H2A ubiquitination	1.6944	1	high dN/dS high NPII
homophilic cell adhesion via plasma membrane adhesion molecules	4.39893	1	high dN/dS high NPII
inner ear receptor cell development	1.47459	1	high dN/dS high NPII
inner ear receptor cell stereocilium organization	1.57219	1	high dN/dS high NPII
interleukin-1 alpha production	1.62574	1	high dN/dS high NPII
keratinization	5.52666	1	high dN/dS high NPII
ketone body metabolic process	3.55398	1	high dN/dS high NPII
kidney vasculature development	1.5646	1	high dN/dS high NPII
L-serine metabolic process	2.37288	1	high dN/dS high NPII
lipid droplet formation	2.82414	1	high dN/dS high NPII
lymph vessel development	1.91655	1	high dN/dS high NPII
lymph vessel morphogenesis	1.93986	1	high dN/dS high NPII
lymphangiogenesis	1.97829	1	high dN/dS high NPII
melanosome organization	2.87652	1	high dN/dS high NPII
membrane fission	5.8807	1	high dN/dS high NPII
mitochondrial translation	16.5571	1	high dN/dS high NPII
mitotic cell cycle arrest	1.75277	1	high dN/dS high NPII
mitotic sister chromatid cohesion	1.33042	1	high dN/dS high NPII
monocyte chemotactic protein-1 production	1.87239	1	high dN/dS high NPII
NAD metabolic process	1.60095	1	high dN/dS high NPII
NADPH regeneration	1.74585	1	high dN/dS high NPII
negative regulation of actin filament polymerization	1.5167	1	high dN/dS high NPII
negative regulation of amino acid transport	1.96021	1	high dN/dS high NPII
negative regulation of calcium ion import	1.70581	1	high dN/dS high NPII
negative regulation of cation channel activity	1.50939	1	high dN/dS high NPII
negative regulation of cation transmembrane transport	1.34003	1	high dN/dS high NPII
negative regulation of delayed rectifier potassium channel activity	1.81635	1	high dN/dS high NPII
negative regulation of dendritic spine development	1.64211	1	high dN/dS high NPII
negative regulation of intracellular estrogen receptor signaling pathway	1.76042	1	high dN/dS high NPII
negative regulation of ion transmembrane transporter activity	1.37671	1	high dN/dS high NPII
negative regulation of potassium ion transmembrane transport	1.65098	1	high dN/dS high NPII
negative regulation of potassium ion transmembrane transporter activity	1.70266	1	high dN/dS high NPII
negative regulation of transporter activity	1.34003	1	high dN/dS high NPII
negative regulation of type I interferon-mediated signaling pathway	1.65165	1	high dN/dS high NPII
negative regulation of voltage-gated potassium channel activity	1.76967	1	high dN/dS high NPII
neuromuscular process controlling posture	1.98749	1	high dN/dS high NPII
nose development	1.38677	1	high dN/dS high NPII
nucleoside diphosphate catabolic process	2.28627	1	high dN/dS high NPII
nucleoside triphosphate catabolic process	2.05311	1	high dN/dS high NPII
one-carbon compound transport	2.28686	1	high dN/dS high NPII
oxalate transport	22.2176	1	high dN/dS high NPII
pentose-phosphate shunt	1.76042	1	high dN/dS high NPII
peptidyl-glutamic acid modification	1.66611	1	high dN/dS high NPII
phosphate ion transmembrane transport	2.00455	1	high dN/dS high NPII
phosphatidic acid biosynthetic process	1.75264	1	high dN/dS high NPII
phosphatidic acid metabolic process	1.74865	1	high dN/dS high NPII
phosphatidylcholine catabolic process	1.38677	1	high dN/dS high NPII
photoreceptor cell development	5.01805	1	high dN/dS high NPII
photoreceptor cell maintenance	2.95814	1	high dN/dS high NPII
photoreceptor cell outer segment organization	1.7221	1	high dN/dS high NPII
pigment accumulation	3.56826	1	high dN/dS high NPII
pigment granule maturation	3.66179	1	high dN/dS high NPII
polyol transport	2.13022	1	high dN/dS high NPII
positive regulation of digestive system process	1.92623	1	high dN/dS high NPII
positive regulation of exosomal secretion	4.36305	1	high dN/dS high NPII
positive regulation of extracellular matrix organization	1.57259	1	high dN/dS high NPII
positive regulation of hormone metabolic process	1.4173	1	high dN/dS high NPII
positive regulation of ligase activity	2.30029	1	high dN/dS high NPII
positive regulation of mitochondrial fission	1.97829	1	high dN/dS high NPII
positive regulation of positive chemotaxis	1.91908	1	high dN/dS high NPII
positive regulation of protein sumoylation	3.89956	1	high dN/dS high NPII
positive regulation of vascular permeability	5.52666	1	high dN/dS high NPII
protein auto-ADP-ribosylation	1.70343	1	high dN/dS high NPII
purine-containing compound salvage	1.88362	1	high dN/dS high NPII
purine-containing compound transmembrane transport	12.8699	1	high dN/dS high NPII
quaternary ammonium group transport	12.9271	1	high dN/dS high NPII
Rab protein signal transduction	1.39874	1	high dN/dS high NPII
regulation of angiotensin levels in blood	1.4173	1	high dN/dS high NPII
regulation of blood vessel remodeling	2.07265	1	high dN/dS high NPII
regulation of cilium-dependent cell motility	1.65775	1	high dN/dS high NPII
regulation of cilium beat frequency	1.82423	1	high dN/dS high NPII
regulation of cilium movement	1.54927	1	high dN/dS high NPII
regulation of cilium movement involved in cell motility	1.65775	1	high dN/dS high NPII
regulation of cytoplasmic translational elongation	5.88091	1	high dN/dS high NPII
regulation of exosomal secretion	4.33985	1	high dN/dS high NPII
regulation of extracellular matrix disassembly	2.13869	1	high dN/dS high NPII
regulation of glomerular mesangial cell proliferation	1.62491	1	high dN/dS high NPII
regulation of interleukin-1 alpha production	1.64796	1	high dN/dS high NPII
regulation of ligase activity	2.24134	1	high dN/dS high NPII
regulation of lipoprotein metabolic process	4.22365	1	high dN/dS high NPII
regulation of lipoprotein particle clearance	1.79005	1	high dN/dS high NPII
regulation of low-density lipoprotein particle clearance	1.8627	1	high dN/dS high NPII
regulation of mitochondrial fission	1.90724	1	high dN/dS high NPII
regulation of monocyte chemotactic protein-1 production	1.87239	1	high dN/dS high NPII
regulation of neurotransmitter uptake	1.9644	1	high dN/dS high NPII
regulation of non-motile cilium assembly	1.65914	1	high dN/dS high NPII
regulation of positive chemotaxis	1.91655	1	high dN/dS high NPII
regulation of postsynaptic neurotransmitter receptor internalization	2.09205	1	high dN/dS high NPII
regulation of proton transport	1.48329	1	high dN/dS high NPII
regulation of systemic arterial blood pressure by circulatory renin-angiotensin	1.3544	1	high dN/dS high NPII
regulation of systemic arterial blood pressure by renin-angiotensin	1.30974	1	high dN/dS high NPII
regulation of toll-like receptor 9 signaling pathway	1.92088	1	high dN/dS high NPII
regulation of vacuole organization	1.38717	1	high dN/dS high NPII
renal system vasculature development	1.5646	1	high dN/dS high NPII
respiratory gaseous exchange by respiratory system	1.70266	1	high dN/dS high NPII
respiratory system process	1.87223	1	high dN/dS high NPII
response to auditory stimulus	1.7105	1	high dN/dS high NPII
response to histamine	2.00829	1	high dN/dS high NPII
response to mercury ion	2.00455	1	high dN/dS high NPII
response to thyroid hormone	1.99036	1	high dN/dS high NPII
rRNA methylation	1.82045	1	high dN/dS high NPII
rRNA modification	1.74501	1	high dN/dS high NPII
S-adenosylmethionine metabolic process	2.21252	1	high dN/dS high NPII
sequestering of metal ion	9.98911	1	high dN/dS high NPII
SMAD protein complex assembly	1.68758	1	high dN/dS high NPII
sodium-independent organic anion transport	1.86131	1	high dN/dS high NPII
sodium ion import across plasma membrane	2.00455	1	high dN/dS high NPII
sodium ion transmembrane transport	5.20961	1	high dN/dS high NPII
spliceosomal snRNP assembly	1.78143	1	high dN/dS high NPII
spliceosomal tri-snRNP complex assembly	1.79847	1	high dN/dS high NPII
stress response to metal ion	1.56919	1	high dN/dS high NPII
sulfate transmembrane transport	20.3089	1	high dN/dS high NPII
sulfate transport	20.2711	1	high dN/dS high NPII
sulfur compound transport	17.0618	1	high dN/dS high NPII
synaptic vesicle budding	6.1912	1	high dN/dS high NPII
thyroid hormone transport	2.02487	1	high dN/dS high NPII
toll-like receptor 7 signaling pathway	1.92088	1	high dN/dS high NPII
transposition	1.45263	1	high dN/dS high NPII
tRNA aminoacylation	47.2868	1	high dN/dS high NPII
tRNA aminoacylation for protein translation	47.6152	1	high dN/dS high NPII
ventricular cardiac muscle tissue development	2.43852	1	high dN/dS high NPII
zinc ion transmembrane transport	15.3186	1	high dN/dS high NPII
zinc ion transport	18.3484	1	high dN/dS high NPII
cell-cell adhesion mediated by cadherin	2.70537	17	low dN/dS high NPII
positive regulation of extrinsic apoptotic signaling pathway in absence of ligand	1.54961	17	low dN/dS high NPII
regulation of integrin-mediated signaling pathway	1.52656	17	low dN/dS high NPII
calcium-dependent cell-cell adhesion via plasma membrane cell adhesion molecules	1.36034	14	low dN/dS high NPII
dense core granule cytoskeletal transport	1.54035	14	low dN/dS high NPII
dense core granule localization	1.54035	14	low dN/dS high NPII
dense core granule transport	1.54035	14	low dN/dS high NPII
membrane assembly	1.39275	14	low dN/dS high NPII
membrane biogenesis	1.36687	14	low dN/dS high NPII
postsynapse assembly	1.42085	14	low dN/dS high NPII
postsynaptic membrane assembly	1.53828	14	low dN/dS high NPII
regulation of postsynaptic density organization	1.53061	14	low dN/dS high NPII
retrograde axonal transport	1.48292	14	low dN/dS high NPII
secretory granule localization	1.53617	14	low dN/dS high NPII
synaptic vesicle clustering	1.53383	14	low dN/dS high NPII
heterophilic cell-cell adhesion via plasma membrane cell adhesion molecules	1.34745	13	low dN/dS high NPII
negative regulation of cell-substrate junction organization	1.62303	6	low dN/dS high NPII
negative regulation of focal adhesion assembly	1.62303	6	low dN/dS high NPII
osteoclast development	1.64285	6	low dN/dS high NPII
regulation of lamellipodium morphogenesis	1.69817	6	low dN/dS high NPII
regulation of postsynaptic neurotransmitter receptor activity	1.64285	6	low dN/dS high NPII
response to acidic pH	1.57289	6	low dN/dS high NPII
regulation of protein maturation	1.58102	3	low dN/dS high NPII
regulation of protein processing	1.58514	3	low dN/dS high NPII
establishment of lymphocyte polarity	1.61418	2	low dN/dS high NPII
establishment of T cell polarity	1.6288	2	low dN/dS high NPII
membrane raft organization	1.46039	2	low dN/dS high NPII
metanephric nephron development	1.361	2	low dN/dS high NPII
metanephric nephron morphogenesis	1.43438	2	low dN/dS high NPII
metanephric renal vesicle morphogenesis	1.50248	2	low dN/dS high NPII
metanephros morphogenesis	1.40139	2	low dN/dS high NPII
renal vesicle development	1.46901	2	low dN/dS high NPII
renal vesicle morphogenesis	1.47944	2	low dN/dS high NPII
RNA interference	11.8823	2	low dN/dS high NPII
actin filament reorganization	1.58167	1	low dN/dS high NPII
adenine nucleotide transport	1.40872	1	low dN/dS high NPII
amyloid precursor protein biosynthetic process	1.46746	1	low dN/dS high NPII
ATP transport	1.4654	1	low dN/dS high NPII
atrial cardiac muscle cell action potential	1.45247	1	low dN/dS high NPII
atrial cardiac muscle cell to AV node cell communication	1.45247	1	low dN/dS high NPII
atrial cardiac muscle cell to AV node cell signaling	1.45247	1	low dN/dS high NPII
barbed-end actin filament capping	1.39853	1	low dN/dS high NPII
cell-cell signaling involved in cardiac conduction	1.3704	1	low dN/dS high NPII
cell chemotaxis to fibroblast growth factor	1.50697	1	low dN/dS high NPII
cell communication by electrical coupling	1.3704	1	low dN/dS high NPII
cell communication by electrical coupling involved in cardiac conduction	1.40571	1	low dN/dS high NPII
chemokine-mediated signaling pathway	1.51775	1	low dN/dS high NPII
embryo implantation	1.3437	1	low dN/dS high NPII
endothelial cell chemotaxis to fibroblast growth factor	1.50697	1	low dN/dS high NPII
glomerular filtration	1.40571	1	low dN/dS high NPII
gonadotropin secretion	1.49675	1	low dN/dS high NPII
maintenance of protein localization in endoplasmic reticulum	1.48537	1	low dN/dS high NPII
middle ear morphogenesis	1.54109	1	low dN/dS high NPII
mitochondrial electron transport, NADH to ubiquinone	1.7745	1	low dN/dS high NPII
motor behavior	1.49967	1	low dN/dS high NPII
negative regulation of amyloid precursor protein biosynthetic process	1.52089	1	low dN/dS high NPII
negative regulation of bone mineralization	1.76678	1	low dN/dS high NPII
negative regulation of defense response to virus	1.4833	1	low dN/dS high NPII
negative regulation of glial cell proliferation	1.54857	1	low dN/dS high NPII
negative regulation of gliogenesis	1.42945	1	low dN/dS high NPII
negative regulation of mast cell activation	1.4621	1	low dN/dS high NPII
non-motile cilium assembly	2.2127	1	low dN/dS high NPII
nucleotide transport	1.3704	1	low dN/dS high NPII
positive regulation of stem cell proliferation	1.42004	1	low dN/dS high NPII
protein palmitoylation	1.95872	1	low dN/dS high NPII
purine nucleotide transport	1.40474	1	low dN/dS high NPII
purine ribonucleotide transport	1.40872	1	low dN/dS high NPII
regulation of amyloid precursor protein biosynthetic process	1.46746	1	low dN/dS high NPII
regulation of cell chemotaxis to fibroblast growth factor	1.50697	1	low dN/dS high NPII
regulation of cGMP-mediated signaling	1.85228	1	low dN/dS high NPII
regulation of endothelial cell chemotaxis to fibroblast growth factor	1.50697	1	low dN/dS high NPII
regulation of glomerular filtration	1.50369	1	low dN/dS high NPII
regulation of phosphatidylcholine metabolic process	2.46673	1	low dN/dS high NPII
regulation of receptor clustering	1.56624	1	low dN/dS high NPII
regulation of viral transcription	1.39934	1	low dN/dS high NPII
renal filtration	1.40474	1	low dN/dS high NPII
sequestering of actin monomers	1.58167	1	low dN/dS high NPII
synaptonemal complex assembly	1.50759	1	low dN/dS high NPII
C21-steroid hormone biosynthetic process	4.07165	2	high dN/dS low NPII
glucocorticoid biosynthetic process	4.23518	2	high dN/dS low NPII
olefinic compound biosynthetic process	6.25691	2	high dN/dS low NPII
steroid hormone biosynthetic process	11.3005	2	high dN/dS low NPII
acylglycerol catabolic process	3.62672	1	high dN/dS low NPII
adrenal gland development	1.96994	1	high dN/dS low NPII
aldosterone biosynthetic process	4.94661	1	high dN/dS low NPII
aldosterone metabolic process	4.94661	1	high dN/dS low NPII
artery morphogenesis	1.65661	1	high dN/dS low NPII
cellular hyperosmotic response	3.66573	1	high dN/dS low NPII
cellular response to epinephrine stimulus	1.40627	1	high dN/dS low NPII
cellular response to salt stress	3.77499	1	high dN/dS low NPII
cholesterol esterification	2.0222	1	high dN/dS low NPII
chylomicron assembly	4.31849	1	high dN/dS low NPII
cortisol biosynthetic process	4.94661	1	high dN/dS low NPII
cortisol metabolic process	4.90297	1	high dN/dS low NPII
cranial skeletal system development	1.34903	1	high dN/dS low NPII
dolichol-linked oligosaccharide biosynthetic process	1.35931	1	high dN/dS low NPII
embryonic cranial skeleton morphogenesis	1.42133	1	high dN/dS low NPII
glycerolipid catabolic process	3.32894	1	high dN/dS low NPII
heme biosynthetic process	10.5657	1	high dN/dS low NPII
high-density lipoprotein particle assembly	2.04883	1	high dN/dS low NPII
high-density lipoprotein particle clearance	2.04883	1	high dN/dS low NPII
intermembrane lipid transfer	3.6412	1	high dN/dS low NPII
long-chain fatty-acyl-CoA biosynthetic process	1.35931	1	high dN/dS low NPII
long-chain fatty-acyl-CoA metabolic process	1.35917	1	high dN/dS low NPII
maturation of 5.8S rRNA	1.42733	1	high dN/dS low NPII
MDA-5 signaling pathway	1.75379	1	high dN/dS low NPII
meiotic chromosome separation	1.43625	1	high dN/dS low NPII
mineralocorticoid biosynthetic process	7.5082	1	high dN/dS low NPII
mineralocorticoid metabolic process	7.5082	1	high dN/dS low NPII
negative regulation of cell adhesion molecule production	2.07411	1	high dN/dS low NPII
negative regulation of double-strand break repair via homologous recombination	1.52091	1	high dN/dS low NPII
negative regulation of immunoglobulin production	1.66208	1	high dN/dS low NPII
neutral lipid catabolic process	3.62672	1	high dN/dS low NPII
oligosaccharide-lipid intermediate biosynthetic process	1.35931	1	high dN/dS low NPII
peptidyl-methionine modification	2.08184	1	high dN/dS low NPII
phospholipid efflux	2.08184	1	high dN/dS low NPII
phospholipid homeostasis	2.06081	1	high dN/dS low NPII
plasma lipoprotein particle assembly	3.80046	1	high dN/dS low NPII
porphyrin-containing compound biosynthetic process	10.5657	1	high dN/dS low NPII
positive regulation of double-strand break repair via nonhomologous end joining	1.63447	1	high dN/dS low NPII
positive regulation of lipoprotein lipase activity	2.12577	1	high dN/dS low NPII
post-translational protein modification	2.23907	1	high dN/dS low NPII
primary alcohol biosynthetic process	4.77154	1	high dN/dS low NPII
protein-lipid complex assembly	3.79037	1	high dN/dS low NPII
protein K11-linked ubiquitination	1.39346	1	high dN/dS low NPII
protoporphyrinogen IX metabolic process	11.7563	1	high dN/dS low NPII
regulation of cell adhesion molecule production	1.95016	1	high dN/dS low NPII
regulation of cholesterol esterification	2.07411	1	high dN/dS low NPII
regulation of intestinal absorption	2.11296	1	high dN/dS low NPII
regulation of triglyceride catabolic process	2.07411	1	high dN/dS low NPII
resolution of meiotic recombination intermediates	1.5413	1	high dN/dS low NPII
response to epinephrine	1.37731	1	high dN/dS low NPII
response to follicle-stimulating hormone	1.40627	1	high dN/dS low NPII
response to muscle activity	1.35917	1	high dN/dS low NPII
RNA modification	3.57076	1	high dN/dS low NPII
steroid esterification	2.0222	1	high dN/dS low NPII
sterol esterification	2.0222	1	high dN/dS low NPII
tertiary alcohol biosynthetic process	4.94661	1	high dN/dS low NPII
tetrapyrrole biosynthetic process	10.5657	1	high dN/dS low NPII
triglyceride catabolic process	3.75937	1	high dN/dS low NPII
tRNA methylation	2.17569	1	high dN/dS low NPII
tRNA modification	3.5781	1	high dN/dS low NPII
very-low-density lipoprotein particle assembly	2.08184	1	high dN/dS low NPII
very-low-density lipoprotein particle clearance	2.12577	1	high dN/dS low NPII
