# Supplementary material for: Distinct Traits of Structural and Regulatory Evolutional Conservation of Human Genes with Specific Focus on Major Cancer Molecular Pathways
Source: Cells. 2023 May 2;12(9):1299. doi: 10.3390/cells12091299 (PMC10177184; doi:10.3390/cells12091299)
Supplement: Supplementary file 1 [file cells-12-01299-s001.zip › Supplementary Table S12.xlsx]

## Sheet: lowDNDS_lowNPII
Pathway	aggregated	dnds
adenosine ribonucleotides de novo biosynthesis	87.6772	2.52681
Akt_Signaling_Pathway_Cell_Cycle	84.8527	0.18125
Akt_Signaling_Pathway_Translation	49.1233	0.818143
biocarta_acetylation_and_deacetylation_of_rela_in_nucleus_Main_Pathway	133.765	3.476
biocarta_b_cell_survival_Pathway_(cell_proliferation)	47.0052	0.238333
biocarta_control_of_skeletal_myogenesis_by_hdac_and_calcium_calmodulin_dependent_kinase_camk__Main_Pathway	119.636	2.3982
biocarta_downregulated_of_mta_3_in_er_negative_breast_tumors_Main_Pathway	70.1355	1.34708
biocarta_multi_step_regulation_of_transcription_by_pitx2_Main_Pathway	126.062	2.55978
biocarta_pelp1_modulation_of_estrogen_receptor_activity_Main_Pathway	98.3959	2.31375
biocarta_rho_cell_motility_signaling_Pathway_(focal_adhesion_formation)	110.72	0.7882
biocarta_role_of_pi3k_subunit_p85_in_regulation_of_actin_organization_and_cell_migration_Pathway_(filopodium_formation)	135.606	1.057
biocarta_srebp_control_of_lipid_synthesis_Pathway_(cholesterol_biosynthetic_process)	76.9359	4.2776
biocarta_trka_receptor_signaling_Pathway_(cell_growth_and_or_maintenance)	142.607	2.11275
biocarta_wnt_lrp6_signalling_Main_Pathway	36.4413	3.06
CMP-N-acetylneuraminate biosynthesis I (eukaryotes)	146.215	0.773
ErbB_Family_Pathway_Anti-Apoptosis	142.682	2.7075
ErbB_Family_Pathway_Translation	47.0052	0.238333
fatty acid biosynthesis initiation	87.8024	3.16925
HIF1Alpha_Pathway_HIF1a_Degradation	76.3163	0.01
KEGG_Antigen_processing_and_presentation_Main_Pathway	64.8555	3.84021
KEGG_Caffeine_metabolism_Main_Pathway	80.1458	2.981
KEGG_Chemical_carcinogenesis_Main_Pathway	68.6979	3.21771
KEGG_Drug_metabolism_cytochrome_P450_Main_Pathway	100.14	3.94831
KEGG_Drug_metabolism_other_enzymes_Main_Pathway	106.289	3.63135
KEGG_Olfactory_transduction_Main_Pathway	44.8515	2.65834
KEGG_Pathogenic_Escherichia_coli_infection_Main_Pathway	126.225	2.53632
KEGG_Pentose_and_glucuronate_interconversions_Main_Pathway	65.6878	1.8028
KEGG_Signaling_pathways_regulating_pluripotency_of_stem_cells_Main_Pathway	38.079	1.0882
MAPK_Signaling_Pathway_Cell_Survival	108.156	1.52025
mTOR_Pathway_Metabolism_Stress_Response_and_Apoptosis	132.238	4.28433
mTOR_Pathway_Ribosome_Biogenesis	145.429	0.00333333
NCI_amb2_Integrin_signaling_Pathway_(actin_filament_polymerization)	71.5436	2.8846
NCI_Canonical_Wnt_signaling_Main_Pathway	147.047	2.8327
NCI_CDC42_signaling_events_Pathway_(actin_filament_depolymerization)	131.297	1.5926
NCI_E_cadherin_signaling_in_the_nascent_adherens_junction_Pathway_(regulation_of_cell_cell_adhesion)	83.2101	1.864
NCI_EPHA_forward_signaling_Pathway_(actin_filament_depolymerization)	126.879	2.7945
NCI_EPO_signaling_Pathway_(cell_proliferation)	87.4103	0.7418
NCI_LKB1_signaling_events_Pathway_(chromatin_remodeling)	105.582	0.2755
NCI_p38_signaling_mediated_by_MAPKAP_kinases_Pathway_(chemotaxis)	114.635	0.589
NCI_Plasma_membrane_estrogen_receptor_signaling_Pathway_(pseudopodium_formation)	131.814	1.369
NCI_Plasma_membrane_estrogen_receptor_signaling_Pathway_(regulation_of_stress_fiber_assembly)	131.814	1.369
NCI_Plasma_membrane_estrogen_receptor_signaling_Pathway_(ruffle_organization)	131.814	1.369
NCI_RhoA_signaling_Pathway_(actin_filament_depolymerization)	128.068	1.7708
NCI_Signaling_events_mediated_by_PRL_Pathway_(cell_motility)	121.506	1.4706
NCI_Signaling_events_mediated_by_the_Hedgehog_family_Pathway_(catabolic_process)	75.6211	4.32367
NCI_Validated_targets_of_C_MYC_transcriptional_activation_Pathway_(Pathway_rRNA_transcription_via_MAX)	119.523	1.924
protein O-[N-acetyl]-glucosylation	129.721	0.2345
reactome_Alternative_complement_activation_Main_Pathway	110.919	3.49325
reactome_APOBEC3G_mediated_resistance_to_HIV_1_infection_Main_Pathway	141.418	0.0025
reactome_Asymmetric_localization_of_PCP_proteins_Main_Pathway	143.771	2.54894
reactome_AUF1_hnRNP_D0_destabilizes_mRNA_Main_Pathway	60.4029	1.44433
reactome_Classical_antibody_mediated_complement_activation_Main_Pathway	146.844	0.623727
reactome_Classical_Kir_channels_Main_Pathway	99.6032	0.39225
reactome_Eukaryotic_Translation_Termination_Main_Pathway	100.345	0.576286
reactome_Fatty_Acyl_CoA_Biosynthesis_Main_Pathway	87.8024	3.16925
reactome_Formation_of_a_pool_of_free_40S_subunits_Main_Pathway	121.156	0.936723
reactome_Formation_of_tubulin_folding_intermediates_by_CCT_TriC_Main_Pathway	134.944	0.90245
reactome_GTP_hydrolysis_and_joining_of_the_60S_ribosomal_subunit_Main_Pathway	142.156	1.39542
reactome_HDACs_deacetylate_histones_Main_Pathway	69.8912	0.8545
reactome_Initial_triggering_of_complement_Main_Pathway	134.607	0.57175
reactome_Integration_of_provirus_Main_Pathway	141.418	0.0025
reactome_IRS_activation_Main_Pathway	53.2473	3.685
reactome_IRS_related_events_triggered_by_IGF1R_Main_Pathway	59.6413	4.14467
reactome_L13a_mediated_translational_silencing_of_Ceruloplasmin_expression_Main_Pathway	139.961	1.33188
reactome_Metabolism_of_polyamines_Main_Pathway	116.876	0.4655
reactome_Nonsense_Mediated_Decay_NMD_enhanced_by_the_Exon_Junction_Complex_EJC__Main_Pathway	143.06	1.26995
reactome_Nonsense_Mediated_Decay_NMD_independent_of_the_Exon_Junction_Complex_EJC__Main_Pathway	117.754	0.685528
reactome_Olfactory_Signaling_Pathway_Main_Pathway	27.4856	2.22606
reactome_Packaging_Of_Telomere_Ends_Main_Pathway	75.5085	3.32957
reactome_Peptide_chain_elongation_Main_Pathway	95.2632	0.576167
reactome_Post_chaperonin_tubulin_folding_Main_Pathway	143.904	3.42022
reactome_PRC2_methylates_histones_and_DNA_Main_Pathway	127.552	1.13279
reactome_Regulation_of_gene_expression_in_late_stage_branching_morphogenesis_pancreatic_bud_precursor_cells_Main_Pathway	90.0802	2.51025
reactome_Regulation_of_HSF1_mediated_heat_shock_response_Main_Pathway	124.806	3.43447
reactome_Regulation_of_IFNA_signaling_Main_Pathway	132.366	4.41917
reactome_RNA_Polymerase_I_Promoter_Opening_Main_Pathway	72.1447	0.969379
reactome_SHC_activation_Main_Pathway	91.9369	2.52067
reactome_Synthesis_of_15_eicosatetraenoic_acid_derivatives_Main_Pathway	82.346	3.73275
reactome_Synthesis_of_16_20_hydroxyeicosatetraenoic_acids_HETE__Main_Pathway	65.4374	4.24122
reactome_Synthesis_of_GDP_mannose_Main_Pathway	57.2451	3.1758
reactome_TRAF6_Mediated_Induction_of_proinflammatory_cytokines_Main_Pathway	74.1922	3.2568
reactome_Viral_mRNA_Translation_Main_Pathway	107.53	0.985988
reactome_Xenobiotics_Main_Pathway	104.32	2.66416
STAT3_Pathway_Anti-Apoptosis	83.9303	0.00333333
thyroid hormone metabolism II (via conjugation and_or_or degradation)	126.602	3.89567

## Sheet: highDNDS_highNPII
Pathway	aggregated	dnds
2-amino-3-carboxymuconate semialdehyde degradation to glutaryl-CoA	877.478	17.9575
ATM_Pathway_Repair_and_Recombination	649.758	18.543
biocarta_hiv_1_nef_negative_effector_of_fas_and_tnf_Pathway_(Pathway_degradation_of_CASP8_BIRC2_APAF1)	563.761	24.9705
biocarta_mets_affect_on_macrophage_differentiation_Pathway_(RNA_processing)	712.648	38.591
BRCA1_Pathway_Nucleotide_Excission_Repair	656.582	32.7395
Cellular_Apoptosis_Pathway_DNA_Fragmentation	616.259	16.4738
EGF_Pathway_Cell_Motility	579.717	20.815
EGF_Pathway_EGFR_Endocytosis	560.372	21.247
epoxysqualene biosynthesis	901.787	16.029
fructose 2,6-bisphosphate synthesis	563.624	23.003
glycine biosynthesis	602.721	22.1445
histamine biosynthesis	634.133	18.406
IL-2_Pathway_Apoptosis	756.953	47.0973
KEGG_Allograft_rejection_Main_Pathway	583.609	50.8325
KEGG_Autoimmune_thyroid_disease_Main_Pathway	654.528	52.1053
KEGG_Bile_secretion_Main_Pathway	628.547	19.5974
KEGG_D_Arginine_and_D_ornithine_metabolism_Main_Pathway	1224.59	25.81
KEGG_Fatty_acid_elongation_Main_Pathway	546.502	17.7674
KEGG_Graft_versus_host_disease_Main_Pathway	654.528	52.1053
KEGG_Lipoic_acid_metabolism_Main_Pathway	555.236	22.577
KEGG_Rheumatoid_arthritis_Main_Pathway	666.248	45.5863
KEGG_Ubiquinone_and_other_terpenoid_quinone_biosynthesis_Main_Pathway	623.111	28.8237
KEGG_Valine_leucine_and_isoleucine_biosynthesis_Main_Pathway	666.887	15.6242
L-serine degradation	1012.41	18.409
lipoate salvage	550.025	37.149
melatonin degradation III	709.253	15.365
methionine salvage	653.041	19.329
mTOR_Pathway_Inflammation_Stress_Resistance	549.554	15.8999
NCI_Caspase_Cascade_in_Apoptosis_Pathway_(apoptotic_nuclear_changes)	553.825	36.4521
NCI_Endogenous_TLR_signaling_Pathway_(regulation_of_cell_adhesion)	571.316	31.1399
NCI_Endogenous_TLR_signaling_Pathway_(regulation_of_interleukin_6_production)	611.897	46.6594
NCI_Endogenous_TLR_signaling_Pathway_(regulation_of_tumor_necrosis_factor_production)	611.897	46.6594
NCI_FAS_CD95_signaling_Pathway_(cell_cycle)	621.559	21.263
NCI_FAS_CD95_signaling_Pathway_(necroptosis)	702.8	47.1967
NCI_FAS_CD95_signaling_Pathway_(neuron_projection_development)	604.75	37.2938
NCI_HIV_1_Nef_Negative_effector_of_Fas_and_TNF_alpha_Pathway_(Pathway_degradation_of_CASP3_CASP7_CASP6)	586.978	28.4199
NCI_IL2_signaling_events_mediated_by_STAT5_Main_Pathway	634.74	27.5725
NCI_IL23_mediated_signaling_events_Pathway_(positive_regulation_of_dendritic_cell_antigen_processing_and_presentation)	590.753	38.95
NCI_Proteoglycan_syndecan_mediated_signaling_events_Main_Pathway	666.072	24.4347
NCI_Signaling_events_mediated_by_VEGFR1_and_VEGFR2_Pathway_(Pathway_degradation_of_AKAP1)	619.115	44.792
NCI_Urokinase_type_plasminogen_activator_uPA_and_uPAR_mediated_signaling_Pathway_(cell_adhesion)	608.198	43.7783
oxidized GTP and dGTP detoxification	644.595	15.644
phenylalanine degradation_or_tyrosine biosynthesis	605.755	15.0983
phytol degradation	749.474	46.085
putrescine biosynthesis II	783.991	26.675
reactome_Activation_of_PKB_Main_Pathway	591.216	24.4435
reactome_Activation_of_the_phototransduction_cascade_Main_Pathway	559.271	15.3991
reactome_Assembly_of_the_ORC_complex_at_the_origin_of_replication_Main_Pathway	547.703	27.2108
reactome_betaKlotho_mediated_ligand_binding_Main_Pathway	699.508	19.3323
reactome_Class_II_GLUTs_Main_Pathway	580.985	15.2943
reactome_Degradation_of_cysteine_and_homocysteine_Main_Pathway	648.969	20.524
reactome_Dimerization_of_procaspase_8_Main_Pathway	614.984	28.0473
reactome_DNA_replication_initiation_Main_Pathway	650.184	23.5053
reactome_E2F_enabled_inhibition_of_pre_replication_complex_formation_Main_Pathway	567.808	23.7442
reactome_FasL_CD95L_signaling_Main_Pathway	762.251	49.7218
reactome_FMO_oxidizes_nucleophiles_Main_Pathway	710.963	27.421
reactome_Histamine_receptors_Main_Pathway	724.467	20.4623
reactome_Interconversion_of_2_oxoglutarate_and_2_hydroxyglutarate_Main_Pathway	612.829	19.938
reactome_Leading_Strand_Synthesis_Main_Pathway	665.877	22.6703
reactome_Multifunctional_anion_exchangers_Main_Pathway	595.956	22.3743
reactome_Nef_mediated_downregulation_of_MHC_class_I_complex_cell_surface_expression_Main_Pathway	557.41	16.1528
reactome_NF_kB_activation_through_FADD_RIP_1_pathway_mediated_by_caspase_8_and_10_Main_Pathway	571.573	37.6495
reactome_Organic_anion_transport_Main_Pathway	584.935	18.7034
reactome_Organic_cation_transport_Main_Pathway	558.176	21.3541
reactome_Polymerase_switching_Main_Pathway	558.372	16.0306
reactome_Polymerase_switching_on_the_C_strand_of_the_telomere_Main_Pathway	558.372	16.0306
reactome_Processive_synthesis_on_the_lagging_strand_Main_Pathway	665.877	22.6703
reactome_Proton_oligopeptide_cotransporters_Main_Pathway	549.048	25.29
reactome_Regulation_by_c_FLIP_Main_Pathway	614.984	28.0473
reactome_Resolution_of_AP_sites_via_the_multiple_nucleotide_patch_replacement_Main_Pathway	692.724	16.7413
reactome_Rhesus_glycoproteins_mediate_ammonium_transport__Main_Pathway	665.369	39.8513
reactome_Telomere_C_strand_synthesis_initiation_Main_Pathway	650.184	23.5053
reactome_Terminal_pathway_of_complement_Main_Pathway	632.936	42.2794
reactome_Thyroxine_biosynthesis_Main_Pathway	664.311	42.2624
reactome_Toll_Like_Receptor_4_TLR4_Cascade_Main_Pathway	589.388	20.8563
reactome_TRAIL_signaling_Main_Pathway	700.873	38.8668
reactome_TRIF_mediated_programmed_cell_death_Main_Pathway	701.72	42.4005
reactome_VEGF_binds_to_VEGFR_leading_to_receptor_dimerization_Main_Pathway	568.983	17.087
reactome_Vitamins_B6_activation_to_pyridoxal_phosphate_Main_Pathway	640.34	19.3563
tetrahydrobiopterin de novo biosynthesis	547.48	17.9787
TRAF_Pathway_Direct_Antimicrobial_Response_and_Cell-Mediated_Immunity_and_Apoptosis_of_Host_Cell	583.33	22.9393
UTP and CTP dephosphorylation I	772.326	22.5873
UTP and CTP dephosphorylation II	795.343	15.6877

## Sheet: highDNDS_lowNPII
Pathway	aggregated	dnds
reactome_Mineralocorticoid_biosynthesis_Main_Pathway	114.339	21.4286
reactome_Scavenging_by_Class_B_Receptors_Main_Pathway	33.3287	18.4907

## Sheet: lowDNDS_highNPII
Pathway	aggregated	dnds
2-oxoglutarate decarboxylation to succinyl-CoA	610.863	4.137
biocarta_ras_independent_pathway_in_nk_cell_mediated_cytotoxicity_Pathway_(positive_regulation_of_natural_killer_cell_mediated_cytotoxicity)	679.976	3.7
glutamine biosynthesis	628.258	0.668
NCI_N_cadherin_signaling_events_Pathway_(axon_guidance)	560.712	3.79317
NCI_N_cadherin_signaling_events_Pathway_(cardiac_muscle_tissue_morphogenesis)	560.712	3.79317
NCI_N_cadherin_signaling_events_Pathway_(cortical_microtubule_organization)	560.712	3.79317
NCI_N_cadherin_signaling_events_Pathway_(endothelial_cell_proliferation)	560.712	3.79317
NCI_N_cadherin_signaling_events_Pathway_(long_term_synaptic_potentiation)	560.712	3.79317
NCI_N_cadherin_signaling_events_Pathway_(protein_transport_into_membrane_raft)	560.712	3.79317
NCI_N_cadherin_signaling_events_Pathway_(regulation_of_short_term_neuronal_synaptic_plasticity)	560.712	3.79317
NCI_N_cadherin_signaling_events_Pathway_(regulation_of_synaptic_plasticity)	560.712	3.79317
NCI_N_cadherin_signaling_events_Pathway_(synaptic_vesicle_fusion_to_presynaptic_membrane)	560.712	3.79317
NCI_Nectin_adhesion_Pathway_(positive_regulation_of_lamellipodium_assembly)	646.456	0.89575
NCI_Regulation_of_nuclear_SMAD2_3_signaling_Pathway_(negative_regulation_of_cell_growth)	774.952	2.862
NCI_Signaling_events_mediated_by_PRL_Pathway_(mitosis)	560.566	0.2755
reactome_ERK1_activation_Main_Pathway	606.134	3.79167
reactome_Nef_and_signal_transduction_Main_Pathway	546.414	3.30671

## Sheet: all_GO_tags
GO term	mean -lg(p.adjusted)	number of relevant pathways	Condition
regulation of protein modification by small protein conjugation or removal	1.98605	24	low dN/dS low NPII
negative regulation of protein modification by small protein conjugation or removal	2.2738	23	low dN/dS low NPII
regulation of protein ubiquitination	2.11102	22	low dN/dS low NPII
negative regulation of protein ubiquitination	2.48218	21	low dN/dS low NPII
regulation of signal transduction by p53 class mediator	1.78429	21	low dN/dS low NPII
mRNA catabolic process	55.4036	20	low dN/dS low NPII
RNA catabolic process	53.916	20	low dN/dS low NPII
cellular response to oxygen levels	2.36683	19	low dN/dS low NPII
fatty acid metabolic process	4.212	19	low dN/dS low NPII
protein autophosphorylation	1.98334	19	low dN/dS low NPII
cellular response to decreased oxygen levels	2.3874	18	low dN/dS low NPII
cellular response to hypoxia	2.40548	18	low dN/dS low NPII
negative regulation of cellular catabolic process	1.8618	18	low dN/dS low NPII
regulation of mRNA catabolic process	2.70263	18	low dN/dS low NPII
regulation of mRNA stability	2.76481	18	low dN/dS low NPII
regulation of RNA stability	2.73642	18	low dN/dS low NPII
glucose metabolic process	2.33783	17	low dN/dS low NPII
hexose metabolic process	2.46514	17	low dN/dS low NPII
I-kappaB kinase/NF-kappaB signaling	2.8456	17	low dN/dS low NPII
inositol lipid-mediated signaling	2.4242	17	low dN/dS low NPII
peptidyl-threonine modification	2.19763	17	low dN/dS low NPII
peptidyl-threonine phosphorylation	2.22244	17	low dN/dS low NPII
phosphatidylinositol-mediated signaling	2.43047	17	low dN/dS low NPII
positive regulation of cellular amide metabolic process	3.1326	17	low dN/dS low NPII
regulation of carbohydrate biosynthetic process	2.59905	17	low dN/dS low NPII
regulation of lipid metabolic process	2.52684	17	low dN/dS low NPII
regulation of translation	6.06624	17	low dN/dS low NPII
regulation of ubiquitin-dependent protein catabolic process	1.85784	17	low dN/dS low NPII
response to transforming growth factor beta	2.70764	17	low dN/dS low NPII
activation of protein kinase activity	3.24968	16	low dN/dS low NPII
glucose transmembrane transport	2.35605	16	low dN/dS low NPII
hexose transmembrane transport	2.34931	16	low dN/dS low NPII
positive regulation of catabolic process	2.4338	16	low dN/dS low NPII
positive regulation of cellular protein localization	2.68174	16	low dN/dS low NPII
positive regulation of protein localization to nucleus	2.36947	16	low dN/dS low NPII
reactive oxygen species biosynthetic process	2.11787	16	low dN/dS low NPII
regulation of anion transmembrane transport	2.72849	16	low dN/dS low NPII
regulation of cellular carbohydrate metabolic process	2.4704	16	low dN/dS low NPII
regulation of DNA-binding transcription factor activity	2.79022	16	low dN/dS low NPII
regulation of glucose metabolic process	2.57537	16	low dN/dS low NPII
regulation of glucose transmembrane transport	2.5077	16	low dN/dS low NPII
response to heat	3.84772	16	low dN/dS low NPII
response to peptide hormone	3.08681	16	low dN/dS low NPII
carbohydrate transmembrane transport	2.40986	15	low dN/dS low NPII
carbohydrate transport	2.29129	15	low dN/dS low NPII
cellular response to insulin stimulus	3.08272	15	low dN/dS low NPII
cellular response to peptide	2.91213	15	low dN/dS low NPII
epithelial cell migration	2.34315	15	low dN/dS low NPII
epithelium migration	2.34207	15	low dN/dS low NPII
glucose import	2.59087	15	low dN/dS low NPII
insulin receptor signaling pathway	3.02461	15	low dN/dS low NPII
intrinsic apoptotic signaling pathway in response to oxidative stress	1.61712	15	low dN/dS low NPII
lipid modification	2.29762	15	low dN/dS low NPII
monosaccharide transmembrane transport	2.41497	15	low dN/dS low NPII
negative regulation of catabolic process	1.79699	15	low dN/dS low NPII
negative regulation of cell size	2.43826	15	low dN/dS low NPII
negative regulation of lipid metabolic process	1.46074	15	low dN/dS low NPII
nitric oxide biosynthetic process	1.95104	15	low dN/dS low NPII
nitric oxide metabolic process	1.93794	15	low dN/dS low NPII
organ growth	1.92928	15	low dN/dS low NPII
positive regulation of anion transmembrane transport	2.47283	15	low dN/dS low NPII
positive regulation of cell adhesion	2.00853	15	low dN/dS low NPII
positive regulation of cellular catabolic process	2.42837	15	low dN/dS low NPII
positive regulation of glucose transmembrane transport	2.58918	15	low dN/dS low NPII
positive regulation of leukocyte cell-cell adhesion	2.05882	15	low dN/dS low NPII
positive regulation of lipid metabolic process	2.07491	15	low dN/dS low NPII
positive regulation of muscle cell differentiation	1.80653	15	low dN/dS low NPII
positive regulation of reactive oxygen species metabolic process	1.90857	15	low dN/dS low NPII
reactive nitrogen species metabolic process	1.93668	15	low dN/dS low NPII
regulation of generation of precursor metabolites and energy	2.55703	15	low dN/dS low NPII
regulation of glucose import	2.68558	15	low dN/dS low NPII
regulation of mitochondrion organization	1.64405	15	low dN/dS low NPII
regulation of nitric oxide biosynthetic process	2.01404	15	low dN/dS low NPII
regulation of nitric oxide metabolic process	2.00846	15	low dN/dS low NPII
regulation of reactive oxygen species biosynthetic process	2.07349	15	low dN/dS low NPII
regulation of reactive oxygen species metabolic process	1.90203	15	low dN/dS low NPII
regulation of small molecule metabolic process	2.53126	15	low dN/dS low NPII
regulation of stress fiber assembly	2.12399	15	low dN/dS low NPII
response to insulin	3.35186	15	low dN/dS low NPII
response to temperature stimulus	3.86647	15	low dN/dS low NPII
tissue migration	2.33974	15	low dN/dS low NPII
translational initiation	93.6661	15	low dN/dS low NPII
ameboidal-type cell migration	2.30197	14	low dN/dS low NPII
carbohydrate biosynthetic process	2.5147	14	low dN/dS low NPII
cellular ketone metabolic process	2.00657	14	low dN/dS low NPII
cellular response to peptide hormone stimulus	3.04624	14	low dN/dS low NPII
cellular response to transforming growth factor beta stimulus	2.63368	14	low dN/dS low NPII
contractile actin filament bundle assembly	2.14874	14	low dN/dS low NPII
energy reserve metabolic process	2.84429	14	low dN/dS low NPII
fatty acid oxidation	2.11779	14	low dN/dS low NPII
leukocyte cell-cell adhesion	2.34742	14	low dN/dS low NPII
lipid oxidation	2.09941	14	low dN/dS low NPII
monosaccharide metabolic process	2.72475	14	low dN/dS low NPII
morphogenesis of an epithelial sheet	1.85229	14	low dN/dS low NPII
muscle cell differentiation	1.84038	14	low dN/dS low NPII
negative regulation of protein binding	1.5893	14	low dN/dS low NPII
negative regulation of small molecule metabolic process	1.46103	14	low dN/dS low NPII
positive regulation of actin filament bundle assembly	2.02938	14	low dN/dS low NPII
positive regulation of anion transport	2.10024	14	low dN/dS low NPII
positive regulation of developmental growth	2.08784	14	low dN/dS low NPII
positive regulation of glucose import	2.70799	14	low dN/dS low NPII
positive regulation of stress fiber assembly	2.08142	14	low dN/dS low NPII
positive regulation of translation	3.90114	14	low dN/dS low NPII
Ras protein signal transduction	2.14833	14	low dN/dS low NPII
regulation of actin filament bundle assembly	2.15121	14	low dN/dS low NPII
regulation of actomyosin structure organization	2.15759	14	low dN/dS low NPII
regulation of autophagy	2.08632	14	low dN/dS low NPII
regulation of cellular amide metabolic process	6.4406	14	low dN/dS low NPII
regulation of cellular protein catabolic process	1.79078	14	low dN/dS low NPII
regulation of developmental growth	1.98487	14	low dN/dS low NPII
regulation of fat cell differentiation	1.8652	14	low dN/dS low NPII
regulation of fatty acid metabolic process	2.31225	14	low dN/dS low NPII
regulation of mononuclear cell migration	1.79206	14	low dN/dS low NPII
regulation of muscle adaptation	1.93593	14	low dN/dS low NPII
regulation of muscle cell differentiation	1.92243	14	low dN/dS low NPII
regulation of neuron differentiation	1.61799	14	low dN/dS low NPII
regulation of striated muscle cell differentiation	1.63007	14	low dN/dS low NPII
response to nutrient levels	2.06631	14	low dN/dS low NPII
response to radiation	1.89788	14	low dN/dS low NPII
small molecule catabolic process	2.18459	14	low dN/dS low NPII
stress fiber assembly	2.14874	14	low dN/dS low NPII
transforming growth factor beta receptor signaling pathway	2.66687	14	low dN/dS low NPII
activation of protein kinase B activity	3.2398	13	low dN/dS low NPII
apoptotic mitochondrial changes	1.51118	13	low dN/dS low NPII
cardiac muscle hypertrophy	1.57032	13	low dN/dS low NPII
cell-matrix adhesion	2.13626	13	low dN/dS low NPII
cell death in response to oxidative stress	1.50518	13	low dN/dS low NPII
cell migration involved in sprouting angiogenesis	1.50168	13	low dN/dS low NPII
cellular carbohydrate biosynthetic process	2.96622	13	low dN/dS low NPII
cellular response to alcohol	1.62109	13	low dN/dS low NPII
cellular response to biotic stimulus	1.60326	13	low dN/dS low NPII
cellular response to heat	3.69617	13	low dN/dS low NPII
cellular response to ketone	2.28453	13	low dN/dS low NPII
circadian rhythm	1.58786	13	low dN/dS low NPII
cytoplasmic translation	43.2713	13	low dN/dS low NPII
endothelial cell migration	2.12862	13	low dN/dS low NPII
erythrocyte homeostasis	2.12692	13	low dN/dS low NPII
gland development	1.69249	13	low dN/dS low NPII
glial cell differentiation	1.76145	13	low dN/dS low NPII
mammary gland development	1.66042	13	low dN/dS low NPII
monocarboxylic acid catabolic process	2.23109	13	low dN/dS low NPII
muscle adaptation	2.0087	13	low dN/dS low NPII
muscle cell proliferation	2.08525	13	low dN/dS low NPII
muscle hypertrophy	1.55951	13	low dN/dS low NPII
myeloid cell homeostasis	1.90005	13	low dN/dS low NPII
myotube differentiation	1.59359	13	low dN/dS low NPII
negative regulation of extrinsic apoptotic signaling pathway	1.69764	13	low dN/dS low NPII
negative regulation of intrinsic apoptotic signaling pathway	1.49071	13	low dN/dS low NPII
negative regulation of oxidative stress-induced cell death	1.61575	13	low dN/dS low NPII
negative regulation of oxidative stress-induced intrinsic apoptotic signaling pathway	1.80089	13	low dN/dS low NPII
negative regulation of phosphorylation	2.19474	13	low dN/dS low NPII
negative regulation of protein catabolic process	1.74437	13	low dN/dS low NPII
peptidyl-serine modification	3.98134	13	low dN/dS low NPII
peptidyl-serine phosphorylation	4.03957	13	low dN/dS low NPII
positive regulation of cardiac muscle hypertrophy	1.72412	13	low dN/dS low NPII
positive regulation of DNA-binding transcription factor activity	3.34424	13	low dN/dS low NPII
positive regulation of fat cell differentiation	1.5872	13	low dN/dS low NPII
positive regulation of growth	2.34669	13	low dN/dS low NPII
positive regulation of muscle hypertrophy	1.71977	13	low dN/dS low NPII
positive regulation of organ growth	2.18085	13	low dN/dS low NPII
protein kinase B signaling	3.06159	13	low dN/dS low NPII
protein targeting	72.1215	13	low dN/dS low NPII
protein targeting to membrane	89.3317	13	low dN/dS low NPII
regulation of blood vessel endothelial cell migration	1.81234	13	low dN/dS low NPII
regulation of carbohydrate metabolic process	2.51304	13	low dN/dS low NPII
regulation of cardiac muscle hypertrophy	1.67241	13	low dN/dS low NPII
regulation of cell development	1.87731	13	low dN/dS low NPII
regulation of cell size	2.14566	13	low dN/dS low NPII
regulation of cellular ketone metabolic process	2.12606	13	low dN/dS low NPII
regulation of cellular response to heat	4.00092	13	low dN/dS low NPII
regulation of lymphocyte migration	1.95684	13	low dN/dS low NPII
regulation of mRNA metabolic process	3.10847	13	low dN/dS low NPII
regulation of muscle hypertrophy	1.66014	13	low dN/dS low NPII
regulation of Notch signaling pathway	1.82135	13	low dN/dS low NPII
regulation of organ growth	2.1047	13	low dN/dS low NPII
regulation of oxidative stress-induced intrinsic apoptotic signaling pathway	1.71749	13	low dN/dS low NPII
regulation of protein kinase B signaling	2.7214	13	low dN/dS low NPII
regulation of protein localization to nucleus	2.39356	13	low dN/dS low NPII
response to decreased oxygen levels	2.44749	13	low dN/dS low NPII
response to hypoxia	2.46811	13	low dN/dS low NPII
response to ketone	2.05867	13	low dN/dS low NPII
response to oxygen levels	2.47054	13	low dN/dS low NPII
response to UV	2.0241	13	low dN/dS low NPII
steroid metabolic process	9.80831	13	low dN/dS low NPII
stress-activated MAPK cascade	2.9284	13	low dN/dS low NPII
stress-activated protein kinase signaling cascade	3.00441	13	low dN/dS low NPII
striated muscle hypertrophy	1.5632	13	low dN/dS low NPII
synapse organization	1.75397	13	low dN/dS low NPII
viral gene expression	94.2419	13	low dN/dS low NPII
viral transcription	93.5929	13	low dN/dS low NPII
actin filament bundle assembly	2.0987	12	low dN/dS low NPII
actin filament bundle organization	2.09045	12	low dN/dS low NPII
blood vessel endothelial cell migration	1.85429	12	low dN/dS low NPII
brown fat cell differentiation	1.6504	12	low dN/dS low NPII
carbohydrate homeostasis	2.3394	12	low dN/dS low NPII
carboxylic acid catabolic process	2.04933	12	low dN/dS low NPII
cell-substrate junction assembly	2.55732	12	low dN/dS low NPII
cell-substrate junction organization	2.66277	12	low dN/dS low NPII
cell junction assembly	2.5663	12	low dN/dS low NPII
cellular glucan metabolic process	3.16584	12	low dN/dS low NPII
cellular polysaccharide biosynthetic process	3.17109	12	low dN/dS low NPII
cellular polysaccharide metabolic process	3.00114	12	low dN/dS low NPII
cellular response to molecule of bacterial origin	1.65641	12	low dN/dS low NPII
cotranslational protein targeting to membrane	117.675	12	low dN/dS low NPII
DNA damage response, detection of DNA damage	3.55467	12	low dN/dS low NPII
endocrine system development	2.10295	12	low dN/dS low NPII
endothelium development	2.66402	12	low dN/dS low NPII
epithelial cell proliferation	2.21384	12	low dN/dS low NPII
establishment of protein localization to endoplasmic reticulum	113.281	12	low dN/dS low NPII
fat cell differentiation	1.91116	12	low dN/dS low NPII
female pregnancy	1.80135	12	low dN/dS low NPII
focal adhesion assembly	2.4274	12	low dN/dS low NPII
glucan biosynthetic process	3.43615	12	low dN/dS low NPII
glucan metabolic process	3.16584	12	low dN/dS low NPII
glucose homeostasis	2.33945	12	low dN/dS low NPII
glycogen biosynthetic process	3.43615	12	low dN/dS low NPII
glycogen metabolic process	3.16617	12	low dN/dS low NPII
heart valve development	1.6072	12	low dN/dS low NPII
heart valve morphogenesis	1.64415	12	low dN/dS low NPII
homeostasis of number of cells	1.5075	12	low dN/dS low NPII
leukocyte apoptotic process	1.48094	12	low dN/dS low NPII
lipopolysaccharide-mediated signaling pathway	1.69431	12	low dN/dS low NPII
long-chain fatty acid transport	1.81759	12	low dN/dS low NPII
negative regulation of anion transport	2.11859	12	low dN/dS low NPII
negative regulation of lipid localization	1.59784	12	low dN/dS low NPII
negative regulation of lipid transport	1.66553	12	low dN/dS low NPII
negative regulation of stress-activated MAPK cascade	1.95583	12	low dN/dS low NPII
negative regulation of stress-activated protein kinase signaling cascade	1.95583	12	low dN/dS low NPII
negative regulation of transferase activity	2.28111	12	low dN/dS low NPII
nuclear-transcribed mRNA catabolic process	107.017	12	low dN/dS low NPII
nuclear-transcribed mRNA catabolic process, nonsense-mediated decay	126.268	12	low dN/dS low NPII
organic acid catabolic process	2.01828	12	low dN/dS low NPII
polysaccharide biosynthetic process	3.15571	12	low dN/dS low NPII
polysaccharide metabolic process	2.94294	12	low dN/dS low NPII
positive regulation of cell-cell adhesion	2.24979	12	low dN/dS low NPII
positive regulation of cell activation	2.25293	12	low dN/dS low NPII
positive regulation of cell growth	1.90641	12	low dN/dS low NPII
positive regulation of cellular protein catabolic process	1.95295	12	low dN/dS low NPII
positive regulation of epithelial cell migration	2.1556	12	low dN/dS low NPII
positive regulation of leukocyte activation	2.26738	12	low dN/dS low NPII
positive regulation of lipase activity	1.70157	12	low dN/dS low NPII
positive regulation of lipid biosynthetic process	2.11043	12	low dN/dS low NPII
positive regulation of nitric oxide biosynthetic process	2.23091	12	low dN/dS low NPII
positive regulation of nitric oxide metabolic process	2.22639	12	low dN/dS low NPII
positive regulation of protein catabolic process	2.1927	12	low dN/dS low NPII
positive regulation of reactive oxygen species biosynthetic process	2.11949	12	low dN/dS low NPII
positive regulation of striated muscle cell differentiation	1.69254	12	low dN/dS low NPII
protein localization to endoplasmic reticulum	106.404	12	low dN/dS low NPII
protein targeting to ER	114.429	12	low dN/dS low NPII
reactive oxygen species metabolic process	2.0817	12	low dN/dS low NPII
regulation of actin filament organization	3.12955	12	low dN/dS low NPII
regulation of anatomical structure size	3.09965	12	low dN/dS low NPII
regulation of cell-cell adhesion	2.19735	12	low dN/dS low NPII
regulation of cell-substrate adhesion	1.95446	12	low dN/dS low NPII
regulation of cellular component size	2.91531	12	low dN/dS low NPII
regulation of cellular response to oxidative stress	1.51461	12	low dN/dS low NPII
regulation of cellular response to transforming growth factor beta stimulus	3.06081	12	low dN/dS low NPII
regulation of glucan biosynthetic process	3.58254	12	low dN/dS low NPII
regulation of glycogen biosynthetic process	3.58254	12	low dN/dS low NPII
regulation of glycogen metabolic process	3.50317	12	low dN/dS low NPII
regulation of intrinsic apoptotic signaling pathway	1.47406	12	low dN/dS low NPII
regulation of neuron projection development	1.75696	12	low dN/dS low NPII
regulation of oxidative stress-induced cell death	1.56659	12	low dN/dS low NPII
regulation of phosphoprotein phosphatase activity	1.50216	12	low dN/dS low NPII
regulation of polysaccharide biosynthetic process	3.50143	12	low dN/dS low NPII
regulation of polysaccharide metabolic process	3.43766	12	low dN/dS low NPII
regulation of proteolysis involved in cellular protein catabolic process	1.96362	12	low dN/dS low NPII
regulation of response to oxidative stress	1.49263	12	low dN/dS low NPII
regulation of transforming growth factor beta receptor signaling pathway	3.07352	12	low dN/dS low NPII
regulation of transmembrane receptor protein serine/threonine kinase signaling pathway	2.76839	12	low dN/dS low NPII
response to extracellular stimulus	2.19799	12	low dN/dS low NPII
signal transduction by p53 class mediator	1.67751	12	low dN/dS low NPII
SRP-dependent cotranslational protein targeting to membrane	119.449	12	low dN/dS low NPII
T cell activation	3.88461	12	low dN/dS low NPII
transmembrane receptor protein serine/threonine kinase signaling pathway	2.69078	12	low dN/dS low NPII
actin filament organization	3.02607	11	low dN/dS low NPII
blood vessel diameter maintenance	1.4759	11	low dN/dS low NPII
cell-substrate adhesion	2.02636	11	low dN/dS low NPII
cellular carbohydrate metabolic process	2.59747	11	low dN/dS low NPII
cellular response to cadmium ion	1.64933	11	low dN/dS low NPII
cellular response to external stimulus	2.10231	11	low dN/dS low NPII
cellular response to extracellular stimulus	1.78536	11	low dN/dS low NPII
cellular response to inorganic substance	1.61478	11	low dN/dS low NPII
cellular response to lipopolysaccharide	1.69055	11	low dN/dS low NPII
cellular response to nutrient levels	1.76764	11	low dN/dS low NPII
cellular response to vascular endothelial growth factor stimulus	1.83091	11	low dN/dS low NPII
endothelial cell development	2.33923	11	low dN/dS low NPII
ephrin receptor signaling pathway	4.72817	11	low dN/dS low NPII
epiboly	1.85308	11	low dN/dS low NPII
epiboly involved in wound healing	1.85843	11	low dN/dS low NPII
establishment of protein localization to membrane	90.0588	11	low dN/dS low NPII
establishment or maintenance of cell polarity	2.71209	11	low dN/dS low NPII
extrinsic apoptotic signaling pathway	2.12972	11	low dN/dS low NPII
fatty acid beta-oxidation	2.36765	11	low dN/dS low NPII
fatty acid catabolic process	2.22069	11	low dN/dS low NPII
fatty acid transmembrane transport	1.68502	11	low dN/dS low NPII
Fc receptor signaling pathway	3.34357	11	low dN/dS low NPII
intrinsic apoptotic signaling pathway by p53 class mediator	1.42495	11	low dN/dS low NPII
leukocyte homeostasis	1.55047	11	low dN/dS low NPII
lymphocyte apoptotic process	1.56603	11	low dN/dS low NPII
lymphocyte homeostasis	1.60293	11	low dN/dS low NPII
mammary gland epithelium development	1.74732	11	low dN/dS low NPII
maternal process involved in female pregnancy	2.20082	11	low dN/dS low NPII
midbrain development	1.91015	11	low dN/dS low NPII
muscle tissue development	2.0274	11	low dN/dS low NPII
negative regulation of apoptotic signaling pathway	1.67331	11	low dN/dS low NPII
negative regulation of fatty acid metabolic process	1.72716	11	low dN/dS low NPII
negative regulation of ion transmembrane transport	1.92115	11	low dN/dS low NPII
negative regulation of protein phosphorylation	2.2974	11	low dN/dS low NPII
negative regulation of transmembrane transport	1.91923	11	low dN/dS low NPII
negative regulation of transport	1.89679	11	low dN/dS low NPII
neuron death	2.41444	11	low dN/dS low NPII
pancreas development	2.26916	11	low dN/dS low NPII
phosphatidylinositol 3-kinase signaling	2.81997	11	low dN/dS low NPII
positive regulation of cell cycle	2.05753	11	low dN/dS low NPII
positive regulation of endothelial cell migration	1.92536	11	low dN/dS low NPII
positive regulation of epithelial cell proliferation	2.62534	11	low dN/dS low NPII
positive regulation of ion transmembrane transport	2.68336	11	low dN/dS low NPII
positive regulation of lymphocyte activation	2.40126	11	low dN/dS low NPII
positive regulation of neurogenesis	1.44931	11	low dN/dS low NPII
positive regulation of NIK/NF-kappaB signaling	1.75881	11	low dN/dS low NPII
positive regulation of peptidyl-serine phosphorylation	3.80052	11	low dN/dS low NPII
positive regulation of protein-containing complex assembly	2.82153	11	low dN/dS low NPII
positive regulation of protein serine/threonine kinase activity	3.58611	11	low dN/dS low NPII
positive regulation of signal transduction by p53 class mediator	3.50612	11	low dN/dS low NPII
positive regulation of smooth muscle cell proliferation	2.27968	11	low dN/dS low NPII
positive regulation of T cell activation	2.29738	11	low dN/dS low NPII
positive regulation of transmembrane transport	2.68336	11	low dN/dS low NPII
positive regulation of ubiquitin-dependent protein catabolic process	2.15906	11	low dN/dS low NPII
proteasome-mediated ubiquitin-dependent protein catabolic process	2.98116	11	low dN/dS low NPII
regulation of actin cytoskeleton organization	3.1984	11	low dN/dS low NPII
regulation of actin filament-based process	3.13298	11	low dN/dS low NPII
regulation of brown fat cell differentiation	1.79455	11	low dN/dS low NPII
regulation of cell-matrix adhesion	2.2428	11	low dN/dS low NPII
regulation of cell growth	1.80622	11	low dN/dS low NPII
regulation of cell junction assembly	2.33412	11	low dN/dS low NPII
regulation of epithelial cell migration	2.31355	11	low dN/dS low NPII
regulation of epithelial cell proliferation	2.33237	11	low dN/dS low NPII
regulation of extrinsic apoptotic signaling pathway	1.65116	11	low dN/dS low NPII
regulation of intrinsic apoptotic signaling pathway by p53 class mediator	2.18239	11	low dN/dS low NPII
regulation of lipase activity	1.65166	11	low dN/dS low NPII
regulation of lipid biosynthetic process	2.67723	11	low dN/dS low NPII
regulation of lipid catabolic process	2.66546	11	low dN/dS low NPII
regulation of neuron death	2.47191	11	low dN/dS low NPII
regulation of proteasomal protein catabolic process	1.8114	11	low dN/dS low NPII
regulation of protein dephosphorylation	1.4906	11	low dN/dS low NPII
regulation of protein localization to membrane	2.0625	11	low dN/dS low NPII
regulation of protein serine/threonine kinase activity	3.65344	11	low dN/dS low NPII
regulation of supramolecular fiber organization	3.18328	11	low dN/dS low NPII
regulation of synapse organization	1.57567	11	low dN/dS low NPII
regulation of synapse structure or activity	1.56079	11	low dN/dS low NPII
regulation of translational initiation	3.94184	11	low dN/dS low NPII
regulation of tube diameter	1.4759	11	low dN/dS low NPII
regulation of tube size	1.47384	11	low dN/dS low NPII
response to cadmium ion	1.57089	11	low dN/dS low NPII
response to fluid shear stress	1.67942	11	low dN/dS low NPII
response to light stimulus	2.1479	11	low dN/dS low NPII
response to lipopolysaccharide	1.82783	11	low dN/dS low NPII
response to mechanical stimulus	1.8133	11	low dN/dS low NPII
response to molecule of bacterial origin	1.80987	11	low dN/dS low NPII
skeletal muscle tissue development	1.64569	11	low dN/dS low NPII
striated muscle cell differentiation	1.99196	11	low dN/dS low NPII
striated muscle tissue development	2.04761	11	low dN/dS low NPII
wound healing, spreading of cells	1.85843	11	low dN/dS low NPII
actomyosin structure organization	2.14057	10	low dN/dS low NPII
alcohol metabolic process	5.17809	10	low dN/dS low NPII
anoikis	2.52412	10	low dN/dS low NPII
cardiac muscle tissue growth	1.62638	10	low dN/dS low NPII
cellular hormone metabolic process	11.3671	10	low dN/dS low NPII
cellular response to mechanical stimulus	1.57677	10	low dN/dS low NPII
cellular response to metal ion	1.6127	10	low dN/dS low NPII
cellular response to starvation	1.83358	10	low dN/dS low NPII
dendritic spine development	1.82878	10	low dN/dS low NPII
energy derivation by oxidation of organic compounds	2.74005	10	low dN/dS low NPII
epithelial cell development	2.1031	10	low dN/dS low NPII
error-free translesion synthesis	3.78819	10	low dN/dS low NPII
error-prone translesion synthesis	3.81338	10	low dN/dS low NPII
establishment of endothelial barrier	2.53312	10	low dN/dS low NPII
establishment of protein localization to mitochondrion	1.58655	10	low dN/dS low NPII
extrinsic apoptotic signaling pathway in absence of ligand	1.66179	10	low dN/dS low NPII
fatty acid transport	1.75594	10	low dN/dS low NPII
gland morphogenesis	1.79669	10	low dN/dS low NPII
heart growth	1.60694	10	low dN/dS low NPII
heart morphogenesis	1.71508	10	low dN/dS low NPII
JNK cascade	3.33741	10	low dN/dS low NPII
lipid import into cell	2.04736	10	low dN/dS low NPII
long-chain fatty acid import into cell	2.2363	10	low dN/dS low NPII
lymphocyte costimulation	2.66375	10	low dN/dS low NPII
lymphocyte migration	1.93078	10	low dN/dS low NPII
mononuclear cell migration	1.85252	10	low dN/dS low NPII
multi-multicellular organism process	1.8518	10	low dN/dS low NPII
negative regulation of anion transmembrane transport	2.34818	10	low dN/dS low NPII
negative regulation of cellular protein catabolic process	2.43094	10	low dN/dS low NPII
negative regulation of fatty acid transport	1.92375	10	low dN/dS low NPII
negative regulation of ion transport	2.05867	10	low dN/dS low NPII
negative regulation of kinase activity	2.23889	10	low dN/dS low NPII
negative regulation of mitochondrion organization	1.63738	10	low dN/dS low NPII
negative regulation of organic acid transport	1.83685	10	low dN/dS low NPII
negative regulation of proteolysis involved in cellular protein catabolic process	2.65736	10	low dN/dS low NPII
negative regulation of release of cytochrome c from mitochondria	1.81472	10	low dN/dS low NPII
negative regulation of ubiquitin-dependent protein catabolic process	3.05973	10	low dN/dS low NPII
Notch signaling pathway	1.94744	10	low dN/dS low NPII
nucleotide-excision repair, DNA gap filling	3.76411	10	low dN/dS low NPII
pattern recognition receptor signaling pathway	3.06939	10	low dN/dS low NPII
placenta development	1.49237	10	low dN/dS low NPII
positive regulation of carbohydrate metabolic process	2.89639	10	low dN/dS low NPII
positive regulation of cardiac muscle tissue growth	1.63649	10	low dN/dS low NPII
positive regulation of cell cycle G1/S phase transition	1.82155	10	low dN/dS low NPII
positive regulation of cell cycle process	2.06788	10	low dN/dS low NPII
positive regulation of cellular carbohydrate metabolic process	3.05218	10	low dN/dS low NPII
positive regulation of cytoskeleton organization	3.34162	10	low dN/dS low NPII
positive regulation of glucose metabolic process	3.16308	10	low dN/dS low NPII
positive regulation of glycogen biosynthetic process	3.49764	10	low dN/dS low NPII
positive regulation of glycogen metabolic process	3.48172	10	low dN/dS low NPII
positive regulation of heart growth	1.62286	10	low dN/dS low NPII
positive regulation of intracellular transport	1.69015	10	low dN/dS low NPII
positive regulation of intrinsic apoptotic signaling pathway	2.36405	10	low dN/dS low NPII
positive regulation of monooxygenase activity	1.75534	10	low dN/dS low NPII
positive regulation of mRNA metabolic process	1.75852	10	low dN/dS low NPII
positive regulation of neuron death	1.87652	10	low dN/dS low NPII
positive regulation of nitric-oxide synthase activity	1.83204	10	low dN/dS low NPII
positive regulation of oxidoreductase activity	1.63851	10	low dN/dS low NPII
positive regulation of proteasomal protein catabolic process	1.90579	10	low dN/dS low NPII
positive regulation of proteasomal ubiquitin-dependent protein catabolic process	1.99714	10	low dN/dS low NPII
positive regulation of protein kinase B signaling	2.73186	10	low dN/dS low NPII
positive regulation of protein localization to membrane	2.25554	10	low dN/dS low NPII
positive regulation of small molecule metabolic process	2.73334	10	low dN/dS low NPII
positive regulation of supramolecular fiber organization	3.38975	10	low dN/dS low NPII
protein import into nucleus	1.72428	10	low dN/dS low NPII
protein localization to mitochondrion	1.58001	10	low dN/dS low NPII
protein localization to nucleus	2.3414	10	low dN/dS low NPII
regulation of cardiac muscle tissue growth	1.69482	10	low dN/dS low NPII
regulation of dephosphorylation	1.37125	10	low dN/dS low NPII
regulation of endothelial cell migration	2.14386	10	low dN/dS low NPII
regulation of fatty acid beta-oxidation	2.94939	10	low dN/dS low NPII
regulation of fatty acid oxidation	2.74882	10	low dN/dS low NPII
regulation of fatty acid transport	1.80046	10	low dN/dS low NPII
regulation of heart growth	1.67416	10	low dN/dS low NPII
regulation of insulin receptor signaling pathway	2.19826	10	low dN/dS low NPII
regulation of leukocyte cell-cell adhesion	2.38743	10	low dN/dS low NPII
regulation of macroautophagy	2.29762	10	low dN/dS low NPII
regulation of MAP kinase activity	3.59183	10	low dN/dS low NPII
regulation of modification of synaptic structure	1.82699	10	low dN/dS low NPII
regulation of monooxygenase activity	1.6021	10	low dN/dS low NPII
regulation of nervous system development	1.67021	10	low dN/dS low NPII
regulation of nitric-oxide synthase activity	1.65991	10	low dN/dS low NPII
regulation of organic acid transport	1.73309	10	low dN/dS low NPII
regulation of oxidoreductase activity	1.47583	10	low dN/dS low NPII
regulation of proteasomal ubiquitin-dependent protein catabolic process	1.91553	10	low dN/dS low NPII
regulation of protein binding	1.6937	10	low dN/dS low NPII
regulation of protein localization to cell periphery	2.25527	10	low dN/dS low NPII
regulation of protein localization to plasma membrane	2.33954	10	low dN/dS low NPII
regulation of smooth muscle cell proliferation	2.32065	10	low dN/dS low NPII
regulation of stress-activated protein kinase signaling cascade	1.80145	10	low dN/dS low NPII
release of cytochrome c from mitochondria	1.61823	10	low dN/dS low NPII
response to drug	4.87989	10	low dN/dS low NPII
response to food	2.30893	10	low dN/dS low NPII
response to growth hormone	1.84624	10	low dN/dS low NPII
response to starvation	1.7433	10	low dN/dS low NPII
signal transduction in absence of ligand	1.66179	10	low dN/dS low NPII
skeletal muscle organ development	1.66373	10	low dN/dS low NPII
smooth muscle cell proliferation	2.31937	10	low dN/dS low NPII
T cell costimulation	2.67085	10	low dN/dS low NPII
toll-like receptor signaling pathway	2.9808	10	low dN/dS low NPII
vascular endothelial growth factor receptor signaling pathway	2.67077	10	low dN/dS low NPII
actin cytoskeleton reorganization	1.56164	9	low dN/dS low NPII
activation of innate immune response	2.02272	9	low dN/dS low NPII
aging	2.13647	9	low dN/dS low NPII
amyloid precursor protein catabolic process	1.56629	9	low dN/dS low NPII
amyloid precursor protein metabolic process	1.46582	9	low dN/dS low NPII
apical junction assembly	2.76863	9	low dN/dS low NPII
behavioral defense response	1.60467	9	low dN/dS low NPII
cardiac muscle cell differentiation	1.58816	9	low dN/dS low NPII
cardiac muscle tissue development	1.56637	9	low dN/dS low NPII
cell-cell junction assembly	2.84328	9	low dN/dS low NPII
cell-cell junction organization	2.58559	9	low dN/dS low NPII
cell aging	1.4741	9	low dN/dS low NPII
cell fate commitment	1.52168	9	low dN/dS low NPII
cellular lipid catabolic process	2.00931	9	low dN/dS low NPII
cellular response to abiotic stimulus	1.97241	9	low dN/dS low NPII
cellular response to chemical stress	1.74519	9	low dN/dS low NPII
cellular response to environmental stimulus	1.97241	9	low dN/dS low NPII
cellular response to interleukin-12	1.88282	9	low dN/dS low NPII
cellular response to lipoprotein particle stimulus	1.72028	9	low dN/dS low NPII
cellular response to nerve growth factor stimulus	2.50121	9	low dN/dS low NPII
cellular response to prostaglandin E stimulus	1.98469	9	low dN/dS low NPII
cellular response to prostaglandin stimulus	1.91134	9	low dN/dS low NPII
cellular response to reactive oxygen species	1.55508	9	low dN/dS low NPII
chemical synaptic transmission, postsynaptic	1.62205	9	low dN/dS low NPII
cytoplasmic translational initiation	10.6978	9	low dN/dS low NPII
dendrite development	1.95023	9	low dN/dS low NPII
embryonic placenta development	1.59116	9	low dN/dS low NPII
endocrine pancreas development	2.53776	9	low dN/dS low NPII
endothelial cell differentiation	2.27212	9	low dN/dS low NPII
epidermal growth factor receptor signaling pathway	2.43209	9	low dN/dS low NPII
ERBB signaling pathway	2.35586	9	low dN/dS low NPII
establishment of apical/basal cell polarity	2.35423	9	low dN/dS low NPII
establishment of cell polarity	2.83322	9	low dN/dS low NPII
establishment of epithelial cell apical/basal polarity	2.45579	9	low dN/dS low NPII
establishment of monopolar cell polarity	2.34423	9	low dN/dS low NPII
establishment or maintenance of monopolar cell polarity	2.34026	9	low dN/dS low NPII
excitatory postsynaptic potential	1.63596	9	low dN/dS low NPII
glial cell development	1.53826	9	low dN/dS low NPII
gliogenesis	1.82993	9	low dN/dS low NPII
hormone metabolic process	11.3329	9	low dN/dS low NPII
icosanoid metabolic process	7.26236	9	low dN/dS low NPII
immune response-activating cell surface receptor signaling pathway	3.46294	9	low dN/dS low NPII
immune response-activating signal transduction	3.46294	9	low dN/dS low NPII
import into nucleus	1.73217	9	low dN/dS low NPII
innate immune response-activating signal transduction	2.12275	9	low dN/dS low NPII
innate immune response activating cell surface receptor signaling pathway	2.12361	9	low dN/dS low NPII
insulin-like growth factor receptor signaling pathway	2.38795	9	low dN/dS low NPII
interleukin-12-mediated signaling pathway	1.89003	9	low dN/dS low NPII
intracellular receptor signaling pathway	3.58253	9	low dN/dS low NPII
lamellipodium assembly	2.27506	9	low dN/dS low NPII
lamellipodium organization	2.17267	9	low dN/dS low NPII
leukocyte adhesion to vascular endothelial cell	2.07073	9	low dN/dS low NPII
lipid catabolic process	2.29941	9	low dN/dS low NPII
long-chain fatty acid import across plasma membrane	2.03484	9	low dN/dS low NPII
modification of postsynaptic structure	1.82491	9	low dN/dS low NPII
modification of synaptic structure	1.76064	9	low dN/dS low NPII
mononuclear cell differentiation	3.53138	9	low dN/dS low NPII
negative regulation of autophagy	2.40762	9	low dN/dS low NPII
negative regulation of binding	1.56124	9	low dN/dS low NPII
negative regulation of extrinsic apoptotic signaling pathway in absence of ligand	1.69699	9	low dN/dS low NPII
negative regulation of JNK cascade	2.04826	9	low dN/dS low NPII
negative regulation of lipid catabolic process	1.8298	9	low dN/dS low NPII
negative regulation of neuron death	2.1404	9	low dN/dS low NPII
negative regulation of protein kinase activity	2.2114	9	low dN/dS low NPII
negative regulation of protein kinase B signaling	1.59541	9	low dN/dS low NPII
negative regulation of protein serine/threonine kinase activity	1.65811	9	low dN/dS low NPII
negative regulation of signal transduction in absence of ligand	1.69699	9	low dN/dS low NPII
negative regulation of ubiquitin-protein transferase activity	4.43174	9	low dN/dS low NPII
NIK/NF-kappaB signaling	1.76212	9	low dN/dS low NPII
nucleotide-excision repair, DNA damage recognition	3.66095	9	low dN/dS low NPII
nucleotide-excision repair, DNA duplex unwinding	3.68303	9	low dN/dS low NPII
osteoblast differentiation	1.65179	9	low dN/dS low NPII
osteoclast differentiation	1.46845	9	low dN/dS low NPII
polarized epithelial cell differentiation	2.34423	9	low dN/dS low NPII
positive regulation of apoptotic signaling pathway	1.49967	9	low dN/dS low NPII
positive regulation of blood vessel endothelial cell migration	2.24913	9	low dN/dS low NPII
positive regulation of cell division	1.52235	9	low dN/dS low NPII
positive regulation of endothelial cell proliferation	2.96626	9	low dN/dS low NPII
positive regulation of G1/S transition of mitotic cell cycle	1.93938	9	low dN/dS low NPII
positive regulation of mitotic cell cycle	2.09073	9	low dN/dS low NPII
positive regulation of proteolysis involved in cellular protein catabolic process	2.2238	9	low dN/dS low NPII
protein import	1.67064	9	low dN/dS low NPII
regulation of amyloid-beta formation	1.6234	9	low dN/dS low NPII
regulation of amyloid precursor protein catabolic process	1.60794	9	low dN/dS low NPII
regulation of behavior	1.58286	9	low dN/dS low NPII
regulation of cell morphogenesis	2.24012	9	low dN/dS low NPII
regulation of cellular response to growth factor stimulus	3.21043	9	low dN/dS low NPII
regulation of DNA-templated transcription in response to stress	3.45062	9	low dN/dS low NPII
regulation of epidermal growth factor receptor signaling pathway	1.52065	9	low dN/dS low NPII
regulation of ERBB signaling pathway	1.50253	9	low dN/dS low NPII
regulation of extrinsic apoptotic signaling pathway in absence of ligand	1.65441	9	low dN/dS low NPII
regulation of leukocyte migration	1.83614	9	low dN/dS low NPII
regulation of membrane permeability	1.56155	9	low dN/dS low NPII
regulation of mitochondrial membrane potential	1.57124	9	low dN/dS low NPII
regulation of muscle system process	1.82553	9	low dN/dS low NPII
regulation of myeloid cell differentiation	2.46068	9	low dN/dS low NPII
regulation of myotube differentiation	1.72892	9	low dN/dS low NPII
regulation of NIK/NF-kappaB signaling	1.82738	9	low dN/dS low NPII
regulation of peptidyl-serine phosphorylation	4.20494	9	low dN/dS low NPII
regulation of peptidyl-tyrosine phosphorylation	1.98003	9	low dN/dS low NPII
regulation of phosphatase activity	1.41856	9	low dN/dS low NPII
regulation of protein catabolic process	2.28548	9	low dN/dS low NPII
regulation of protein stability	2.88291	9	low dN/dS low NPII
regulation of release of cytochrome c from mitochondria	1.66688	9	low dN/dS low NPII
regulation of stress-activated MAPK cascade	1.85676	9	low dN/dS low NPII
regulation of T cell activation	2.44292	9	low dN/dS low NPII
regulation of transcription from RNA polymerase II promoter in response to stress	3.35049	9	low dN/dS low NPII
regulation of ubiquitin-protein transferase activity	3.75057	9	low dN/dS low NPII
regulation of Wnt signaling pathway	4.78293	9	low dN/dS low NPII
response to interleukin-12	1.87997	9	low dN/dS low NPII
response to lipoprotein particle	1.72317	9	low dN/dS low NPII
response to nerve growth factor	2.49329	9	low dN/dS low NPII
response to oxidative stress	1.98139	9	low dN/dS low NPII
response to prostaglandin	1.80428	9	low dN/dS low NPII
response to prostaglandin E	1.8711	9	low dN/dS low NPII
response to reactive oxygen species	1.47066	9	low dN/dS low NPII
response to steroid hormone	1.90584	9	low dN/dS low NPII
response to xenobiotic stimulus	18.5012	9	low dN/dS low NPII
Rho protein signal transduction	2.36411	9	low dN/dS low NPII
ribosomal small subunit biogenesis	19.8165	9	low dN/dS low NPII
rRNA metabolic process	22.0128	9	low dN/dS low NPII
rRNA processing	22.4176	9	low dN/dS low NPII
secondary metabolic process	5.04781	9	low dN/dS low NPII
spinal cord development	2.15504	9	low dN/dS low NPII
sprouting angiogenesis	1.89064	9	low dN/dS low NPII
stimulatory C-type lectin receptor signaling pathway	2.00232	9	low dN/dS low NPII
substrate adhesion-dependent cell spreading	1.57234	9	low dN/dS low NPII
T cell differentiation	1.66065	9	low dN/dS low NPII
T cell homeostasis	1.70506	9	low dN/dS low NPII
TOR signaling	3.43168	9	low dN/dS low NPII
Wnt signaling pathway, planar cell polarity pathway	3.95788	9	low dN/dS low NPII
activation of MAPK activity	3.85925	8	low dN/dS low NPII
amyloid-beta formation	1.60812	8	low dN/dS low NPII
amyloid-beta metabolic process	1.5739	8	low dN/dS low NPII
anatomical structure maturation	1.36703	8	low dN/dS low NPII
animal organ maturation	1.7518	8	low dN/dS low NPII
axon ensheathment	2.09825	8	low dN/dS low NPII
axonogenesis	2.35808	8	low dN/dS low NPII
bicellular tight junction assembly	1.64057	8	low dN/dS low NPII
bone maturation	1.79025	8	low dN/dS low NPII
canonical Wnt signaling pathway	6.76186	8	low dN/dS low NPII
cardiocyte differentiation	1.60006	8	low dN/dS low NPII
cell cycle arrest	1.73018	8	low dN/dS low NPII
cell growth	2.08178	8	low dN/dS low NPII
cellular response to steroid hormone stimulus	2.12371	8	low dN/dS low NPII
cellular response to topologically incorrect protein	2.09876	8	low dN/dS low NPII
cellular response to xenobiotic stimulus	20.8463	8	low dN/dS low NPII
covalent chromatin modification	3.57136	8	low dN/dS low NPII
cytokinesis	2.63184	8	low dN/dS low NPII
developmental cell growth	1.71532	8	low dN/dS low NPII
endothelial cell proliferation	2.84364	8	low dN/dS low NPII
ensheathment of neurons	2.09825	8	low dN/dS low NPII
establishment of epithelial cell polarity	2.37764	8	low dN/dS low NPII
establishment of planar polarity	4.20583	8	low dN/dS low NPII
establishment of tissue polarity	4.20583	8	low dN/dS low NPII
establishment or maintenance of apical/basal cell polarity	2.21447	8	low dN/dS low NPII
establishment or maintenance of bipolar cell polarity	2.21447	8	low dN/dS low NPII
establishment or maintenance of epithelial cell apical/basal polarity	2.23707	8	low dN/dS low NPII
estrogen metabolic process	12.305	8	low dN/dS low NPII
eye development	1.71927	8	low dN/dS low NPII
Fc-gamma receptor signaling pathway	4.00765	8	low dN/dS low NPII
Fc-gamma receptor signaling pathway involved in phagocytosis	4.00817	8	low dN/dS low NPII
Fc receptor mediated stimulatory signaling pathway	3.99589	8	low dN/dS low NPII
feeding behavior	1.51376	8	low dN/dS low NPII
fibroblast migration	1.66481	8	low dN/dS low NPII
G1/S transition of mitotic cell cycle	2.20684	8	low dN/dS low NPII
glandular epithelial cell development	1.88012	8	low dN/dS low NPII
histone modification	3.38018	8	low dN/dS low NPII
hyaluronan metabolic process	1.70055	8	low dN/dS low NPII
immune response-regulating cell surface receptor signaling pathway involved in phagocytosis	4.00817	8	low dN/dS low NPII
labyrinthine layer blood vessel development	1.81834	8	low dN/dS low NPII
macroautophagy	2.16122	8	low dN/dS low NPII
maintenance of protein location	1.50814	8	low dN/dS low NPII
maternal placenta development	1.74638	8	low dN/dS low NPII
maturation of LSU-rRNA	3.83522	8	low dN/dS low NPII
maturation of LSU-rRNA from tricistronic rRNA transcript (SSU-rRNA, 5.8S rRNA, LSU-rRNA)	1.64476	8	low dN/dS low NPII
maturation of SSU-rRNA	5.54948	8	low dN/dS low NPII
maturation of SSU-rRNA from tricistronic rRNA transcript (SSU-rRNA, 5.8S rRNA, LSU-rRNA)	4.78672	8	low dN/dS low NPII
membrane invagination	1.73683	8	low dN/dS low NPII
mesenchymal cell differentiation	1.84208	8	low dN/dS low NPII
mRNA stabilization	1.77573	8	low dN/dS low NPII
muscle cell migration	1.43567	8	low dN/dS low NPII
muscle system process	1.94237	8	low dN/dS low NPII
myelination	2.10287	8	low dN/dS low NPII
ncRNA metabolic process	17.0101	8	low dN/dS low NPII
ncRNA processing	19.1714	8	low dN/dS low NPII
negative regulation of blood vessel endothelial cell migration	1.55434	8	low dN/dS low NPII
negative regulation of calcineurin-mediated signaling	1.69811	8	low dN/dS low NPII
negative regulation of calcineurin-NFAT signaling cascade	1.69811	8	low dN/dS low NPII
negative regulation of canonical Wnt signaling pathway	4.67264	8	low dN/dS low NPII
negative regulation of cell-substrate adhesion	1.61312	8	low dN/dS low NPII
negative regulation of cellular carbohydrate metabolic process	1.71583	8	low dN/dS low NPII
negative regulation of cysteine-type endopeptidase activity	1.55543	8	low dN/dS low NPII
negative regulation of cysteine-type endopeptidase activity involved in apoptotic process	1.57883	8	low dN/dS low NPII
negative regulation of leukocyte migration	1.64218	8	low dN/dS low NPII
negative regulation of lymphocyte migration	1.87998	8	low dN/dS low NPII
negative regulation of macroautophagy	2.74255	8	low dN/dS low NPII
negative regulation of mononuclear cell migration	1.77552	8	low dN/dS low NPII
negative regulation of Notch signaling pathway	1.68927	8	low dN/dS low NPII
negative regulation of transforming growth factor beta receptor signaling pathway	3.78949	8	low dN/dS low NPII
negative regulation of Wnt signaling pathway	4.49514	8	low dN/dS low NPII
neural nucleus development	1.55624	8	low dN/dS low NPII
neutrophil activation	1.91078	8	low dN/dS low NPII
neutrophil activation involved in immune response	1.91436	8	low dN/dS low NPII
neutrophil degranulation	1.91465	8	low dN/dS low NPII
neutrophil mediated immunity	1.91078	8	low dN/dS low NPII
non-canonical Wnt signaling pathway	4.51202	8	low dN/dS low NPII
nuclear transport	2.94725	8	low dN/dS low NPII
ossification	1.90046	8	low dN/dS low NPII
peripheral nervous system development	1.56326	8	low dN/dS low NPII
phagocytosis	3.71369	8	low dN/dS low NPII
plasma membrane invagination	1.74827	8	low dN/dS low NPII
positive regulation of axonogenesis	1.49111	8	low dN/dS low NPII
positive regulation of cell cycle phase transition	1.7907	8	low dN/dS low NPII
positive regulation of cell projection organization	2.7149	8	low dN/dS low NPII
positive regulation of cytokine production	2.11833	8	low dN/dS low NPII
positive regulation of cytokinesis	1.61686	8	low dN/dS low NPII
positive regulation of dephosphorylation	1.55204	8	low dN/dS low NPII
positive regulation of DNA binding	1.61995	8	low dN/dS low NPII
positive regulation of DNA metabolic process	2.89497	8	low dN/dS low NPII
positive regulation of epidermal growth factor receptor signaling pathway	1.71437	8	low dN/dS low NPII
positive regulation of ERBB signaling pathway	1.70378	8	low dN/dS low NPII
positive regulation of gliogenesis	1.61852	8	low dN/dS low NPII
positive regulation of innate immune response	2.63294	8	low dN/dS low NPII
positive regulation of lamellipodium assembly	2.78637	8	low dN/dS low NPII
positive regulation of lamellipodium organization	2.68883	8	low dN/dS low NPII
positive regulation of leukocyte adhesion to vascular endothelial cell	1.9837	8	low dN/dS low NPII
positive regulation of leukocyte proliferation	1.81326	8	low dN/dS low NPII
positive regulation of MAP kinase activity	4.1417	8	low dN/dS low NPII
positive regulation of mitotic cell cycle phase transition	1.82652	8	low dN/dS low NPII
positive regulation of muscle organ development	1.92417	8	low dN/dS low NPII
positive regulation of muscle tissue development	1.91694	8	low dN/dS low NPII
positive regulation of peptidyl-tyrosine phosphorylation	1.81786	8	low dN/dS low NPII
positive regulation of plasma membrane bounded cell projection assembly	2.46998	8	low dN/dS low NPII
positive regulation of protein localization to cell periphery	2.59767	8	low dN/dS low NPII
positive regulation of protein localization to plasma membrane	2.64662	8	low dN/dS low NPII
positive regulation of skeletal muscle tissue development	1.94395	8	low dN/dS low NPII
positive regulation of striated muscle tissue development	1.92417	8	low dN/dS low NPII
positive T cell selection	1.88526	8	low dN/dS low NPII
primary alcohol metabolic process	5.40205	8	low dN/dS low NPII
proteasomal protein catabolic process	3.43216	8	low dN/dS low NPII
protein-DNA complex subunit organization	2.73317	8	low dN/dS low NPII
protein deubiquitination	3.2643	8	low dN/dS low NPII
protein localization to cell surface	1.57837	8	low dN/dS low NPII
protein modification by small protein removal	3.2141	8	low dN/dS low NPII
protein neddylation	1.50391	8	low dN/dS low NPII
regulation of binding	1.8258	8	low dN/dS low NPII
regulation of canonical Wnt signaling pathway	5.39125	8	low dN/dS low NPII
regulation of cell-substrate junction organization	2.78761	8	low dN/dS low NPII
regulation of cellular response to insulin stimulus	2.38795	8	low dN/dS low NPII
regulation of circadian rhythm	1.48863	8	low dN/dS low NPII
regulation of deoxyribonuclease activity	1.94433	8	low dN/dS low NPII
regulation of DNA metabolic process	3.43816	8	low dN/dS low NPII
regulation of endothelial cell development	1.86866	8	low dN/dS low NPII
regulation of endothelial cell differentiation	1.66966	8	low dN/dS low NPII
regulation of endothelial cell proliferation	2.89034	8	low dN/dS low NPII
regulation of establishment of cell polarity	1.89165	8	low dN/dS low NPII
regulation of establishment of endothelial barrier	1.86866	8	low dN/dS low NPII
regulation of establishment of planar polarity	4.27456	8	low dN/dS low NPII
regulation of establishment or maintenance of cell polarity	1.85966	8	low dN/dS low NPII
regulation of feeding behavior	1.80749	8	low dN/dS low NPII
regulation of G1/S transition of mitotic cell cycle	1.64067	8	low dN/dS low NPII
regulation of gliogenesis	1.54258	8	low dN/dS low NPII
regulation of hemopoiesis	2.43672	8	low dN/dS low NPII
regulation of intracellular transport	1.68346	8	low dN/dS low NPII
regulation of JNK cascade	1.93547	8	low dN/dS low NPII
regulation of lamellipodium assembly	2.65011	8	low dN/dS low NPII
regulation of lamellipodium organization	2.53403	8	low dN/dS low NPII
regulation of leukocyte adhesion to vascular endothelial cell	1.83323	8	low dN/dS low NPII
regulation of microtubule-based process	1.68626	8	low dN/dS low NPII
regulation of mitotic cell cycle phase transition	1.96925	8	low dN/dS low NPII
regulation of muscle organ development	1.78275	8	low dN/dS low NPII
regulation of muscle tissue development	1.78985	8	low dN/dS low NPII
regulation of myelination	2.46411	8	low dN/dS low NPII
regulation of nuclease activity	2.11021	8	low dN/dS low NPII
regulation of protein neddylation	1.97306	8	low dN/dS low NPII
regulation of regulated secretory pathway	1.74889	8	low dN/dS low NPII
regulation of response to biotic stimulus	3.30123	8	low dN/dS low NPII
regulation of skeletal muscle tissue development	1.89868	8	low dN/dS low NPII
regulation of striated muscle tissue development	1.79563	8	low dN/dS low NPII
regulation of translational fidelity	1.76629	8	low dN/dS low NPII
regulation of ubiquitin protein ligase activity	4.16805	8	low dN/dS low NPII
reproductive structure development	1.66448	8	low dN/dS low NPII
reproductive system development	1.66224	8	low dN/dS low NPII
response to alcohol	1.94366	8	low dN/dS low NPII
response to epidermal growth factor	2.44549	8	low dN/dS low NPII
response to ionizing radiation	1.52446	8	low dN/dS low NPII
response to nutrient	1.91541	8	low dN/dS low NPII
response to toxic substance	2.09968	8	low dN/dS low NPII
ribonucleoprotein complex assembly	24.6242	8	low dN/dS low NPII
ribonucleoprotein complex biogenesis	42.8079	8	low dN/dS low NPII
ribonucleoprotein complex subunit organization	24.3096	8	low dN/dS low NPII
ribonucleotide metabolic process	7.03011	8	low dN/dS low NPII
ribose phosphate metabolic process	6.99122	8	low dN/dS low NPII
ribosomal large subunit assembly	14.8712	8	low dN/dS low NPII
ribosomal large subunit biogenesis	24.3125	8	low dN/dS low NPII
ribosomal small subunit assembly	14.1787	8	low dN/dS low NPII
ribosome assembly	25.3092	8	low dN/dS low NPII
ribosome biogenesis	40.039	8	low dN/dS low NPII
Schwann cell differentiation	1.70167	8	low dN/dS low NPII
sensory system development	1.71072	8	low dN/dS low NPII
substantia nigra development	1.60468	8	low dN/dS low NPII
T cell apoptotic process	1.67262	8	low dN/dS low NPII
T cell selection	1.83043	8	low dN/dS low NPII
tight junction assembly	1.63036	8	low dN/dS low NPII
tight junction organization	1.61668	8	low dN/dS low NPII
vascular process in circulatory system	1.36755	8	low dN/dS low NPII
viral genome replication	1.68399	8	low dN/dS low NPII
visual system development	1.71648	8	low dN/dS low NPII
xenobiotic metabolic process	21.0075	8	low dN/dS low NPII
alpha-beta T cell activation	1.60329	7	low dN/dS low NPII
alpha-beta T cell differentiation	1.62906	7	low dN/dS low NPII
angiotensin-activated signaling pathway	1.95725	7	low dN/dS low NPII
arachidonic acid metabolic process	10.343	7	low dN/dS low NPII
carboxylic acid biosynthetic process	3.72356	7	low dN/dS low NPII
carboxylic acid transmembrane transport	1.6985	7	low dN/dS low NPII
cardiac cell development	1.49922	7	low dN/dS low NPII
cardiac muscle cell development	1.51935	7	low dN/dS low NPII
CD4-positive or CD8-positive, alpha-beta T cell lineage commitment	2.0195	7	low dN/dS low NPII
cell cycle G1/S phase transition	2.28749	7	low dN/dS low NPII
cell junction disassembly	2.74885	7	low dN/dS low NPII
cell recognition	2.62308	7	low dN/dS low NPII
cellular process involved in reproduction in multicellular organism	2.37791	7	low dN/dS low NPII
cellular response to amino acid starvation	1.64005	7	low dN/dS low NPII
cellular response to angiotensin	1.88962	7	low dN/dS low NPII
cellular response to epidermal growth factor stimulus	2.58743	7	low dN/dS low NPII
cellular response to oxidative stress	1.7787	7	low dN/dS low NPII
cellular response to oxidised low-density lipoprotein particle stimulus	1.99833	7	low dN/dS low NPII
cellular response to radiation	1.88645	7	low dN/dS low NPII
cellular response to unfolded protein	2.27345	7	low dN/dS low NPII
cognition	2.08155	7	low dN/dS low NPII
columnar/cuboidal epithelial cell development	1.82503	7	low dN/dS low NPII
columnar/cuboidal epithelial cell differentiation	1.59624	7	low dN/dS low NPII
cortical actin cytoskeleton organization	1.74182	7	low dN/dS low NPII
cortical cytoskeleton organization	3.17995	7	low dN/dS low NPII
cytoplasmic microtubule organization	1.52717	7	low dN/dS low NPII
cytoskeleton-dependent cytokinesis	2.98066	7	low dN/dS low NPII
dendrite morphogenesis	2.00397	7	low dN/dS low NPII
developmental growth involved in morphogenesis	2.14715	7	low dN/dS low NPII
diterpenoid metabolic process	9.52689	7	low dN/dS low NPII
DNA biosynthetic process	5.98535	7	low dN/dS low NPII
drug metabolic process	14.8522	7	low dN/dS low NPII
embryonic organ development	2.2763	7	low dN/dS low NPII
endothelial tube morphogenesis	1.75628	7	low dN/dS low NPII
epithelial cell apoptotic process	1.82601	7	low dN/dS low NPII
execution phase of apoptosis	1.52644	7	low dN/dS low NPII
flavonoid metabolic process	12.6215	7	low dN/dS low NPII
germ cell development	2.54553	7	low dN/dS low NPII
glandular epithelial cell differentiation	1.76986	7	low dN/dS low NPII
gluconeogenesis	1.47174	7	low dN/dS low NPII
hexose biosynthetic process	1.48027	7	low dN/dS low NPII
I-kappaB phosphorylation	1.85363	7	low dN/dS low NPII
import into cell	2.44823	7	low dN/dS low NPII
labyrinthine layer development	1.6916	7	low dN/dS low NPII
long-chain fatty acid metabolic process	9.37999	7	low dN/dS low NPII
lymphocyte differentiation	4.11977	7	low dN/dS low NPII
maintenance of location in cell	1.98764	7	low dN/dS low NPII
maintenance of protein localization in organelle	1.70039	7	low dN/dS low NPII
maintenance of protein location in cell	1.6146	7	low dN/dS low NPII
mammary gland epithelial cell differentiation	1.93173	7	low dN/dS low NPII
memory	2.15951	7	low dN/dS low NPII
mitotic cytokinesis	2.96909	7	low dN/dS low NPII
monosaccharide biosynthetic process	1.61604	7	low dN/dS low NPII
morphogenesis of a branching epithelium	1.7923	7	low dN/dS low NPII
morphogenesis of a polarized epithelium	5.0263	7	low dN/dS low NPII
morphogenesis of an endothelium	1.75628	7	low dN/dS low NPII
mucopolysaccharide metabolic process	1.51263	7	low dN/dS low NPII
multicellular organism growth	1.61441	7	low dN/dS low NPII
muscle cell apoptotic process	1.54283	7	low dN/dS low NPII
myelin maintenance	1.88988	7	low dN/dS low NPII
myelination in peripheral nervous system	1.79689	7	low dN/dS low NPII
myeloid cell differentiation	2.49953	7	low dN/dS low NPII
negative chemotaxis	1.58724	7	low dN/dS low NPII
negative regulation of carbohydrate metabolic process	1.72984	7	low dN/dS low NPII
negative regulation of cell junction assembly	1.76831	7	low dN/dS low NPII
negative regulation of cellular response to insulin stimulus	1.9666	7	low dN/dS low NPII
negative regulation of dephosphorylation	1.48416	7	low dN/dS low NPII
negative regulation of endothelial cell migration	1.52977	7	low dN/dS low NPII
negative regulation of epithelial cell apoptotic process	2.08435	7	low dN/dS low NPII
negative regulation of fatty acid oxidation	1.9713	7	low dN/dS low NPII
negative regulation of insulin receptor signaling pathway	1.98361	7	low dN/dS low NPII
negative regulation of leukocyte cell-cell adhesion	1.87519	7	low dN/dS low NPII
negative regulation of MAPK cascade	1.80936	7	low dN/dS low NPII
negative regulation of mRNA catabolic process	1.81368	7	low dN/dS low NPII
negative regulation of mRNA metabolic process	1.71317	7	low dN/dS low NPII
negative regulation of muscle cell apoptotic process	1.60021	7	low dN/dS low NPII
negative regulation of protein dephosphorylation	1.66481	7	low dN/dS low NPII
negative regulation of RNA catabolic process	1.78118	7	low dN/dS low NPII
negative regulation of translation	1.53813	7	low dN/dS low NPII
negative regulation of transmembrane receptor protein serine/threonine kinase signaling pathway	3.99005	7	low dN/dS low NPII
neural precursor cell proliferation	1.53672	7	low dN/dS low NPII
neuron maturation	1.64208	7	low dN/dS low NPII
neuron projection organization	2.43845	7	low dN/dS low NPII
nucleobase metabolic process	2.52144	7	low dN/dS low NPII
nucleus localization	1.7498	7	low dN/dS low NPII
olefinic compound metabolic process	9.15052	7	low dN/dS low NPII
oligodendrocyte differentiation	1.56998	7	low dN/dS low NPII
organic acid biosynthetic process	3.6989	7	low dN/dS low NPII
organic acid transmembrane transport	1.69735	7	low dN/dS low NPII
ossification involved in bone maturation	1.81698	7	low dN/dS low NPII
osteoblast proliferation	1.69883	7	low dN/dS low NPII
peptidyl-lysine modification	2.98819	7	low dN/dS low NPII
peptidyl-tyrosine modification	3.33269	7	low dN/dS low NPII
peptidyl-tyrosine phosphorylation	3.33733	7	low dN/dS low NPII
peripheral nervous system axon ensheathment	1.79689	7	low dN/dS low NPII
placenta blood vessel development	1.75585	7	low dN/dS low NPII
platelet activation	1.94534	7	low dN/dS low NPII
platelet formation	1.73701	7	low dN/dS low NPII
platelet morphogenesis	1.72734	7	low dN/dS low NPII
positive regulation of autophagy	1.64249	7	low dN/dS low NPII
positive regulation of behavior	1.68648	7	low dN/dS low NPII
positive regulation of cyclin-dependent protein kinase activity	1.95129	7	low dN/dS low NPII
positive regulation of cyclin-dependent protein serine/threonine kinase activity	1.96977	7	low dN/dS low NPII
positive regulation of defense response	2.53863	7	low dN/dS low NPII
positive regulation of epithelial to mesenchymal transition	1.68679	7	low dN/dS low NPII
positive regulation of establishment of protein localization	2.79278	7	low dN/dS low NPII
positive regulation of fibroblast migration	1.9169	7	low dN/dS low NPII
positive regulation of glial cell differentiation	1.71304	7	low dN/dS low NPII
positive regulation of immune effector process	2.67228	7	low dN/dS low NPII
positive regulation of membrane potential	1.90206	7	low dN/dS low NPII
positive regulation of mitochondrial membrane potential	1.99833	7	low dN/dS low NPII
positive regulation of mRNA catabolic process	1.63024	7	low dN/dS low NPII
positive regulation of myotube differentiation	1.87585	7	low dN/dS low NPII
positive regulation of neuron differentiation	1.48804	7	low dN/dS low NPII
positive regulation of neuron projection development	1.60368	7	low dN/dS low NPII
positive regulation of oligodendrocyte differentiation	1.78762	7	low dN/dS low NPII
positive regulation of protein dephosphorylation	1.61401	7	low dN/dS low NPII
positive regulation of protein localization to cell surface	1.87932	7	low dN/dS low NPII
positive regulation of response to biotic stimulus	2.70468	7	low dN/dS low NPII
positive regulation of sodium ion transport	1.73219	7	low dN/dS low NPII
positive regulation of transcription regulatory region DNA binding	1.93121	7	low dN/dS low NPII
positive regulation of vasoconstriction	1.74683	7	low dN/dS low NPII
post-embryonic development	1.53403	7	low dN/dS low NPII
protein-DNA complex assembly	3.05721	7	low dN/dS low NPII
protein acetylation	2.58855	7	low dN/dS low NPII
protein acylation	2.46849	7	low dN/dS low NPII
protein localization to plasma membrane	2.27484	7	low dN/dS low NPII
purine-containing compound metabolic process	6.99994	7	low dN/dS low NPII
purine nucleotide metabolic process	7.08054	7	low dN/dS low NPII
purine ribonucleotide metabolic process	7.19966	7	low dN/dS low NPII
pyrimidine-containing compound metabolic process	4.22798	7	low dN/dS low NPII
regulation of animal organ morphogenesis	4.46253	7	low dN/dS low NPII
regulation of axonogenesis	1.49033	7	low dN/dS low NPII
regulation of bicellular tight junction assembly	1.80336	7	low dN/dS low NPII
regulation of biomineral tissue development	1.48804	7	low dN/dS low NPII
regulation of biomineralization	1.48653	7	low dN/dS low NPII
regulation of cell-substrate junction assembly	2.99179	7	low dN/dS low NPII
regulation of cell migration involved in sprouting angiogenesis	1.4962	7	low dN/dS low NPII
regulation of cyclin-dependent protein kinase activity	1.66749	7	low dN/dS low NPII
regulation of cyclin-dependent protein serine/threonine kinase activity	1.67432	7	low dN/dS low NPII
regulation of cytokinesis	1.4542	7	low dN/dS low NPII
regulation of dendritic spine development	1.67268	7	low dN/dS low NPII
regulation of DNA binding	1.74422	7	low dN/dS low NPII
regulation of epidermal cell differentiation	1.58446	7	low dN/dS low NPII
regulation of epithelial cell apoptotic process	1.88925	7	low dN/dS low NPII
regulation of epithelial cell differentiation	1.58659	7	low dN/dS low NPII
regulation of fibroblast migration	1.73219	7	low dN/dS low NPII
regulation of focal adhesion assembly	2.99179	7	low dN/dS low NPII
regulation of glial cell differentiation	1.62115	7	low dN/dS low NPII
regulation of glycolytic process	1.9509	7	low dN/dS low NPII
regulation of I-kappaB kinase/NF-kappaB signaling	1.51335	7	low dN/dS low NPII
regulation of immune effector process	4.60058	7	low dN/dS low NPII
regulation of innate immune response	4.01335	7	low dN/dS low NPII
regulation of intracellular protein transport	1.88134	7	low dN/dS low NPII
regulation of leukocyte degranulation	1.95235	7	low dN/dS low NPII
regulation of lipid transport	1.63383	7	low dN/dS low NPII
regulation of muscle cell apoptotic process	1.55463	7	low dN/dS low NPII
regulation of myeloid leukocyte mediated immunity	1.80731	7	low dN/dS low NPII
regulation of osteoblast proliferation	1.73943	7	low dN/dS low NPII
regulation of osteoclast differentiation	1.56901	7	low dN/dS low NPII
regulation of pattern recognition receptor signaling pathway	1.54404	7	low dN/dS low NPII
regulation of phosphatidylinositol 3-kinase signaling	2.8704	7	low dN/dS low NPII
regulation of postsynaptic membrane potential	1.61981	7	low dN/dS low NPII
regulation of protein-containing complex assembly	4.18235	7	low dN/dS low NPII
regulation of protein localization to cell surface	1.70713	7	low dN/dS low NPII
regulation of sodium ion transport	1.54268	7	low dN/dS low NPII
regulation of toll-like receptor signaling pathway	1.61181	7	low dN/dS low NPII
regulation of transcription from RNA polymerase II promoter in response to hypoxia	4.22553	7	low dN/dS low NPII
regulation of transcription regulatory region DNA binding	1.67026	7	low dN/dS low NPII
regulation of vasoconstriction	1.62666	7	low dN/dS low NPII
response to alkaloid	1.59872	7	low dN/dS low NPII
response to amino acid	2.18119	7	low dN/dS low NPII
response to amino acid starvation	1.63074	7	low dN/dS low NPII
response to angiotensin	1.86449	7	low dN/dS low NPII
response to estradiol	1.88284	7	low dN/dS low NPII
response to interleukin-18	1.99833	7	low dN/dS low NPII
response to metal ion	1.598	7	low dN/dS low NPII
response to testosterone	2.51217	7	low dN/dS low NPII
response to tumor necrosis factor	1.73788	7	low dN/dS low NPII
response to UV-A	2.18297	7	low dN/dS low NPII
retinoic acid metabolic process	10.6563	7	low dN/dS low NPII
retinoid metabolic process	9.67546	7	low dN/dS low NPII
rhythmic process	2.60869	7	low dN/dS low NPII
RNA stabilization	1.81228	7	low dN/dS low NPII
Schwann cell development	1.76751	7	low dN/dS low NPII
secondary alcohol metabolic process	4.43011	7	low dN/dS low NPII
somite development	1.75848	7	low dN/dS low NPII
sphingolipid mediated signaling pathway	1.90206	7	low dN/dS low NPII
sphingosine-1-phosphate receptor signaling pathway	1.93173	7	low dN/dS low NPII
spindle assembly	1.79086	7	low dN/dS low NPII
spindle organization	1.66744	7	low dN/dS low NPII
stem cell differentiation	1.61427	7	low dN/dS low NPII
striated muscle adaptation	2.49417	7	low dN/dS low NPII
T cell activation involved in immune response	4.50618	7	low dN/dS low NPII
T cell lineage commitment	1.97976	7	low dN/dS low NPII
T cell proliferation	1.69124	7	low dN/dS low NPII
terpenoid metabolic process	11.6595	7	low dN/dS low NPII
transcription-coupled nucleotide-excision repair	3.92864	7	low dN/dS low NPII
type B pancreatic cell development	1.81591	7	low dN/dS low NPII
unsaturated fatty acid metabolic process	8.9994	7	low dN/dS low NPII
vasoconstriction	1.57137	7	low dN/dS low NPII
vitamin metabolic process	2.23524	7	low dN/dS low NPII
actin polymerization or depolymerization	3.59163	6	low dN/dS low NPII
alpha-beta T cell activation involved in immune response	1.58149	6	low dN/dS low NPII
alpha-beta T cell differentiation involved in immune response	1.58149	6	low dN/dS low NPII
alpha-beta T cell lineage commitment	2.00975	6	low dN/dS low NPII
aminoglycan metabolic process	1.45166	6	low dN/dS low NPII
amyloid-beta clearance	2.13162	6	low dN/dS low NPII
animal organ formation	1.61723	6	low dN/dS low NPII
aortic valve development	1.79032	6	low dN/dS low NPII
aortic valve morphogenesis	1.83289	6	low dN/dS low NPII
ATP generation from ADP	1.93246	6	low dN/dS low NPII
axis elongation	2.09186	6	low dN/dS low NPII
B cell proliferation	4.96702	6	low dN/dS low NPII
behavioral fear response	1.62949	6	low dN/dS low NPII
blood coagulation	4.8038	6	low dN/dS low NPII
bone development	1.67624	6	low dN/dS low NPII
branching morphogenesis of an epithelial tube	1.76745	6	low dN/dS low NPII
calcineurin-mediated signaling	1.65739	6	low dN/dS low NPII
calcineurin-NFAT signaling cascade	1.67652	6	low dN/dS low NPII
camera-type eye development	1.6612	6	low dN/dS low NPII
CD4-positive, alpha-beta T cell activation	1.49109	6	low dN/dS low NPII
CD4-positive, alpha-beta T cell differentiation	1.53836	6	low dN/dS low NPII
CD4-positive, alpha-beta T cell differentiation involved in immune response	1.58176	6	low dN/dS low NPII
CD4-positive, alpha-beta T cell lineage commitment	1.80438	6	low dN/dS low NPII
cell growth involved in cardiac muscle cell development	1.71594	6	low dN/dS low NPII
cellular response to acid chemical	1.78686	6	low dN/dS low NPII
cellular response to amino acid stimulus	1.78402	6	low dN/dS low NPII
cellular response to light stimulus	2.09317	6	low dN/dS low NPII
cellular response to UV	2.28251	6	low dN/dS low NPII
cellular senescence	1.51736	6	low dN/dS low NPII
cholesterol metabolic process	4.26654	6	low dN/dS low NPII
cilium assembly	2.09258	6	low dN/dS low NPII
cilium organization	2.055	6	low dN/dS low NPII
circadian behavior	1.61447	6	low dN/dS low NPII
coagulation	4.79466	6	low dN/dS low NPII
connective tissue replacement	1.96485	6	low dN/dS low NPII
cytokinetic process	1.67556	6	low dN/dS low NPII
cytoskeleton-dependent intracellular transport	2.3978	6	low dN/dS low NPII
dendritic spine organization	2.61424	6	low dN/dS low NPII
DNA conformation change	3.31669	6	low dN/dS low NPII
DNA duplex unwinding	3.6741	6	low dN/dS low NPII
drug catabolic process	13.5223	6	low dN/dS low NPII
ear development	2.01594	6	low dN/dS low NPII
eating behavior	1.72424	6	low dN/dS low NPII
embryonic appendage morphogenesis	2.23804	6	low dN/dS low NPII
embryonic limb morphogenesis	2.23804	6	low dN/dS low NPII
epithelial tube morphogenesis	2.63937	6	low dN/dS low NPII
exogenous drug catabolic process	12.3475	6	low dN/dS low NPII
face development	1.65687	6	low dN/dS low NPII
fat-soluble vitamin metabolic process	3.29948	6	low dN/dS low NPII
fatty acid biosynthetic process	4.70355	6	low dN/dS low NPII
Fc-epsilon receptor signaling pathway	2.02601	6	low dN/dS low NPII
fear response	1.61341	6	low dN/dS low NPII
gastrulation	2.2693	6	low dN/dS low NPII
glial cell proliferation	1.63995	6	low dN/dS low NPII
global genome nucleotide-excision repair	4.68051	6	low dN/dS low NPII
glycolytic process	1.93436	6	low dN/dS low NPII
glycosaminoglycan metabolic process	1.4746	6	low dN/dS low NPII
hemostasis	4.79468	6	low dN/dS low NPII
histone acetylation	2.76304	6	low dN/dS low NPII
import across plasma membrane	2.42513	6	low dN/dS low NPII
inositol phosphate-mediated signaling	1.62372	6	low dN/dS low NPII
internal peptidyl-lysine acetylation	2.75519	6	low dN/dS low NPII
internal protein amino acid acetylation	2.75455	6	low dN/dS low NPII
intrinsic apoptotic signaling pathway	1.56466	6	low dN/dS low NPII
isoprenoid metabolic process	12.8337	6	low dN/dS low NPII
learning or memory	1.90388	6	low dN/dS low NPII
lipid transport	1.59552	6	low dN/dS low NPII
locomotor rhythm	1.87354	6	low dN/dS low NPII
lymphocyte activation involved in immune response	4.44256	6	low dN/dS low NPII
lysosome organization	1.55361	6	low dN/dS low NPII
lytic vacuole organization	1.55361	6	low dN/dS low NPII
macromolecule deacylation	2.69017	6	low dN/dS low NPII
maintenance of location	2.02785	6	low dN/dS low NPII
male sex differentiation	1.60779	6	low dN/dS low NPII
membrane docking	2.72767	6	low dN/dS low NPII
mitotic cytokinetic process	1.79464	6	low dN/dS low NPII
mitotic spindle assembly	1.5411	6	low dN/dS low NPII
modulation of process of other organism involved in symbiotic interaction	1.78392	6	low dN/dS low NPII
monocarboxylic acid biosynthetic process	4.27963	6	low dN/dS low NPII
morphogenesis of a branching structure	1.8381	6	low dN/dS low NPII
mRNA destabilization	1.81543	6	low dN/dS low NPII
multicellular organismal movement	2.35136	6	low dN/dS low NPII
muscle contraction	1.95559	6	low dN/dS low NPII
musculoskeletal movement	2.35136	6	low dN/dS low NPII
myeloid cell development	1.63142	6	low dN/dS low NPII
myeloid leukocyte differentiation	1.47663	6	low dN/dS low NPII
myoblast differentiation	1.6386	6	low dN/dS low NPII
negative regulation of axonogenesis	1.5409	6	low dN/dS low NPII
negative regulation of biomineral tissue development	1.84015	6	low dN/dS low NPII
negative regulation of biomineralization	1.83289	6	low dN/dS low NPII
negative regulation of calcium-mediated signaling	1.75227	6	low dN/dS low NPII
negative regulation of cell-cell adhesion	1.8284	6	low dN/dS low NPII
negative regulation of cell migration	1.55621	6	low dN/dS low NPII
negative regulation of cell migration involved in sprouting angiogenesis	1.6499	6	low dN/dS low NPII
negative regulation of cell motility	1.54754	6	low dN/dS low NPII
negative regulation of cell projection organization	1.44238	6	low dN/dS low NPII
negative regulation of cellular amide metabolic process	1.46182	6	low dN/dS low NPII
negative regulation of cellular component movement	1.54382	6	low dN/dS low NPII
negative regulation of epithelial cell migration	1.51785	6	low dN/dS low NPII
negative regulation of gene silencing	1.89315	6	low dN/dS low NPII
negative regulation of gluconeogenesis	1.77533	6	low dN/dS low NPII
negative regulation of immune system process	2.52924	6	low dN/dS low NPII
negative regulation of locomotion	1.52169	6	low dN/dS low NPII
negative regulation of phosphatase activity	1.47421	6	low dN/dS low NPII
negative regulation of phosphoprotein phosphatase activity	1.63442	6	low dN/dS low NPII
negative regulation of reactive oxygen species metabolic process	1.6413	6	low dN/dS low NPII
negative regulation of RNA splicing	1.52488	6	low dN/dS low NPII
negative regulation of steroid metabolic process	2.14617	6	low dN/dS low NPII
negative regulation of toll-like receptor signaling pathway	1.59538	6	low dN/dS low NPII
nucleocytoplasmic transport	3.04902	6	low dN/dS low NPII
nucleotide-excision repair	4.221	6	low dN/dS low NPII
organic acid transport	1.85667	6	low dN/dS low NPII
pattern specification process	2.10328	6	low dN/dS low NPII
peptidyl-lysine acetylation	2.74147	6	low dN/dS low NPII
physiological cardiac muscle hypertrophy	1.71594	6	low dN/dS low NPII
physiological muscle hypertrophy	1.71594	6	low dN/dS low NPII
pigment metabolic process	5.61256	6	low dN/dS low NPII
plasma membrane organization	1.5159	6	low dN/dS low NPII
porphyrin-containing compound metabolic process	2.43355	6	low dN/dS low NPII
positive regulation of actin filament polymerization	4.10096	6	low dN/dS low NPII
positive regulation of amyloid precursor protein catabolic process	1.73458	6	low dN/dS low NPII
positive regulation of binding	2.20886	6	low dN/dS low NPII
positive regulation of brown fat cell differentiation	1.84667	6	low dN/dS low NPII
positive regulation of cell development	1.84228	6	low dN/dS low NPII
positive regulation of cell growth involved in cardiac muscle cell development	1.95747	6	low dN/dS low NPII
positive regulation of connective tissue replacement	2.09728	6	low dN/dS low NPII
positive regulation of dendritic spine development	1.6254	6	low dN/dS low NPII
positive regulation of endopeptidase activity	1.38869	6	low dN/dS low NPII
positive regulation of establishment of protein localization to mitochondrion	1.64898	6	low dN/dS low NPII
positive regulation of glial cell proliferation	1.82926	6	low dN/dS low NPII
positive regulation of intracellular protein transport	2.02051	6	low dN/dS low NPII
positive regulation of lymphocyte migration	1.67772	6	low dN/dS low NPII
positive regulation of lymphocyte proliferation	1.97409	6	low dN/dS low NPII
positive regulation of mononuclear cell migration	1.54788	6	low dN/dS low NPII
positive regulation of mononuclear cell proliferation	1.97339	6	low dN/dS low NPII
positive regulation of myeloid cell differentiation	1.46287	6	low dN/dS low NPII
positive regulation of nervous system development	1.48809	6	low dN/dS low NPII
positive regulation of nucleocytoplasmic transport	1.67573	6	low dN/dS low NPII
positive regulation of peptidase activity	1.36903	6	low dN/dS low NPII
positive regulation of phosphatase activity	1.69185	6	low dN/dS low NPII
positive regulation of phospholipase activity	1.68435	6	low dN/dS low NPII
positive regulation of protein binding	1.79108	6	low dN/dS low NPII
positive regulation of protein import	1.62367	6	low dN/dS low NPII
positive regulation of protein import into nucleus	1.6316	6	low dN/dS low NPII
positive regulation of protein transport	1.83573	6	low dN/dS low NPII
positive regulation of proteolysis	2.30483	6	low dN/dS low NPII
positive regulation of T cell migration	1.72685	6	low dN/dS low NPII
positive regulation of tissue remodeling	1.92512	6	low dN/dS low NPII
positive regulation of transcription by RNA polymerase I	1.77387	6	low dN/dS low NPII
positive regulation of Wnt signaling pathway	1.99998	6	low dN/dS low NPII
postsynapse organization	2.36776	6	low dN/dS low NPII
protein-containing complex disassembly	3.59646	6	low dN/dS low NPII
protein deacetylation	2.73663	6	low dN/dS low NPII
protein deacylation	2.69755	6	low dN/dS low NPII
protein localization to cell periphery	2.50164	6	low dN/dS low NPII
protein maturation	1.80878	6	low dN/dS low NPII
pyrimidine-containing compound biosynthetic process	4.34555	6	low dN/dS low NPII
pyrimidine nucleobase metabolic process	3.11437	6	low dN/dS low NPII
regionalization	2.17158	6	low dN/dS low NPII
regulation of apoptotic signaling pathway	1.90958	6	low dN/dS low NPII
regulation of aspartic-type endopeptidase activity involved in amyloid precursor protein catabolic process	1.85207	6	low dN/dS low NPII
regulation of aspartic-type peptidase activity	1.81908	6	low dN/dS low NPII
regulation of calcineurin-mediated signaling	1.71594	6	low dN/dS low NPII
regulation of calcineurin-NFAT signaling cascade	1.71727	6	low dN/dS low NPII
regulation of calcium-mediated signaling	1.56393	6	low dN/dS low NPII
regulation of calcium ion transport into cytosol	1.51131	6	low dN/dS low NPII
regulation of carbohydrate catabolic process	2.01017	6	low dN/dS low NPII
regulation of cell cycle G1/S phase transition	1.71625	6	low dN/dS low NPII
regulation of cell cycle G2/M phase transition	2.43848	6	low dN/dS low NPII
regulation of cell cycle phase transition	2.12144	6	low dN/dS low NPII
regulation of cell growth involved in cardiac muscle cell development	1.80179	6	low dN/dS low NPII
regulation of cell maturation	1.79445	6	low dN/dS low NPII
regulation of cell projection assembly	2.51213	6	low dN/dS low NPII
regulation of chromosome organization	4.30026	6	low dN/dS low NPII
regulation of connective tissue replacement	2.06089	6	low dN/dS low NPII
regulation of cysteine-type endopeptidase activity	1.59458	6	low dN/dS low NPII
regulation of cysteine-type endopeptidase activity involved in apoptotic process	1.6293	6	low dN/dS low NPII
regulation of cytoplasmic translation	1.76566	6	low dN/dS low NPII
regulation of epidermis development	1.60675	6	low dN/dS low NPII
regulation of epithelial to mesenchymal transition	1.53168	6	low dN/dS low NPII
regulation of erythrocyte differentiation	1.88674	6	low dN/dS low NPII
regulation of establishment of protein localization to mitochondrion	1.85363	6	low dN/dS low NPII
regulation of exocytosis	1.70418	6	low dN/dS low NPII
regulation of G2/M transition of mitotic cell cycle	2.47936	6	low dN/dS low NPII
regulation of glial cell proliferation	1.69833	6	low dN/dS low NPII
regulation of gluconeogenesis	1.57941	6	low dN/dS low NPII
regulation of intracellular steroid hormone receptor signaling pathway	2.4693	6	low dN/dS low NPII
regulation of keratinocyte differentiation	1.74872	6	low dN/dS low NPII
regulation of leukocyte mediated immunity	3.14237	6	low dN/dS low NPII
regulation of leukocyte proliferation	1.9112	6	low dN/dS low NPII
regulation of lipid kinase activity	1.56934	6	low dN/dS low NPII
regulation of lipid localization	1.62228	6	low dN/dS low NPII
regulation of mononuclear cell proliferation	1.92663	6	low dN/dS low NPII
regulation of myeloid leukocyte differentiation	1.46553	6	low dN/dS low NPII
regulation of nervous system process	1.48683	6	low dN/dS low NPII
regulation of neural precursor cell proliferation	1.70547	6	low dN/dS low NPII
regulation of neuron maturation	1.95085	6	low dN/dS low NPII
regulation of nucleocytoplasmic transport	1.55262	6	low dN/dS low NPII
regulation of oligodendrocyte differentiation	1.76925	6	low dN/dS low NPII
regulation of ossification	1.90419	6	low dN/dS low NPII
regulation of phosphatidylinositol 3-kinase activity	1.63109	6	low dN/dS low NPII
regulation of phospholipase activity	1.64867	6	low dN/dS low NPII
regulation of plasma membrane bounded cell projection assembly	2.5157	6	low dN/dS low NPII
regulation of protein autophosphorylation	1.89183	6	low dN/dS low NPII
regulation of protein polymerization	3.48792	6	low dN/dS low NPII
regulation of RNA binding	3.57205	6	low dN/dS low NPII
regulation of skeletal muscle adaptation	1.83432	6	low dN/dS low NPII
regulation of smooth muscle cell migration	1.50856	6	low dN/dS low NPII
regulation of steroid metabolic process	3.66446	6	low dN/dS low NPII
regulation of T cell migration	1.64905	6	low dN/dS low NPII
regulation of tissue remodeling	1.53288	6	low dN/dS low NPII
regulation of transcription by RNA polymerase I	1.70404	6	low dN/dS low NPII
regulation of vascular endothelial cell proliferation	1.63793	6	low dN/dS low NPII
response to acid chemical	2.30416	6	low dN/dS low NPII
response to cocaine	1.89777	6	low dN/dS low NPII
response to isoquinoline alkaloid	1.72373	6	low dN/dS low NPII
response to morphine	1.72373	6	low dN/dS low NPII
retinol metabolic process	6.21356	6	low dN/dS low NPII
rhythmic behavior	1.61318	6	low dN/dS low NPII
RNA destabilization	1.79032	6	low dN/dS low NPII
ruffle organization	1.59265	6	low dN/dS low NPII
segmentation	2.39714	6	low dN/dS low NPII
semi-lunar valve development	1.75405	6	low dN/dS low NPII
sensory perception of pain	1.49068	6	low dN/dS low NPII
skeletal muscle adaptation	2.76848	6	low dN/dS low NPII
smooth muscle cell migration	1.48769	6	low dN/dS low NPII
smooth muscle contraction	1.48717	6	low dN/dS low NPII
somitogenesis	1.814	6	low dN/dS low NPII
sterol metabolic process	4.40867	6	low dN/dS low NPII
striated muscle contraction	1.89191	6	low dN/dS low NPII
synapse pruning	3.21558	6	low dN/dS low NPII
T-helper 1 cell differentiation	1.77921	6	low dN/dS low NPII
T-helper 1 type immune response	1.66992	6	low dN/dS low NPII
T-helper cell differentiation	1.58863	6	low dN/dS low NPII
T-helper cell lineage commitment	1.83603	6	low dN/dS low NPII
T cell differentiation involved in immune response	1.56628	6	low dN/dS low NPII
T cell migration	2.34813	6	low dN/dS low NPII
tetrapyrrole metabolic process	2.11944	6	low dN/dS low NPII
TORC1 signaling	2.19671	6	low dN/dS low NPII
trabecula morphogenesis	1.64905	6	low dN/dS low NPII
transcription by RNA polymerase I	1.77927	6	low dN/dS low NPII
type B pancreatic cell differentiation	1.83709	6	low dN/dS low NPII
vascular endothelial cell proliferation	1.63793	6	low dN/dS low NPII
vitamin D metabolic process	3.08516	6	low dN/dS low NPII
actin filament polymerization	4.06159	5	low dN/dS low NPII
adaptive immune response based on somatic recombination of immune receptors built from immunoglobulin superfamily domains	7.13333	5	low dN/dS low NPII
ADP metabolic process	2.94805	5	low dN/dS low NPII
androgen metabolic process	2.15426	5	low dN/dS low NPII
androgen receptor signaling pathway	1.97639	5	low dN/dS low NPII
antigen receptor-mediated signaling pathway	2.03107	5	low dN/dS low NPII
antimicrobial humoral immune response mediated by antimicrobial peptide	1.36233	5	low dN/dS low NPII
appendage development	3.00907	5	low dN/dS low NPII
associative learning	1.58106	5	low dN/dS low NPII
ATP metabolic process	6.82019	5	low dN/dS low NPII
axis specification	1.79852	5	low dN/dS low NPII
axon guidance	3.33687	5	low dN/dS low NPII
B cell differentiation	5.73273	5	low dN/dS low NPII
B cell receptor signaling pathway	1.48705	5	low dN/dS low NPII
biological process involved in interaction with symbiont	1.83246	5	low dN/dS low NPII
biological process involved in intraspecies interaction between organisms	1.64451	5	low dN/dS low NPII
biomineral tissue development	1.38293	5	low dN/dS low NPII
biomineralization	1.37998	5	low dN/dS low NPII
body morphogenesis	1.65527	5	low dN/dS low NPII
bone cell development	1.92546	5	low dN/dS low NPII
branch elongation of an epithelium	1.77062	5	low dN/dS low NPII
branching involved in mammary gland duct morphogenesis	1.65979	5	low dN/dS low NPII
calcium-mediated signaling	1.80272	5	low dN/dS low NPII
calcium ion transport into cytosol	1.44803	5	low dN/dS low NPII
cardiac muscle contraction	1.46695	5	low dN/dS low NPII
cell cycle G2/M phase transition	2.48079	5	low dN/dS low NPII
cell fate specification	1.75761	5	low dN/dS low NPII
cellular glucuronidation	38.8224	5	low dN/dS low NPII
cellular response to chemokine	1.47676	5	low dN/dS low NPII
cellular response to corticosteroid stimulus	1.78292	5	low dN/dS low NPII
cellular response to dexamethasone stimulus	1.68236	5	low dN/dS low NPII
cellular response to fluid shear stress	1.61505	5	low dN/dS low NPII
cellular response to glucocorticoid stimulus	1.55007	5	low dN/dS low NPII
cellular response to interferon-gamma	2.94139	5	low dN/dS low NPII
cellular response to interleukin-1	4.31294	5	low dN/dS low NPII
cellular response to leucine	2.40911	5	low dN/dS low NPII
cellular response to leucine starvation	2.0083	5	low dN/dS low NPII
cellular response to tumor necrosis factor	1.60691	5	low dN/dS low NPII
central nervous system neuron differentiation	2.01838	5	low dN/dS low NPII
cholesterol transport	1.50376	5	low dN/dS low NPII
cytosolic calcium ion transport	1.41619	5	low dN/dS low NPII
development of primary female sexual characteristics	1.62458	5	low dN/dS low NPII
development of primary male sexual characteristics	1.58983	5	low dN/dS low NPII
diencephalon development	1.74718	5	low dN/dS low NPII
DNA-templated transcription, initiation	1.86156	5	low dN/dS low NPII
dopaminergic neuron differentiation	3.51956	5	low dN/dS low NPII
embryonic digit morphogenesis	1.73521	5	low dN/dS low NPII
endoderm development	1.65101	5	low dN/dS low NPII
endoplasmic reticulum unfolded protein response	1.69535	5	low dN/dS low NPII
energy homeostasis	1.95481	5	low dN/dS low NPII
enteroendocrine cell differentiation	1.88751	5	low dN/dS low NPII
epithelial to mesenchymal transition	2.08134	5	low dN/dS low NPII
epoxygenase P450 pathway	14.7137	5	low dN/dS low NPII
erythrocyte differentiation	1.67327	5	low dN/dS low NPII
establishment of organelle localization	1.85231	5	low dN/dS low NPII
face morphogenesis	1.7979	5	low dN/dS low NPII
female gonad development	1.63664	5	low dN/dS low NPII
female sex differentiation	1.84662	5	low dN/dS low NPII
forebrain development	1.8132	5	low dN/dS low NPII
G2/M transition of mitotic cell cycle	2.53636	5	low dN/dS low NPII
glucuronate metabolic process	39.4191	5	low dN/dS low NPII
hair cycle	1.67192	5	low dN/dS low NPII
hair cycle process	1.75562	5	low dN/dS low NPII
hair follicle development	1.76315	5	low dN/dS low NPII
head morphogenesis	1.75737	5	low dN/dS low NPII
heart field specification	1.54796	5	low dN/dS low NPII
heart formation	1.5552	5	low dN/dS low NPII
hepaticobiliary system development	1.48101	5	low dN/dS low NPII
histone H3 deacetylation	1.80972	5	low dN/dS low NPII
histone H4 acetylation	1.80429	5	low dN/dS low NPII
homotypic cell-cell adhesion	1.69391	5	low dN/dS low NPII
hyperosmotic response	1.69562	5	low dN/dS low NPII
interleukin-1-mediated signaling pathway	4.8659	5	low dN/dS low NPII
interleukin-12 production	1.93929	5	low dN/dS low NPII
intracellular steroid hormone receptor signaling pathway	2.42981	5	low dN/dS low NPII
keratinocyte migration	1.86619	5	low dN/dS low NPII
learning	1.48485	5	low dN/dS low NPII
leukocyte proliferation	5.22036	5	low dN/dS low NPII
limb development	3.00907	5	low dN/dS low NPII
liver development	1.48524	5	low dN/dS low NPII
long-chain fatty acid biosynthetic process	6.46408	5	low dN/dS low NPII
long-term memory	2.98383	5	low dN/dS low NPII
lymphocyte mediated immunity	7.22276	5	low dN/dS low NPII
lysosome localization	1.56254	5	low dN/dS low NPII
male gonad development	1.59075	5	low dN/dS low NPII
mammary gland epithelial cell proliferation	1.69363	5	low dN/dS low NPII
mast cell activation	1.60169	5	low dN/dS low NPII
mast cell activation involved in immune response	1.64713	5	low dN/dS low NPII
mast cell degranulation	1.64966	5	low dN/dS low NPII
mast cell mediated immunity	1.64713	5	low dN/dS low NPII
megakaryocyte development	2.22133	5	low dN/dS low NPII
megakaryocyte differentiation	1.73131	5	low dN/dS low NPII
membrane protein proteolysis	1.79116	5	low dN/dS low NPII
mesenchyme development	2.20154	5	low dN/dS low NPII
mitochondrial membrane organization	5.29783	5	low dN/dS low NPII
mitochondrial transport	5.08238	5	low dN/dS low NPII
modulation by host of symbiont process	1.93614	5	low dN/dS low NPII
modulation of process of other organism	1.78713	5	low dN/dS low NPII
molting cycle	1.67192	5	low dN/dS low NPII
molting cycle process	1.75562	5	low dN/dS low NPII
multicellular organismal response to stress	1.5615	5	low dN/dS low NPII
muscle atrophy	3.42971	5	low dN/dS low NPII
muscle cell development	1.46139	5	low dN/dS low NPII
muscle organ development	2.81541	5	low dN/dS low NPII
ncRNA transcription	1.46501	5	low dN/dS low NPII
negative regulation of cell adhesion	2.06814	5	low dN/dS low NPII
negative regulation of cellular protein localization	1.48909	5	low dN/dS low NPII
negative regulation of immune response	3.29594	5	low dN/dS low NPII
negative regulation of muscle adaptation	2.2803	5	low dN/dS low NPII
negative regulation of neuron apoptotic process	1.72088	5	low dN/dS low NPII
negative regulation of neuron projection development	1.56849	5	low dN/dS low NPII
negative regulation of organelle organization	3.4465	5	low dN/dS low NPII
negative regulation of protein-containing complex assembly	1.49313	5	low dN/dS low NPII
negative regulation of reactive oxygen species biosynthetic process	1.81405	5	low dN/dS low NPII
neural crest cell differentiation	1.60626	5	low dN/dS low NPII
neuron apoptotic process	1.70064	5	low dN/dS low NPII
neuron migration	1.70779	5	low dN/dS low NPII
neuron projection extension	1.83624	5	low dN/dS low NPII
neuron projection guidance	3.33671	5	low dN/dS low NPII
nuclear division	1.96137	5	low dN/dS low NPII
nucleic acid phosphodiester bond hydrolysis	3.51559	5	low dN/dS low NPII
nucleobase biosynthetic process	1.86619	5	low dN/dS low NPII
nucleolar large rRNA transcription by RNA polymerase I	1.87609	5	low dN/dS low NPII
nucleoside diphosphate metabolic process	3.4289	5	low dN/dS low NPII
nucleoside diphosphate phosphorylation	2.89532	5	low dN/dS low NPII
nucleotide phosphorylation	2.89337	5	low dN/dS low NPII
odontogenesis of dentin-containing tooth	1.60424	5	low dN/dS low NPII
organelle fission	1.88845	5	low dN/dS low NPII
phagocytosis, engulfment	1.68835	5	low dN/dS low NPII
positive regulation of amyloid-beta formation	1.81545	5	low dN/dS low NPII
positive regulation of cellular response to transforming growth factor beta stimulus	2.76424	5	low dN/dS low NPII
positive regulation of chromosome organization	4.06319	5	low dN/dS low NPII
positive regulation of cold-induced thermogenesis	1.44876	5	low dN/dS low NPII
positive regulation of cytoplasmic translation	1.96094	5	low dN/dS low NPII
positive regulation of endocytosis	1.63942	5	low dN/dS low NPII
positive regulation of erythrocyte differentiation	1.59393	5	low dN/dS low NPII
positive regulation of gene expression, epigenetic	1.44318	5	low dN/dS low NPII
positive regulation of keratinocyte migration	1.96094	5	low dN/dS low NPII
positive regulation of lipid kinase activity	1.58011	5	low dN/dS low NPII
positive regulation of mesenchymal cell proliferation	1.75551	5	low dN/dS low NPII
positive regulation of muscle adaptation	2.26461	5	low dN/dS low NPII
positive regulation of nervous system process	1.72371	5	low dN/dS low NPII
positive regulation of NF-kappaB transcription factor activity	4.90181	5	low dN/dS low NPII
positive regulation of Notch signaling pathway	2.43493	5	low dN/dS low NPII
positive regulation of phosphatidylinositol 3-kinase activity	1.61096	5	low dN/dS low NPII
positive regulation of phosphatidylinositol 3-kinase signaling	3.50435	5	low dN/dS low NPII
positive regulation of phosphoprotein phosphatase activity	1.82634	5	low dN/dS low NPII
positive regulation of protein polymerization	4.37985	5	low dN/dS low NPII
positive regulation of Ras protein signal transduction	1.84578	5	low dN/dS low NPII
positive regulation of response to wounding	1.5703	5	low dN/dS low NPII
positive regulation of small GTPase mediated signal transduction	1.81835	5	low dN/dS low NPII
positive regulation of smooth muscle cell migration	1.647	5	low dN/dS low NPII
positive regulation of transcription by RNA polymerase III	2.38303	5	low dN/dS low NPII
positive regulation of transcription of nucleolar large rRNA by RNA polymerase I	2.0083	5	low dN/dS low NPII
positive regulation of transforming growth factor beta receptor signaling pathway	2.76424	5	low dN/dS low NPII
positive regulation of translational initiation	2.72629	5	low dN/dS low NPII
positive regulation of transmembrane receptor protein serine/threonine kinase signaling pathway	2.11645	5	low dN/dS low NPII
positive regulation of vascular endothelial cell proliferation	1.79729	5	low dN/dS low NPII
positive regulation of wound healing	1.60936	5	low dN/dS low NPII
production of molecular mediator involved in inflammatory response	1.71725	5	low dN/dS low NPII
protein localization to chromosome	6.20199	5	low dN/dS low NPII
protein phosphopantetheinylation	1.77108	5	low dN/dS low NPII
purine nucleoside diphosphate metabolic process	2.89191	5	low dN/dS low NPII
purine ribonucleoside diphosphate metabolic process	2.89191	5	low dN/dS low NPII
receptor internalization	1.43873	5	low dN/dS low NPII
regulation of actin filament length	4.06714	5	low dN/dS low NPII
regulation of actin filament polymerization	4.13896	5	low dN/dS low NPII
regulation of actin polymerization or depolymerization	4.06782	5	low dN/dS low NPII
regulation of androgen receptor signaling pathway	2.16614	5	low dN/dS low NPII
regulation of ATP metabolic process	2.04794	5	low dN/dS low NPII
regulation of B cell proliferation	1.52886	5	low dN/dS low NPII
regulation of calcium ion transmembrane transport	1.47739	5	low dN/dS low NPII
regulation of calcium ion transport	1.36084	5	low dN/dS low NPII
regulation of cell shape	2.6406	5	low dN/dS low NPII
regulation of dopaminergic neuron differentiation	1.96614	5	low dN/dS low NPII
regulation of endopeptidase activity	1.4835	5	low dN/dS low NPII
regulation of G protein-coupled receptor signaling pathway	1.4138	5	low dN/dS low NPII
regulation of interleukin-12 production	1.93929	5	low dN/dS low NPII
regulation of keratinocyte migration	1.92387	5	low dN/dS low NPII
regulation of lymphocyte proliferation	2.04637	5	low dN/dS low NPII
regulation of mast cell activation	1.66256	5	low dN/dS low NPII
regulation of mast cell activation involved in immune response	1.72059	5	low dN/dS low NPII
regulation of mast cell degranulation	1.72334	5	low dN/dS low NPII
regulation of megakaryocyte differentiation	1.49138	5	low dN/dS low NPII
regulation of mesenchymal cell proliferation	1.71209	5	low dN/dS low NPII
regulation of mitotic nuclear division	2.35431	5	low dN/dS low NPII
regulation of neurogenesis	1.53984	5	low dN/dS low NPII
regulation of neuron apoptotic process	1.76093	5	low dN/dS low NPII
regulation of nuclear division	2.24733	5	low dN/dS low NPII
regulation of peptidase activity	1.46468	5	low dN/dS low NPII
regulation of protein deacetylation	1.52727	5	low dN/dS low NPII
regulation of protein import	1.62141	5	low dN/dS low NPII
regulation of protein import into nucleus	1.62876	5	low dN/dS low NPII
regulation of purine nucleotide metabolic process	2.04664	5	low dN/dS low NPII
regulation of release of sequestered calcium ion into cytosol	1.55653	5	low dN/dS low NPII
regulation of reproductive process	1.61336	5	low dN/dS low NPII
regulation of response to extracellular stimulus	1.7767	5	low dN/dS low NPII
regulation of response to food	1.84941	5	low dN/dS low NPII
regulation of response to nutrient levels	1.7767	5	low dN/dS low NPII
regulation of sensory perception	1.70771	5	low dN/dS low NPII
regulation of sensory perception of pain	1.71147	5	low dN/dS low NPII
regulation of telomere maintenance	6.27526	5	low dN/dS low NPII
regulation of transcription by RNA polymerase III	2.14823	5	low dN/dS low NPII
regulation of transcription of nucleolar large rRNA by RNA polymerase I	1.92387	5	low dN/dS low NPII
release of sequestered calcium ion into cytosol	1.4765	5	low dN/dS low NPII
response to activity	1.57731	5	low dN/dS low NPII
response to carbohydrate	1.70774	5	low dN/dS low NPII
response to chemokine	1.47676	5	low dN/dS low NPII
response to corticosteroid	1.62901	5	low dN/dS low NPII
response to dexamethasone	1.63271	5	low dN/dS low NPII
response to estrogen	2.10585	5	low dN/dS low NPII
response to ethanol	1.63269	5	low dN/dS low NPII
response to interferon-gamma	2.83719	5	low dN/dS low NPII
response to interleukin-1	4.17944	5	low dN/dS low NPII
response to leucine	3.52483	5	low dN/dS low NPII
response to muscle stretch	2.00051	5	low dN/dS low NPII
response to osmotic stress	1.53496	5	low dN/dS low NPII
response to topologically incorrect protein	3.03611	5	low dN/dS low NPII
response to unfolded protein	3.13549	5	low dN/dS low NPII
response to virus	5.1713	5	low dN/dS low NPII
ribonucleoside diphosphate metabolic process	2.87754	5	low dN/dS low NPII
RNA-dependent DNA biosynthetic process	6.19602	5	low dN/dS low NPII
rRNA transcription	1.72515	5	low dN/dS low NPII
sensory organ morphogenesis	2.80768	5	low dN/dS low NPII
skin epidermis development	1.75425	5	low dN/dS low NPII
social behavior	1.65401	5	low dN/dS low NPII
sodium ion transport	1.53052	5	low dN/dS low NPII
striated muscle cell proliferation	1.92773	5	low dN/dS low NPII
T cell differentiation in thymus	1.75522	5	low dN/dS low NPII
temperature homeostasis	1.56714	5	low dN/dS low NPII
transcription by RNA polymerase III	1.95582	5	low dN/dS low NPII
uronic acid metabolic process	39.4191	5	low dN/dS low NPII
viral life cycle	4.11657	5	low dN/dS low NPII
viral RNA genome replication	1.68912	5	low dN/dS low NPII
virion assembly	5.0518	5	low dN/dS low NPII
visual behavior	1.66718	5	low dN/dS low NPII
visual learning	1.6848	5	low dN/dS low NPII
wound healing, spreading of epidermal cells	1.84941	5	low dN/dS low NPII
xenobiotic glucuronidation	24.3906	5	low dN/dS low NPII
acute inflammatory response	1.4394	4	low dN/dS low NPII
adherens junction assembly	1.49964	4	low dN/dS low NPII
amine metabolic process	3.49434	4	low dN/dS low NPII
anterior/posterior axis specification	1.99693	4	low dN/dS low NPII
anterior/posterior pattern specification	2.14768	4	low dN/dS low NPII
appendage morphogenesis	2.57921	4	low dN/dS low NPII
B cell homeostasis	1.52856	4	low dN/dS low NPII
beta-catenin-TCF complex assembly	6.04716	4	low dN/dS low NPII
beta-catenin destruction complex disassembly	10.2119	4	low dN/dS low NPII
bile acid metabolic process	2.28673	4	low dN/dS low NPII
calcium ion transmembrane import into cytosol	1.47977	4	low dN/dS low NPII
carbohydrate catabolic process	2.15552	4	low dN/dS low NPII
cardiac muscle cell apoptotic process	1.67588	4	low dN/dS low NPII
cardiac muscle cell proliferation	1.92507	4	low dN/dS low NPII
cartilage development	1.60296	4	low dN/dS low NPII
cell-cell recognition	4.0297	4	low dN/dS low NPII
cell fate determination	1.72936	4	low dN/dS low NPII
cell maturation	1.44091	4	low dN/dS low NPII
cellular amine metabolic process	3.50386	4	low dN/dS low NPII
cellular response to antibiotic	1.60632	4	low dN/dS low NPII
cellular response to brain-derived neurotrophic factor stimulus	2.04191	4	low dN/dS low NPII
cellular response to catecholamine stimulus	2.82642	4	low dN/dS low NPII
cellular response to dopamine	3.11809	4	low dN/dS low NPII
cellular response to interleukin-7	2.73953	4	low dN/dS low NPII
cellular response to monoamine stimulus	2.82642	4	low dN/dS low NPII
chondrocyte differentiation	1.77843	4	low dN/dS low NPII
connective tissue development	1.55007	4	low dN/dS low NPII
convergent extension	2.73604	4	low dN/dS low NPII
cytokine production involved in immune response	2.76615	4	low dN/dS low NPII
cytoplasmic pattern recognition receptor signaling pathway	6.67726	4	low dN/dS low NPII
cytosolic transport	1.44006	4	low dN/dS low NPII
demethylation	7.01857	4	low dN/dS low NPII
development of primary sexual characteristics	1.75134	4	low dN/dS low NPII
DNA damage checkpoint	1.40128	4	low dN/dS low NPII
DNA geometric change	4.78768	4	low dN/dS low NPII
DNA synthesis involved in DNA repair	6.68097	4	low dN/dS low NPII
dsRNA processing	2.00311	4	low dN/dS low NPII
early endosome to late endosome transport	1.72972	4	low dN/dS low NPII
embryonic organ morphogenesis	3.11007	4	low dN/dS low NPII
embryonic pattern specification	1.87257	4	low dN/dS low NPII
endothelial cell apoptotic process	1.60797	4	low dN/dS low NPII
exocrine system development	1.66278	4	low dN/dS low NPII
eye morphogenesis	1.61772	4	low dN/dS low NPII
fibroblast proliferation	1.55834	4	low dN/dS low NPII
formation of primary germ layer	1.5249	4	low dN/dS low NPII
G1 DNA damage checkpoint	1.49316	4	low dN/dS low NPII
ganglion development	1.45164	4	low dN/dS low NPII
genitalia development	1.83547	4	low dN/dS low NPII
glycerolipid metabolic process	1.56063	4	low dN/dS low NPII
glycosyl compound metabolic process	6.48903	4	low dN/dS low NPII
gonad development	1.75989	4	low dN/dS low NPII
heme metabolic process	2.24669	4	low dN/dS low NPII
histone deacetylation	3.04611	4	low dN/dS low NPII
histone methylation	3.01864	4	low dN/dS low NPII
hormone-mediated signaling pathway	2.70345	4	low dN/dS low NPII
humoral immune response	10.2849	4	low dN/dS low NPII
icosanoid biosynthetic process	2.67218	4	low dN/dS low NPII
in utero embryonic development	1.57919	4	low dN/dS low NPII
inner ear development	2.39759	4	low dN/dS low NPII
interleukin-7-mediated signaling pathway	2.90029	4	low dN/dS low NPII
interstrand cross-link repair	6.12428	4	low dN/dS low NPII
intrinsic apoptotic signaling pathway in response to DNA damage	1.42708	4	low dN/dS low NPII
intrinsic apoptotic signaling pathway in response to DNA damage by p53 class mediator	1.52741	4	low dN/dS low NPII
kidney epithelium development	1.6718	4	low dN/dS low NPII
leukocyte mediated cytotoxicity	4.63161	4	low dN/dS low NPII
limb morphogenesis	2.57921	4	low dN/dS low NPII
lipid homeostasis	1.72697	4	low dN/dS low NPII
lipid phosphorylation	2.35066	4	low dN/dS low NPII
lung morphogenesis	1.64243	4	low dN/dS low NPII
lymphocyte proliferation	6.37579	4	low dN/dS low NPII
macrophage apoptotic process	1.53974	4	low dN/dS low NPII
mammary gland morphogenesis	1.86516	4	low dN/dS low NPII
mesenchymal cell proliferation	1.71648	4	low dN/dS low NPII
methylation	3.02644	4	low dN/dS low NPII
midbrain dopaminergic neuron differentiation	3.26646	4	low dN/dS low NPII
mitochondrial outer membrane permeabilization	1.77375	4	low dN/dS low NPII
mitochondrial outer membrane permeabilization involved in programmed cell death	1.73937	4	low dN/dS low NPII
mitotic G1 DNA damage checkpoint	1.49316	4	low dN/dS low NPII
mitotic G1/S transition checkpoint	1.49316	4	low dN/dS low NPII
mitotic spindle organization	1.46183	4	low dN/dS low NPII
mononuclear cell proliferation	6.36027	4	low dN/dS low NPII
monovalent inorganic cation homeostasis	1.60732	4	low dN/dS low NPII
myeloid cell apoptotic process	1.46493	4	low dN/dS low NPII
N-terminal protein amino acid acetylation	3.23048	4	low dN/dS low NPII
N-terminal protein amino acid modification	3.041	4	low dN/dS low NPII
negative regulation of angiogenesis	1.4301	4	low dN/dS low NPII
negative regulation of blood vessel morphogenesis	1.42613	4	low dN/dS low NPII
negative regulation of cardiac muscle cell apoptotic process	1.7537	4	low dN/dS low NPII
negative regulation of cell activation	1.90954	4	low dN/dS low NPII
negative regulation of cell cycle process	2.68023	4	low dN/dS low NPII
negative regulation of cell development	1.59386	4	low dN/dS low NPII
negative regulation of cell growth	1.37644	4	low dN/dS low NPII
negative regulation of endopeptidase activity	1.41357	4	low dN/dS low NPII
negative regulation of endothelial cell apoptotic process	1.73354	4	low dN/dS low NPII
negative regulation of gene silencing by miRNA	2.20659	4	low dN/dS low NPII
negative regulation of gene silencing by RNA	2.19642	4	low dN/dS low NPII
negative regulation of hemopoiesis	1.90639	4	low dN/dS low NPII
negative regulation of hydrolase activity	1.50054	4	low dN/dS low NPII
negative regulation of immune effector process	3.99012	4	low dN/dS low NPII
negative regulation of leukocyte activation	1.96535	4	low dN/dS low NPII
negative regulation of leukocyte differentiation	1.91894	4	low dN/dS low NPII
negative regulation of lymphocyte activation	2.07123	4	low dN/dS low NPII
negative regulation of muscle cell differentiation	1.92474	4	low dN/dS low NPII
negative regulation of neuron differentiation	1.94204	4	low dN/dS low NPII
negative regulation of peptidase activity	1.40023	4	low dN/dS low NPII
negative regulation of peptide secretion	1.94053	4	low dN/dS low NPII
negative regulation of posttranscriptional gene silencing	2.19642	4	low dN/dS low NPII
negative regulation of production of miRNAs involved in gene silencing by miRNA	2.28126	4	low dN/dS low NPII
negative regulation of protein secretion	1.98039	4	low dN/dS low NPII
negative regulation of proteolysis	1.46056	4	low dN/dS low NPII
negative regulation of sequestering of calcium ion	1.51822	4	low dN/dS low NPII
negative regulation of smooth muscle cell apoptotic process	1.69362	4	low dN/dS low NPII
negative regulation of striated muscle cell apoptotic process	1.73814	4	low dN/dS low NPII
negative regulation of vasculature development	1.42485	4	low dN/dS low NPII
nephron tubule development	1.57008	4	low dN/dS low NPII
nephron tubule epithelial cell differentiation	1.42413	4	low dN/dS low NPII
neural tube closure	3.4227	4	low dN/dS low NPII
neural tube formation	3.28455	4	low dN/dS low NPII
neuroblast proliferation	1.94133	4	low dN/dS low NPII
neuron projection arborization	3.01599	4	low dN/dS low NPII
neurotransmitter secretion	1.68367	4	low dN/dS low NPII
nucleoside metabolic process	5.8881	4	low dN/dS low NPII
nucleoside phosphate biosynthetic process	14.7194	4	low dN/dS low NPII
nucleotide-binding domain, leucine rich repeat containing receptor signaling pathway	7.54293	4	low dN/dS low NPII
nucleotide-binding oligomerization domain containing signaling pathway	7.54746	4	low dN/dS low NPII
nucleotide-excision repair, DNA incision	6.63055	4	low dN/dS low NPII
nucleotide-excision repair, DNA incision, 5'-to lesion	6.6737	4	low dN/dS low NPII
nucleotide-excision repair, preincision complex assembly	7.00017	4	low dN/dS low NPII
nucleotide biosynthetic process	14.4201	4	low dN/dS low NPII
organic hydroxy compound catabolic process	3.28322	4	low dN/dS low NPII
outflow tract morphogenesis	2.19517	4	low dN/dS low NPII
oxidative demethylation	8.19809	4	low dN/dS low NPII
phosphatidylinositol phosphorylation	2.47938	4	low dN/dS low NPII
platelet aggregation	1.7694	4	low dN/dS low NPII
platelet degranulation	1.89678	4	low dN/dS low NPII
positive regulation by host of viral transcription	2.04523	4	low dN/dS low NPII
positive regulation of B cell activation	1.48589	4	low dN/dS low NPII
positive regulation of B cell proliferation	1.61336	4	low dN/dS low NPII
positive regulation of calcium ion transmembrane transport	1.58614	4	low dN/dS low NPII
positive regulation of calcium ion transport into cytosol	1.65181	4	low dN/dS low NPII
positive regulation of cardiac muscle cell proliferation	1.62422	4	low dN/dS low NPII
positive regulation of cation transmembrane transport	1.47337	4	low dN/dS low NPII
positive regulation of chromatin organization	1.70006	4	low dN/dS low NPII
positive regulation of DNA biosynthetic process	5.06932	4	low dN/dS low NPII
positive regulation of fibroblast proliferation	1.67164	4	low dN/dS low NPII
positive regulation of histone modification	1.74155	4	low dN/dS low NPII
positive regulation of I-kappaB kinase/NF-kappaB signaling	1.60347	4	low dN/dS low NPII
positive regulation of interleukin-12 production	1.95831	4	low dN/dS low NPII
positive regulation of JUN kinase activity	2.83679	4	low dN/dS low NPII
positive regulation of leukocyte apoptotic process	1.45851	4	low dN/dS low NPII
positive regulation of leukocyte migration	1.48737	4	low dN/dS low NPII
positive regulation of lipid localization	1.59684	4	low dN/dS low NPII
positive regulation of membrane permeability	1.71384	4	low dN/dS low NPII
positive regulation of mitochondrial membrane permeability	1.72898	4	low dN/dS low NPII
positive regulation of mitochondrial membrane permeability involved in apoptotic process	1.7469	4	low dN/dS low NPII
positive regulation of mitochondrial outer membrane permeabilization involved in apoptotic signaling pathway	1.93856	4	low dN/dS low NPII
positive regulation of mitochondrion organization	1.64874	4	low dN/dS low NPII
positive regulation of myoblast differentiation	1.98722	4	low dN/dS low NPII
positive regulation of neural precursor cell proliferation	1.8112	4	low dN/dS low NPII
positive regulation of neuroblast proliferation	1.62212	4	low dN/dS low NPII
positive regulation of neuron apoptotic process	1.64081	4	low dN/dS low NPII
positive regulation of pri-miRNA transcription by RNA polymerase II	1.58049	4	low dN/dS low NPII
positive regulation of protein localization to endosome	3.34943	4	low dN/dS low NPII
positive regulation of receptor-mediated endocytosis	1.56957	4	low dN/dS low NPII
positive regulation of release of sequestered calcium ion into cytosol	1.70145	4	low dN/dS low NPII
positive regulation of secretion	1.96118	4	low dN/dS low NPII
positive regulation of sprouting angiogenesis	1.76506	4	low dN/dS low NPII
positive regulation of T cell proliferation	1.95792	4	low dN/dS low NPII
positive regulation of telomerase activity	2.94816	4	low dN/dS low NPII
positive regulation of TOR signaling	2.3414	4	low dN/dS low NPII
positive regulation of transcription from RNA polymerase II promoter involved in cellular response to chemical stimulus	2.0371	4	low dN/dS low NPII
positive regulation of transcription of Notch receptor target	3.21921	4	low dN/dS low NPII
positive regulation of tumor necrosis factor production	1.59968	4	low dN/dS low NPII
positive regulation of tumor necrosis factor superfamily cytokine production	1.58998	4	low dN/dS low NPII
positive regulation of type I interferon production	3.04257	4	low dN/dS low NPII
positive regulation of tyrosine phosphorylation of STAT protein	1.60326	4	low dN/dS low NPII
postreplication repair	6.23586	4	low dN/dS low NPII
presynapse assembly	1.83745	4	low dN/dS low NPII
presynapse organization	1.81229	4	low dN/dS low NPII
pri-miRNA transcription by RNA polymerase II	1.5269	4	low dN/dS low NPII
primary neural tube formation	3.36452	4	low dN/dS low NPII
production of miRNAs involved in gene silencing by miRNA	2.0176	4	low dN/dS low NPII
production of small RNA involved in gene silencing by RNA	2.00311	4	low dN/dS low NPII
prostate gland development	1.85429	4	low dN/dS low NPII
prostate gland epithelium morphogenesis	1.8254	4	low dN/dS low NPII
protein-DNA complex disassembly	1.62271	4	low dN/dS low NPII
protein alkylation	2.8485	4	low dN/dS low NPII
protein destabilization	2.78876	4	low dN/dS low NPII
protein folding	5.23853	4	low dN/dS low NPII
protein homotetramerization	2.2308	4	low dN/dS low NPII
protein localization to chromatin	1.69942	4	low dN/dS low NPII
protein localization to early endosome	3.36058	4	low dN/dS low NPII
protein localization to lysosome	1.64729	4	low dN/dS low NPII
protein methylation	2.8485	4	low dN/dS low NPII
protein tetramerization	2.00095	4	low dN/dS low NPII
pyruvate metabolic process	2.1591	4	low dN/dS low NPII
regulation of acute inflammatory response	1.63892	4	low dN/dS low NPII
regulation of adaptive immune response based on somatic recombination of immune receptors built from immunoglobulin superfamily domains	3.27121	4	low dN/dS low NPII
regulation of B cell activation	1.38197	4	low dN/dS low NPII
regulation of blood circulation	2.68778	4	low dN/dS low NPII
regulation of cardiac muscle cell apoptotic process	1.68145	4	low dN/dS low NPII
regulation of cardiac muscle cell differentiation	1.48699	4	low dN/dS low NPII
regulation of cardiac muscle cell proliferation	1.93922	4	low dN/dS low NPII
regulation of cell aging	1.6314	4	low dN/dS low NPII
regulation of cell division	1.52198	4	low dN/dS low NPII
regulation of cellular amine metabolic process	1.88713	4	low dN/dS low NPII
regulation of cellular senescence	1.67953	4	low dN/dS low NPII
regulation of cholesterol efflux	1.62259	4	low dN/dS low NPII
regulation of chromatin organization	1.56965	4	low dN/dS low NPII
regulation of cytokine production involved in immune response	2.86213	4	low dN/dS low NPII
regulation of cytoplasmic transport	1.80194	4	low dN/dS low NPII
regulation of early endosome to late endosome transport	1.88196	4	low dN/dS low NPII
regulation of endothelial cell apoptotic process	1.62743	4	low dN/dS low NPII
regulation of fibroblast proliferation	1.56006	4	low dN/dS low NPII
regulation of gene silencing	1.69323	4	low dN/dS low NPII
regulation of gene silencing by miRNA	1.74145	4	low dN/dS low NPII
regulation of gene silencing by RNA	1.73756	4	low dN/dS low NPII
regulation of GTPase activity	1.92682	4	low dN/dS low NPII
regulation of histone modification	1.6389	4	low dN/dS low NPII
regulation of JUN kinase activity	2.67735	4	low dN/dS low NPII
regulation of leukocyte apoptotic process	1.46406	4	low dN/dS low NPII
regulation of leukocyte differentiation	1.76432	4	low dN/dS low NPII
regulation of metal ion transport	1.36256	4	low dN/dS low NPII
regulation of microtubule cytoskeleton organization	1.95536	4	low dN/dS low NPII
regulation of mitochondrial membrane permeability	1.68681	4	low dN/dS low NPII
regulation of mitochondrial membrane permeability involved in apoptotic process	1.72212	4	low dN/dS low NPII
regulation of mitochondrial outer membrane permeabilization involved in apoptotic signaling pathway	1.85185	4	low dN/dS low NPII
regulation of myeloid cell apoptotic process	1.49908	4	low dN/dS low NPII
regulation of myoblast differentiation	1.74069	4	low dN/dS low NPII
regulation of nucleotide metabolic process	2.22985	4	low dN/dS low NPII
regulation of organelle assembly	1.3902	4	low dN/dS low NPII
regulation of postsynapse organization	1.83477	4	low dN/dS low NPII
regulation of posttranscriptional gene silencing	1.73756	4	low dN/dS low NPII
regulation of pri-miRNA transcription by RNA polymerase II	1.5298	4	low dN/dS low NPII
regulation of production of miRNAs involved in gene silencing by miRNA	2.19217	4	low dN/dS low NPII
regulation of production of small RNA involved in gene silencing by RNA	2.18978	4	low dN/dS low NPII
regulation of protein-containing complex disassembly	1.40526	4	low dN/dS low NPII
regulation of protein acetylation	1.694	4	low dN/dS low NPII
regulation of protein localization to centrosome	1.87298	4	low dN/dS low NPII
regulation of protein localization to endosome	3.34756	4	low dN/dS low NPII
regulation of protein targeting	2.1776	4	low dN/dS low NPII
regulation of Ras protein signal transduction	1.62341	4	low dN/dS low NPII
regulation of receptor-mediated endocytosis	1.42187	4	low dN/dS low NPII
regulation of RNA polymerase II regulatory region sequence-specific DNA binding	1.69151	4	low dN/dS low NPII
regulation of sequestering of calcium ion	1.5162	4	low dN/dS low NPII
regulation of small GTPase mediated signal transduction	1.79465	4	low dN/dS low NPII
regulation of smoothened signaling pathway	1.55127	4	low dN/dS low NPII
regulation of sprouting angiogenesis	1.62278	4	low dN/dS low NPII
regulation of striated muscle cell apoptotic process	1.67787	4	low dN/dS low NPII
regulation of telomerase activity	3.31852	4	low dN/dS low NPII
regulation of TOR signaling	2.06948	4	low dN/dS low NPII
regulation of tumor necrosis factor production	1.40117	4	low dN/dS low NPII
regulation of tumor necrosis factor superfamily cytokine production	1.39558	4	low dN/dS low NPII
regulation of type I interferon production	2.80773	4	low dN/dS low NPII
regulation of tyrosine phosphorylation of STAT protein	1.85019	4	low dN/dS low NPII
regulation of viral life cycle	1.67365	4	low dN/dS low NPII
renal tubule morphogenesis	1.59323	4	low dN/dS low NPII
response to antibiotic	1.42509	4	low dN/dS low NPII
response to catecholamine	2.78553	4	low dN/dS low NPII
response to dopamine	3.11685	4	low dN/dS low NPII
response to electrical stimulus	1.88674	4	low dN/dS low NPII
response to fatty acid	1.83135	4	low dN/dS low NPII
response to glucagon	1.69403	4	low dN/dS low NPII
response to glucocorticoid	1.50762	4	low dN/dS low NPII
response to interleukin-7	2.73953	4	low dN/dS low NPII
response to ischemia	1.6873	4	low dN/dS low NPII
response to monoamine	2.78553	4	low dN/dS low NPII
response to vitamin	1.75625	4	low dN/dS low NPII
ribonucleoside metabolic process	1.98786	4	low dN/dS low NPII
ribonucleotide biosynthetic process	13.923	4	low dN/dS low NPII
ribose phosphate biosynthetic process	13.828	4	low dN/dS low NPII
roof of mouth development	1.76351	4	low dN/dS low NPII
secondary heart field specification	1.57588	4	low dN/dS low NPII
sequestering of calcium ion	1.51329	4	low dN/dS low NPII
sex differentiation	1.7796	4	low dN/dS low NPII
signal release from synapse	1.68367	4	low dN/dS low NPII
signal transduction in response to DNA damage	1.43445	4	low dN/dS low NPII
skeletal muscle contraction	1.69594	4	low dN/dS low NPII
skeletal system development	1.80871	4	low dN/dS low NPII
steroid biosynthetic process	4.73154	4	low dN/dS low NPII
steroid catabolic process	1.77261	4	low dN/dS low NPII
steroid hormone mediated signaling pathway	3.01399	4	low dN/dS low NPII
striated muscle cell apoptotic process	1.66873	4	low dN/dS low NPII
striated muscle cell development	1.5572	4	low dN/dS low NPII
sulfur compound metabolic process	3.40216	4	low dN/dS low NPII
T cell mediated immunity	3.82656	4	low dN/dS low NPII
T cell receptor signaling pathway	2.06699	4	low dN/dS low NPII
telencephalon development	1.89546	4	low dN/dS low NPII
telomere maintenance	6.61274	4	low dN/dS low NPII
telomere organization	6.48297	4	low dN/dS low NPII
tissue remodeling	1.38634	4	low dN/dS low NPII
toxin metabolic process	4.14233	4	low dN/dS low NPII
trachea development	1.69597	4	low dN/dS low NPII
trachea morphogenesis	1.71925	4	low dN/dS low NPII
transcription initiation from RNA polymerase II promoter	1.75511	4	low dN/dS low NPII
translesion synthesis	6.5465	4	low dN/dS low NPII
tube closure	3.41646	4	low dN/dS low NPII
tubulin deacetylation	1.74787	4	low dN/dS low NPII
tumor necrosis factor production	1.3993	4	low dN/dS low NPII
type I interferon production	2.80683	4	low dN/dS low NPII
tyrosine phosphorylation of STAT protein	1.83869	4	low dN/dS low NPII
urogenital system development	1.58707	4	low dN/dS low NPII
vesicle-mediated transport between endosomal compartments	1.72079	4	low dN/dS low NPII
Wnt signaling pathway involved in heart development	1.91306	4	low dN/dS low NPII
Wnt signaling pathway involved in midbrain dopaminergic neuron differentiation	3.43462	4	low dN/dS low NPII
Wnt signaling pathway, calcium modulating pathway	3.56797	4	low dN/dS low NPII
actin-mediated cell contraction	1.4	3	low dN/dS low NPII
acute-phase response	1.68437	3	low dN/dS low NPII
adaptive thermogenesis	1.44666	3	low dN/dS low NPII
adipose tissue development	1.55711	3	low dN/dS low NPII
alcohol biosynthetic process	5.69448	3	low dN/dS low NPII
alcohol catabolic process	3.29346	3	low dN/dS low NPII
anaphase-promoting complex-dependent catabolic process	6.43257	3	low dN/dS low NPII
anatomical structure homeostasis	5.98383	3	low dN/dS low NPII
astrocyte differentiation	1.71338	3	low dN/dS low NPII
autophagy of mitochondrion	2.03748	3	low dN/dS low NPII
B cell activation	6.89976	3	low dN/dS low NPII
B cell apoptotic process	1.73927	3	low dN/dS low NPII
bone morphogenesis	1.92359	3	low dN/dS low NPII
branching involved in labyrinthine layer morphogenesis	1.39614	3	low dN/dS low NPII
branching involved in prostate gland morphogenesis	2.05165	3	low dN/dS low NPII
branching involved in ureteric bud morphogenesis	1.67273	3	low dN/dS low NPII
camera-type eye morphogenesis	1.53998	3	low dN/dS low NPII
cardiac chamber development	1.44551	3	low dN/dS low NPII
cardiac chamber formation	1.59165	3	low dN/dS low NPII
cardiac chamber morphogenesis	1.53908	3	low dN/dS low NPII
cardiac ventricle development	1.5403	3	low dN/dS low NPII
cell adhesion mediated by integrin	1.60235	3	low dN/dS low NPII
cellular aldehyde metabolic process	2.93984	3	low dN/dS low NPII
cellular biogenic amine metabolic process	4.59544	3	low dN/dS low NPII
cellular carbohydrate catabolic process	1.7852	3	low dN/dS low NPII
cellular component maintenance	2.77911	3	low dN/dS low NPII
cellular defense response	4.07857	3	low dN/dS low NPII
cellular glucose homeostasis	2.13122	3	low dN/dS low NPII
cellular monovalent inorganic cation homeostasis	1.49649	3	low dN/dS low NPII
cellular response to acetylcholine	1.83734	3	low dN/dS low NPII
cellular response to aldehyde	3.26174	3	low dN/dS low NPII
cellular response to carbohydrate stimulus	1.7316	3	low dN/dS low NPII
cellular response to drug	2.00258	3	low dN/dS low NPII
cellular response to fatty acid	1.6664	3	low dN/dS low NPII
cellular response to glucose stimulus	1.76038	3	low dN/dS low NPII
cellular response to growth hormone stimulus	1.66649	3	low dN/dS low NPII
cellular response to hexose stimulus	1.75681	3	low dN/dS low NPII
cellular response to hydrogen peroxide	1.50621	3	low dN/dS low NPII
cellular response to increased oxygen levels	1.61786	3	low dN/dS low NPII
cellular response to interleukin-15	1.74102	3	low dN/dS low NPII
cellular response to interleukin-6	2.23241	3	low dN/dS low NPII
cellular response to ionizing radiation	1.65936	3	low dN/dS low NPII
cellular response to lipoteichoic acid	1.88287	3	low dN/dS low NPII
cellular response to monosaccharide stimulus	1.7565	3	low dN/dS low NPII
centrosome cycle	1.48714	3	low dN/dS low NPII
centrosome duplication	1.63091	3	low dN/dS low NPII
cholesterol biosynthetic process	6.64946	3	low dN/dS low NPII
cholesterol efflux	1.64548	3	low dN/dS low NPII
chromatin disassembly	1.62737	3	low dN/dS low NPII
chromatin remodeling	2.71895	3	low dN/dS low NPII
chromatin silencing	1.79138	3	low dN/dS low NPII
ciliary basal body-plasma membrane docking	4.62992	3	low dN/dS low NPII
circadian regulation of gene expression	1.42358	3	low dN/dS low NPII
cochlea development	2.51334	3	low dN/dS low NPII
cold-induced thermogenesis	1.45756	3	low dN/dS low NPII
complement activation	10.0076	3	low dN/dS low NPII
complement activation, classical pathway	9.58055	3	low dN/dS low NPII
cytokine production involved in inflammatory response	1.5296	3	low dN/dS low NPII
dendritic cell differentiation	1.79172	3	low dN/dS low NPII
dendritic spine maintenance	3.28341	3	low dN/dS low NPII
dendritic spine morphogenesis	2.76437	3	low dN/dS low NPII
developmental induction	2.20118	3	low dN/dS low NPII
developmental maturation	1.31603	3	low dN/dS low NPII
DNA alkylation	3.11268	3	low dN/dS low NPII
DNA damage response, signal transduction by p53 class mediator	1.4847	3	low dN/dS low NPII
DNA damage response, signal transduction by p53 class mediator resulting in cell cycle arrest	1.44837	3	low dN/dS low NPII
DNA integrity checkpoint	1.42358	3	low dN/dS low NPII
DNA methylation	3.11268	3	low dN/dS low NPII
DNA packaging	2.72043	3	low dN/dS low NPII
DNA replication	1.9112	3	low dN/dS low NPII
DNA unwinding involved in DNA replication	1.5094	3	low dN/dS low NPII
ear morphogenesis	2.91183	3	low dN/dS low NPII
ectoderm development	2.3309	3	low dN/dS low NPII
embryonic brain development	1.55528	3	low dN/dS low NPII
embryonic camera-type eye development	2.18499	3	low dN/dS low NPII
embryonic camera-type eye morphogenesis	2.33875	3	low dN/dS low NPII
embryonic epithelial tube formation	3.75195	3	low dN/dS low NPII
embryonic eye morphogenesis	2.20118	3	low dN/dS low NPII
embryonic heart tube development	1.78804	3	low dN/dS low NPII
endoderm formation	1.60482	3	low dN/dS low NPII
endodermal cell differentiation	1.64095	3	low dN/dS low NPII
endosomal transport	4.77361	3	low dN/dS low NPII
ER overload response	1.39068	3	low dN/dS low NPII
ERK1 and ERK2 cascade	2.18486	3	low dN/dS low NPII
establishment of mitochondrion localization	1.52429	3	low dN/dS low NPII
establishment of mitochondrion localization, microtubule-mediated	1.55645	3	low dN/dS low NPII
establishment of protein localization to peroxisome	6.73223	3	low dN/dS low NPII
extrinsic apoptotic signaling pathway via death domain receptors	1.49287	3	low dN/dS low NPII
fatty acid derivative metabolic process	4.76407	3	low dN/dS low NPII
fatty acid homeostasis	1.82075	3	low dN/dS low NPII
female genitalia development	1.79916	3	low dN/dS low NPII
filopodium assembly	1.92529	3	low dN/dS low NPII
foam cell differentiation	2.09299	3	low dN/dS low NPII
forebrain generation of neurons	1.68081	3	low dN/dS low NPII
forebrain neuron development	2.04471	3	low dN/dS low NPII
forebrain neuron differentiation	1.74047	3	low dN/dS low NPII
formation of cytoplasmic translation initiation complex	22.9379	3	low dN/dS low NPII
genetic imprinting	1.69663	3	low dN/dS low NPII
Golgi localization	1.7361	3	low dN/dS low NPII
growth hormone receptor signaling pathway	1.66891	3	low dN/dS low NPII
growth hormone receptor signaling pathway via JAK-STAT	1.55169	3	low dN/dS low NPII
heart contraction	3.04764	3	low dN/dS low NPII
heart induction	1.56408	3	low dN/dS low NPII
heterochromatin assembly	1.82201	3	low dN/dS low NPII
heterochromatin organization	1.78299	3	low dN/dS low NPII
hindbrain development	1.64986	3	low dN/dS low NPII
histone H4 deacetylation	2.33857	3	low dN/dS low NPII
humoral immune response mediated by circulating immunoglobulin	9.46218	3	low dN/dS low NPII
hydrogen peroxide biosynthetic process	2.24477	3	low dN/dS low NPII
hydrogen peroxide metabolic process	1.97306	3	low dN/dS low NPII
hypothalamus development	1.58066	3	low dN/dS low NPII
immunological synapse formation	2.08059	3	low dN/dS low NPII
inflammatory cell apoptotic process	1.47399	3	low dN/dS low NPII
inorganic anion transmembrane transport	1.54143	3	low dN/dS low NPII
inorganic anion transport	1.43749	3	low dN/dS low NPII
interleukin-1 beta production	1.5462	3	low dN/dS low NPII
interleukin-15-mediated signaling pathway	1.74102	3	low dN/dS low NPII
intracellular estrogen receptor signaling pathway	1.92273	3	low dN/dS low NPII
intracellular lipid transport	1.72076	3	low dN/dS low NPII
intracellular signal transduction involved in G1 DNA damage checkpoint	1.44829	3	low dN/dS low NPII
intracellular transport of virus	6.93905	3	low dN/dS low NPII
IRES-dependent viral translational initiation	5.41019	3	low dN/dS low NPII
kidney morphogenesis	1.61982	3	low dN/dS low NPII
lactation	1.51261	3	low dN/dS low NPII
leukocyte aggregation	2.08059	3	low dN/dS low NPII
limbic system development	1.96144	3	low dN/dS low NPII
lipid storage	1.89031	3	low dN/dS low NPII
liver regeneration	1.64586	3	low dN/dS low NPII
locomotory behavior	1.45812	3	low dN/dS low NPII
lung development	1.5685	3	low dN/dS low NPII
lung epithelium development	1.71226	3	low dN/dS low NPII
macromolecule methylation	3.63162	3	low dN/dS low NPII
macrophage cytokine production	1.41913	3	low dN/dS low NPII
macrophage derived foam cell differentiation	2.09299	3	low dN/dS low NPII
maintenance of cell number	1.56162	3	low dN/dS low NPII
male meiosis I	1.54602	3	low dN/dS low NPII
mammary gland alveolus development	1.9105	3	low dN/dS low NPII
mammary gland duct morphogenesis	1.82028	3	low dN/dS low NPII
mammary gland lobule development	1.9105	3	low dN/dS low NPII
meiotic cell cycle	1.43068	3	low dN/dS low NPII
melanocyte differentiation	1.51995	3	low dN/dS low NPII
membrane protein intracellular domain proteolysis	2.51595	3	low dN/dS low NPII
mesenchymal cell development	1.69925	3	low dN/dS low NPII
mesonephric epithelium development	1.61982	3	low dN/dS low NPII
mesonephric tubule development	1.61982	3	low dN/dS low NPII
mesonephric tubule morphogenesis	1.65549	3	low dN/dS low NPII
metanephros development	1.62224	3	low dN/dS low NPII
microtubule-based movement	2.15346	3	low dN/dS low NPII
microtubule anchoring at centrosome	1.40383	3	low dN/dS low NPII
microtubule anchoring at microtubule organizing center	1.37416	3	low dN/dS low NPII
microtubule cytoskeleton organization involved in mitosis	1.46112	3	low dN/dS low NPII
microtubule organizing center organization	1.46532	3	low dN/dS low NPII
mitochondrial transmembrane transport	9.05331	3	low dN/dS low NPII
mitochondrion disassembly	2.03748	3	low dN/dS low NPII
mitochondrion localization	1.46741	3	low dN/dS low NPII
mitochondrion transport along microtubule	1.55645	3	low dN/dS low NPII
mitotic DNA damage checkpoint	1.4468	3	low dN/dS low NPII
mitotic DNA integrity checkpoint	1.44092	3	low dN/dS low NPII
mitotic nuclear division	2.2558	3	low dN/dS low NPII
mitotic nuclear envelope reassembly	2.26028	3	low dN/dS low NPII
mitotic nuclear membrane organization	2.26028	3	low dN/dS low NPII
modulation of chemical synaptic transmission	1.76135	3	low dN/dS low NPII
monocyte differentiation	1.76136	3	low dN/dS low NPII
morphogenesis of embryonic epithelium	3.74239	3	low dN/dS low NPII
mRNA transcription	1.54062	3	low dN/dS low NPII
multi-organism localization	6.74156	3	low dN/dS low NPII
multi-organism transport	6.74156	3	low dN/dS low NPII
muscle cell fate commitment	2.06335	3	low dN/dS low NPII
MyD88-dependent toll-like receptor signaling pathway	8.39034	3	low dN/dS low NPII
MyD88-independent toll-like receptor signaling pathway	7.6433	3	low dN/dS low NPII
myoblast migration	1.65677	3	low dN/dS low NPII
myoblast proliferation	1.57378	3	low dN/dS low NPII
myotube cell development	1.62531	3	low dN/dS low NPII
natural killer cell activation	9.29989	3	low dN/dS low NPII
negative regulation of amyloid-beta formation	1.66814	3	low dN/dS low NPII
negative regulation of amyloid precursor protein catabolic process	1.6401	3	low dN/dS low NPII
negative regulation of androgen receptor signaling pathway	2.08172	3	low dN/dS low NPII
negative regulation of cardiocyte differentiation	2.13019	3	low dN/dS low NPII
negative regulation of cell cycle G1/S phase transition	1.47573	3	low dN/dS low NPII
negative regulation of cell fate commitment	1.53887	3	low dN/dS low NPII
negative regulation of chromatin organization	1.87056	3	low dN/dS low NPII
negative regulation of cytoskeleton organization	1.82189	3	low dN/dS low NPII
negative regulation of DNA-binding transcription factor activity	1.51938	3	low dN/dS low NPII
negative regulation of epithelial cell differentiation	1.53675	3	low dN/dS low NPII
negative regulation of epithelial cell proliferation	1.48596	3	low dN/dS low NPII
negative regulation of G1/S transition of mitotic cell cycle	1.48114	3	low dN/dS low NPII
negative regulation of growth	1.34589	3	low dN/dS low NPII
negative regulation of hormone secretion	1.5289	3	low dN/dS low NPII
negative regulation of innate immune response	5.28327	3	low dN/dS low NPII
negative regulation of insulin secretion	1.68937	3	low dN/dS low NPII
negative regulation of microtubule polymerization	2.04405	3	low dN/dS low NPII
negative regulation of myeloid cell differentiation	1.42888	3	low dN/dS low NPII
negative regulation of myeloid leukocyte differentiation	1.51029	3	low dN/dS low NPII
negative regulation of nervous system development	1.46986	3	low dN/dS low NPII
negative regulation of neurogenesis	1.48075	3	low dN/dS low NPII
negative regulation of nitric oxide biosynthetic process	1.97645	3	low dN/dS low NPII
negative regulation of nitric oxide metabolic process	1.97645	3	low dN/dS low NPII
negative regulation of ossification	2.08774	3	low dN/dS low NPII
negative regulation of peptide hormone secretion	1.64672	3	low dN/dS low NPII
negative regulation of protein polyubiquitination	1.62272	3	low dN/dS low NPII
negative regulation of protein sumoylation	1.56494	3	low dN/dS low NPII
negative regulation of response to biotic stimulus	4.72757	3	low dN/dS low NPII
negative regulation of response to DNA damage stimulus	1.59749	3	low dN/dS low NPII
negative regulation of secretion	2.21971	3	low dN/dS low NPII
negative regulation of secretion by cell	2.29915	3	low dN/dS low NPII
negative regulation of supramolecular fiber organization	1.81984	3	low dN/dS low NPII
negative regulation of translational initiation	2.31928	3	low dN/dS low NPII
negative regulation of tyrosine phosphorylation of STAT protein	2.01778	3	low dN/dS low NPII
negative regulation of viral process	2.04562	3	low dN/dS low NPII
nephron development	1.57329	3	low dN/dS low NPII
nephron epithelium development	1.63154	3	low dN/dS low NPII
nephron epithelium morphogenesis	1.63974	3	low dN/dS low NPII
nephron morphogenesis	1.63873	3	low dN/dS low NPII
nephron tubule morphogenesis	1.64407	3	low dN/dS low NPII
netrin-activated signaling pathway	1.48528	3	low dN/dS low NPII
neural tube development	4.11338	3	low dN/dS low NPII
neural tube patterning	1.98976	3	low dN/dS low NPII
neuroblast division	1.35593	3	low dN/dS low NPII
neuron remodeling	1.44573	3	low dN/dS low NPII
neutrophil chemotaxis	1.33325	3	low dN/dS low NPII
nitrogen cycle metabolic process	1.52088	3	low dN/dS low NPII
nuclear envelope organization	1.50928	3	low dN/dS low NPII
nuclear envelope reassembly	1.99657	3	low dN/dS low NPII
nuclear membrane organization	2.02016	3	low dN/dS low NPII
nucleobase-containing small molecule biosynthetic process	7.09938	3	low dN/dS low NPII
nucleoside bisphosphate metabolic process	4.82371	3	low dN/dS low NPII
nucleoside monophosphate metabolic process	12.5032	3	low dN/dS low NPII
nucleoside phosphate catabolic process	3.34915	3	low dN/dS low NPII
nucleosome disassembly	1.62737	3	low dN/dS low NPII
nucleotide-binding oligomerization domain containing 2 signaling pathway	2.18432	3	low dN/dS low NPII
nucleotide-sugar biosynthetic process	4.81282	3	low dN/dS low NPII
nucleotide-sugar metabolic process	5.23836	3	low dN/dS low NPII
nucleotide catabolic process	3.47288	3	low dN/dS low NPII
[truncated: 7,200 more rows]

## Sheet: specific_GO_tags
GO term	mean -lg(p.adjusted)	number of relevant pathways	Condition
mRNA catabolic process	55.4036	20	low dN/dS low NPII
RNA catabolic process	53.916	20	low dN/dS low NPII
negative regulation of cellular catabolic process	1.8618	18	low dN/dS low NPII
regulation of mRNA catabolic process	2.70263	18	low dN/dS low NPII
regulation of mRNA stability	2.76481	18	low dN/dS low NPII
regulation of RNA stability	2.73642	18	low dN/dS low NPII
intrinsic apoptotic signaling pathway in response to oxidative stress	1.61712	15	low dN/dS low NPII
negative regulation of cell size	2.43826	15	low dN/dS low NPII
translational initiation	93.6661	15	low dN/dS low NPII
carbohydrate biosynthetic process	2.5147	14	low dN/dS low NPII
morphogenesis of an epithelial sheet	1.85229	14	low dN/dS low NPII
regulation of cellular amide metabolic process	6.4406	14	low dN/dS low NPII
regulation of neuron differentiation	1.61799	14	low dN/dS low NPII
cytoplasmic translation	43.2713	13	low dN/dS low NPII
myotube differentiation	1.59359	13	low dN/dS low NPII
negative regulation of oxidative stress-induced intrinsic apoptotic signaling pathway	1.80089	13	low dN/dS low NPII
positive regulation of cardiac muscle hypertrophy	1.72412	13	low dN/dS low NPII
positive regulation of muscle hypertrophy	1.71977	13	low dN/dS low NPII
positive regulation of organ growth	2.18085	13	low dN/dS low NPII
regulation of mRNA metabolic process	3.10847	13	low dN/dS low NPII
regulation of oxidative stress-induced intrinsic apoptotic signaling pathway	1.71749	13	low dN/dS low NPII
synapse organization	1.75397	13	low dN/dS low NPII
viral gene expression	94.2419	13	low dN/dS low NPII
viral transcription	93.5929	13	low dN/dS low NPII
cotranslational protein targeting to membrane	117.675	12	low dN/dS low NPII
establishment of protein localization to endoplasmic reticulum	113.281	12	low dN/dS low NPII
heart valve development	1.6072	12	low dN/dS low NPII
heart valve morphogenesis	1.64415	12	low dN/dS low NPII
nuclear-transcribed mRNA catabolic process, nonsense-mediated decay	126.268	12	low dN/dS low NPII
positive regulation of striated muscle cell differentiation	1.69254	12	low dN/dS low NPII
protein localization to endoplasmic reticulum	106.404	12	low dN/dS low NPII
protein targeting to ER	114.429	12	low dN/dS low NPII
regulation of phosphoprotein phosphatase activity	1.50216	12	low dN/dS low NPII
SRP-dependent cotranslational protein targeting to membrane	119.449	12	low dN/dS low NPII
epiboly	1.85308	11	low dN/dS low NPII
epiboly involved in wound healing	1.85843	11	low dN/dS low NPII
muscle tissue development	2.0274	11	low dN/dS low NPII
regulation of brown fat cell differentiation	1.79455	11	low dN/dS low NPII
regulation of proteasomal protein catabolic process	1.8114	11	low dN/dS low NPII
regulation of protein dephosphorylation	1.4906	11	low dN/dS low NPII
regulation of translational initiation	3.94184	11	low dN/dS low NPII
skeletal muscle tissue development	1.64569	11	low dN/dS low NPII
striated muscle cell differentiation	1.99196	11	low dN/dS low NPII
striated muscle tissue development	2.04761	11	low dN/dS low NPII
wound healing, spreading of cells	1.85843	11	low dN/dS low NPII
heart morphogenesis	1.71508	10	low dN/dS low NPII
negative regulation of cellular protein catabolic process	2.43094	10	low dN/dS low NPII
negative regulation of proteolysis involved in cellular protein catabolic process	2.65736	10	low dN/dS low NPII
negative regulation of release of cytochrome c from mitochondria	1.81472	10	low dN/dS low NPII
negative regulation of ubiquitin-dependent protein catabolic process	3.05973	10	low dN/dS low NPII
positive regulation of cardiac muscle tissue growth	1.63649	10	low dN/dS low NPII
positive regulation of heart growth	1.62286	10	low dN/dS low NPII
positive regulation of mRNA metabolic process	1.75852	10	low dN/dS low NPII
regulation of proteasomal ubiquitin-dependent protein catabolic process	1.91553	10	low dN/dS low NPII
skeletal muscle organ development	1.66373	10	low dN/dS low NPII
behavioral defense response	1.60467	9	low dN/dS low NPII
chemical synaptic transmission, postsynaptic	1.62205	9	low dN/dS low NPII
cytoplasmic translational initiation	10.6978	9	low dN/dS low NPII
excitatory postsynaptic potential	1.63596	9	low dN/dS low NPII
insulin-like growth factor receptor signaling pathway	2.38795	9	low dN/dS low NPII
negative regulation of JNK cascade	2.04826	9	low dN/dS low NPII
negative regulation of lipid catabolic process	1.8298	9	low dN/dS low NPII
regulation of behavior	1.58286	9	low dN/dS low NPII
regulation of myotube differentiation	1.72892	9	low dN/dS low NPII
ribosomal small subunit biogenesis	19.8165	9	low dN/dS low NPII
rRNA metabolic process	22.0128	9	low dN/dS low NPII
rRNA processing	22.4176	9	low dN/dS low NPII
spinal cord development	2.15504	9	low dN/dS low NPII
animal organ maturation	1.7518	8	low dN/dS low NPII
bone maturation	1.79025	8	low dN/dS low NPII
cytokinesis	2.63184	8	low dN/dS low NPII
estrogen metabolic process	12.305	8	low dN/dS low NPII
feeding behavior	1.51376	8	low dN/dS low NPII
labyrinthine layer blood vessel development	1.81834	8	low dN/dS low NPII
maintenance of protein location	1.50814	8	low dN/dS low NPII
maturation of LSU-rRNA	3.83522	8	low dN/dS low NPII
maturation of LSU-rRNA from tricistronic rRNA transcript (SSU-rRNA, 5.8S rRNA, LSU-rRNA)	1.64476	8	low dN/dS low NPII
maturation of SSU-rRNA	5.54948	8	low dN/dS low NPII
maturation of SSU-rRNA from tricistronic rRNA transcript (SSU-rRNA, 5.8S rRNA, LSU-rRNA)	4.78672	8	low dN/dS low NPII
mRNA stabilization	1.77573	8	low dN/dS low NPII
muscle system process	1.94237	8	low dN/dS low NPII
ncRNA processing	19.1714	8	low dN/dS low NPII
negative regulation of blood vessel endothelial cell migration	1.55434	8	low dN/dS low NPII
negative regulation of calcineurin-mediated signaling	1.69811	8	low dN/dS low NPII
negative regulation of calcineurin-NFAT signaling cascade	1.69811	8	low dN/dS low NPII
negative regulation of cellular carbohydrate metabolic process	1.71583	8	low dN/dS low NPII
negative regulation of lymphocyte migration	1.87998	8	low dN/dS low NPII
negative regulation of mononuclear cell migration	1.77552	8	low dN/dS low NPII
positive regulation of muscle organ development	1.92417	8	low dN/dS low NPII
positive regulation of muscle tissue development	1.91694	8	low dN/dS low NPII
positive regulation of skeletal muscle tissue development	1.94395	8	low dN/dS low NPII
positive regulation of striated muscle tissue development	1.92417	8	low dN/dS low NPII
proteasomal protein catabolic process	3.43216	8	low dN/dS low NPII
protein neddylation	1.50391	8	low dN/dS low NPII
regulation of establishment of cell polarity	1.89165	8	low dN/dS low NPII
regulation of establishment or maintenance of cell polarity	1.85966	8	low dN/dS low NPII
regulation of feeding behavior	1.80749	8	low dN/dS low NPII
regulation of muscle organ development	1.78275	8	low dN/dS low NPII
regulation of muscle tissue development	1.78985	8	low dN/dS low NPII
regulation of myelination	2.46411	8	low dN/dS low NPII
regulation of protein neddylation	1.97306	8	low dN/dS low NPII
regulation of regulated secretory pathway	1.74889	8	low dN/dS low NPII
regulation of skeletal muscle tissue development	1.89868	8	low dN/dS low NPII
regulation of striated muscle tissue development	1.79563	8	low dN/dS low NPII
regulation of translational fidelity	1.76629	8	low dN/dS low NPII
regulation of ubiquitin protein ligase activity	4.16805	8	low dN/dS low NPII
ribosomal large subunit assembly	14.8712	8	low dN/dS low NPII
ribosomal large subunit biogenesis	24.3125	8	low dN/dS low NPII
ribosomal small subunit assembly	14.1787	8	low dN/dS low NPII
ribosome assembly	25.3092	8	low dN/dS low NPII
cell junction disassembly	2.74885	7	low dN/dS low NPII
cytoskeleton-dependent cytokinesis	2.98066	7	low dN/dS low NPII
flavonoid metabolic process	12.6215	7	low dN/dS low NPII
maintenance of protein localization in organelle	1.70039	7	low dN/dS low NPII
maintenance of protein location in cell	1.6146	7	low dN/dS low NPII
mitotic cytokinesis	2.96909	7	low dN/dS low NPII
negative regulation of dephosphorylation	1.48416	7	low dN/dS low NPII
negative regulation of endothelial cell migration	1.52977	7	low dN/dS low NPII
negative regulation of fatty acid oxidation	1.9713	7	low dN/dS low NPII
negative regulation of mRNA catabolic process	1.81368	7	low dN/dS low NPII
negative regulation of mRNA metabolic process	1.71317	7	low dN/dS low NPII
negative regulation of RNA catabolic process	1.78118	7	low dN/dS low NPII
negative regulation of translation	1.53813	7	low dN/dS low NPII
neuron maturation	1.64208	7	low dN/dS low NPII
ossification involved in bone maturation	1.81698	7	low dN/dS low NPII
positive regulation of behavior	1.68648	7	low dN/dS low NPII
positive regulation of mRNA catabolic process	1.63024	7	low dN/dS low NPII
positive regulation of myotube differentiation	1.87585	7	low dN/dS low NPII
positive regulation of neuron differentiation	1.48804	7	low dN/dS low NPII
positive regulation of neuron projection development	1.60368	7	low dN/dS low NPII
positive regulation of protein dephosphorylation	1.61401	7	low dN/dS low NPII
positive regulation of protein localization to cell surface	1.87932	7	low dN/dS low NPII
regulation of dendritic spine development	1.67268	7	low dN/dS low NPII
regulation of epidermal cell differentiation	1.58446	7	low dN/dS low NPII
regulation of postsynaptic membrane potential	1.61981	7	low dN/dS low NPII
regulation of sodium ion transport	1.54268	7	low dN/dS low NPII
retinoic acid metabolic process	10.6563	7	low dN/dS low NPII
RNA stabilization	1.81228	7	low dN/dS low NPII
spindle assembly	1.79086	7	low dN/dS low NPII
aortic valve development	1.79032	6	low dN/dS low NPII
aortic valve morphogenesis	1.83289	6	low dN/dS low NPII
axis elongation	2.09186	6	low dN/dS low NPII
behavioral fear response	1.62949	6	low dN/dS low NPII
calcineurin-mediated signaling	1.65739	6	low dN/dS low NPII
calcineurin-NFAT signaling cascade	1.67652	6	low dN/dS low NPII
connective tissue replacement	1.96485	6	low dN/dS low NPII
cytokinetic process	1.67556	6	low dN/dS low NPII
cytoskeleton-dependent intracellular transport	2.3978	6	low dN/dS low NPII
drug catabolic process	13.5223	6	low dN/dS low NPII
eating behavior	1.72424	6	low dN/dS low NPII
embryonic appendage morphogenesis	2.23804	6	low dN/dS low NPII
embryonic limb morphogenesis	2.23804	6	low dN/dS low NPII
exogenous drug catabolic process	12.3475	6	low dN/dS low NPII
fear response	1.61341	6	low dN/dS low NPII
glial cell proliferation	1.63995	6	low dN/dS low NPII
locomotor rhythm	1.87354	6	low dN/dS low NPII
lysosome organization	1.55361	6	low dN/dS low NPII
lytic vacuole organization	1.55361	6	low dN/dS low NPII
mitotic cytokinetic process	1.79464	6	low dN/dS low NPII
mitotic spindle assembly	1.5411	6	low dN/dS low NPII
mRNA destabilization	1.81543	6	low dN/dS low NPII
muscle contraction	1.95559	6	low dN/dS low NPII
negative regulation of axonogenesis	1.5409	6	low dN/dS low NPII
negative regulation of biomineral tissue development	1.84015	6	low dN/dS low NPII
negative regulation of biomineralization	1.83289	6	low dN/dS low NPII
negative regulation of calcium-mediated signaling	1.75227	6	low dN/dS low NPII
negative regulation of cell migration	1.55621	6	low dN/dS low NPII
negative regulation of cell migration involved in sprouting angiogenesis	1.6499	6	low dN/dS low NPII
negative regulation of cellular amide metabolic process	1.46182	6	low dN/dS low NPII
negative regulation of epithelial cell migration	1.51785	6	low dN/dS low NPII
negative regulation of gluconeogenesis	1.77533	6	low dN/dS low NPII
negative regulation of phosphatase activity	1.47421	6	low dN/dS low NPII
negative regulation of RNA splicing	1.52488	6	low dN/dS low NPII
pattern specification process	2.10328	6	low dN/dS low NPII
pigment metabolic process	5.61256	6	low dN/dS low NPII
porphyrin-containing compound metabolic process	2.43355	6	low dN/dS low NPII
positive regulation of actin filament polymerization	4.10096	6	low dN/dS low NPII
positive regulation of brown fat cell differentiation	1.84667	6	low dN/dS low NPII
positive regulation of cell growth involved in cardiac muscle cell development	1.95747	6	low dN/dS low NPII
positive regulation of connective tissue replacement	2.09728	6	low dN/dS low NPII
positive regulation of dendritic spine development	1.6254	6	low dN/dS low NPII
positive regulation of glial cell proliferation	1.82926	6	low dN/dS low NPII
regionalization	2.17158	6	low dN/dS low NPII
regulation of aspartic-type endopeptidase activity involved in amyloid precursor protein catabolic process	1.85207	6	low dN/dS low NPII
regulation of aspartic-type peptidase activity	1.81908	6	low dN/dS low NPII
regulation of calcineurin-mediated signaling	1.71594	6	low dN/dS low NPII
regulation of calcineurin-NFAT signaling cascade	1.71727	6	low dN/dS low NPII
regulation of calcium-mediated signaling	1.56393	6	low dN/dS low NPII
regulation of cell maturation	1.79445	6	low dN/dS low NPII
regulation of connective tissue replacement	2.06089	6	low dN/dS low NPII
regulation of cytoplasmic translation	1.76566	6	low dN/dS low NPII
regulation of epidermis development	1.60675	6	low dN/dS low NPII
regulation of epithelial to mesenchymal transition	1.53168	6	low dN/dS low NPII
regulation of glial cell proliferation	1.69833	6	low dN/dS low NPII
regulation of gluconeogenesis	1.57941	6	low dN/dS low NPII
regulation of keratinocyte differentiation	1.74872	6	low dN/dS low NPII
regulation of neuron maturation	1.95085	6	low dN/dS low NPII
regulation of RNA binding	3.57205	6	low dN/dS low NPII
regulation of skeletal muscle adaptation	1.83432	6	low dN/dS low NPII
retinol metabolic process	6.21356	6	low dN/dS low NPII
RNA destabilization	1.79032	6	low dN/dS low NPII
semi-lunar valve development	1.75405	6	low dN/dS low NPII
smooth muscle contraction	1.48717	6	low dN/dS low NPII
striated muscle contraction	1.89191	6	low dN/dS low NPII
synapse pruning	3.21558	6	low dN/dS low NPII
trabecula morphogenesis	1.64905	6	low dN/dS low NPII
androgen metabolic process	2.15426	5	low dN/dS low NPII
androgen receptor signaling pathway	1.97639	5	low dN/dS low NPII
antimicrobial humoral immune response mediated by antimicrobial peptide	1.36233	5	low dN/dS low NPII
axis specification	1.79852	5	low dN/dS low NPII
biological process involved in interaction with symbiont	1.83246	5	low dN/dS low NPII
biological process involved in intraspecies interaction between organisms	1.64451	5	low dN/dS low NPII
body morphogenesis	1.65527	5	low dN/dS low NPII
branch elongation of an epithelium	1.77062	5	low dN/dS low NPII
cardiac muscle contraction	1.46695	5	low dN/dS low NPII
cell fate specification	1.75761	5	low dN/dS low NPII
cellular glucuronidation	38.8224	5	low dN/dS low NPII
cellular response to chemokine	1.47676	5	low dN/dS low NPII
cellular response to leucine	2.40911	5	low dN/dS low NPII
cellular response to leucine starvation	2.0083	5	low dN/dS low NPII
central nervous system neuron differentiation	2.01838	5	low dN/dS low NPII
epithelial to mesenchymal transition	2.08134	5	low dN/dS low NPII
epoxygenase P450 pathway	14.7137	5	low dN/dS low NPII
face morphogenesis	1.7979	5	low dN/dS low NPII
glucuronate metabolic process	39.4191	5	low dN/dS low NPII
head morphogenesis	1.75737	5	low dN/dS low NPII
heart field specification	1.54796	5	low dN/dS low NPII
heart formation	1.5552	5	low dN/dS low NPII
histone H3 deacetylation	1.80972	5	low dN/dS low NPII
keratinocyte migration	1.86619	5	low dN/dS low NPII
long-chain fatty acid biosynthetic process	6.46408	5	low dN/dS low NPII
long-term memory	2.98383	5	low dN/dS low NPII
megakaryocyte development	2.22133	5	low dN/dS low NPII
megakaryocyte differentiation	1.73131	5	low dN/dS low NPII
modulation by host of symbiont process	1.93614	5	low dN/dS low NPII
muscle organ development	2.81541	5	low dN/dS low NPII
negative regulation of muscle adaptation	2.2803	5	low dN/dS low NPII
negative regulation of neuron projection development	1.56849	5	low dN/dS low NPII
nucleolar large rRNA transcription by RNA polymerase I	1.87609	5	low dN/dS low NPII
positive regulation of cellular response to transforming growth factor beta stimulus	2.76424	5	low dN/dS low NPII
positive regulation of cytoplasmic translation	1.96094	5	low dN/dS low NPII
positive regulation of gene expression, epigenetic	1.44318	5	low dN/dS low NPII
positive regulation of keratinocyte migration	1.96094	5	low dN/dS low NPII
positive regulation of mesenchymal cell proliferation	1.75551	5	low dN/dS low NPII
positive regulation of muscle adaptation	2.26461	5	low dN/dS low NPII
positive regulation of nervous system process	1.72371	5	low dN/dS low NPII
positive regulation of phosphoprotein phosphatase activity	1.82634	5	low dN/dS low NPII
positive regulation of transcription by RNA polymerase III	2.38303	5	low dN/dS low NPII
positive regulation of transcription of nucleolar large rRNA by RNA polymerase I	2.0083	5	low dN/dS low NPII
positive regulation of transforming growth factor beta receptor signaling pathway	2.76424	5	low dN/dS low NPII
positive regulation of translational initiation	2.72629	5	low dN/dS low NPII
positive regulation of transmembrane receptor protein serine/threonine kinase signaling pathway	2.11645	5	low dN/dS low NPII
regulation of androgen receptor signaling pathway	2.16614	5	low dN/dS low NPII
regulation of dopaminergic neuron differentiation	1.96614	5	low dN/dS low NPII
regulation of keratinocyte migration	1.92387	5	low dN/dS low NPII
regulation of megakaryocyte differentiation	1.49138	5	low dN/dS low NPII
regulation of mesenchymal cell proliferation	1.71209	5	low dN/dS low NPII
regulation of response to extracellular stimulus	1.7767	5	low dN/dS low NPII
regulation of response to food	1.84941	5	low dN/dS low NPII
regulation of response to nutrient levels	1.7767	5	low dN/dS low NPII
regulation of sensory perception	1.70771	5	low dN/dS low NPII
regulation of sensory perception of pain	1.71147	5	low dN/dS low NPII
regulation of transcription of nucleolar large rRNA by RNA polymerase I	1.92387	5	low dN/dS low NPII
response to chemokine	1.47676	5	low dN/dS low NPII
response to leucine	3.52483	5	low dN/dS low NPII
social behavior	1.65401	5	low dN/dS low NPII
uronic acid metabolic process	39.4191	5	low dN/dS low NPII
virion assembly	5.0518	5	low dN/dS low NPII
wound healing, spreading of epidermal cells	1.84941	5	low dN/dS low NPII
xenobiotic glucuronidation	24.3906	5	low dN/dS low NPII
anterior/posterior axis specification	1.99693	4	low dN/dS low NPII
cardiac muscle cell proliferation	1.92507	4	low dN/dS low NPII
cell-cell recognition	4.0297	4	low dN/dS low NPII
chondrocyte differentiation	1.77843	4	low dN/dS low NPII
convergent extension	2.73604	4	low dN/dS low NPII
embryonic pattern specification	1.87257	4	low dN/dS low NPII
glycosyl compound metabolic process	6.48903	4	low dN/dS low NPII
heme metabolic process	2.24669	4	low dN/dS low NPII
icosanoid biosynthetic process	2.67218	4	low dN/dS low NPII
inner ear development	2.39759	4	low dN/dS low NPII
lipid phosphorylation	2.35066	4	low dN/dS low NPII
macrophage apoptotic process	1.53974	4	low dN/dS low NPII
mesenchymal cell proliferation	1.71648	4	low dN/dS low NPII
mitotic spindle organization	1.46183	4	low dN/dS low NPII
myeloid cell apoptotic process	1.46493	4	low dN/dS low NPII
N-terminal protein amino acid acetylation	3.23048	4	low dN/dS low NPII
N-terminal protein amino acid modification	3.041	4	low dN/dS low NPII
negative regulation of neuron differentiation	1.94204	4	low dN/dS low NPII
negative regulation of smooth muscle cell apoptotic process	1.69362	4	low dN/dS low NPII
nephron tubule development	1.57008	4	low dN/dS low NPII
neuron projection arborization	3.01599	4	low dN/dS low NPII
nucleoside metabolic process	5.8881	4	low dN/dS low NPII
organic hydroxy compound catabolic process	3.28322	4	low dN/dS low NPII
outflow tract morphogenesis	2.19517	4	low dN/dS low NPII
oxidative demethylation	8.19809	4	low dN/dS low NPII
phosphatidylinositol phosphorylation	2.47938	4	low dN/dS low NPII
platelet aggregation	1.7694	4	low dN/dS low NPII
positive regulation by host of viral transcription	2.04523	4	low dN/dS low NPII
positive regulation of fibroblast proliferation	1.67164	4	low dN/dS low NPII
positive regulation of TOR signaling	2.3414	4	low dN/dS low NPII
positive regulation of transcription of Notch receptor target	3.21921	4	low dN/dS low NPII
presynapse assembly	1.83745	4	low dN/dS low NPII
presynapse organization	1.81229	4	low dN/dS low NPII
prostate gland development	1.85429	4	low dN/dS low NPII
prostate gland epithelium morphogenesis	1.8254	4	low dN/dS low NPII
protein-DNA complex disassembly	1.62271	4	low dN/dS low NPII
protein localization to lysosome	1.64729	4	low dN/dS low NPII
regulation of acute inflammatory response	1.63892	4	low dN/dS low NPII
regulation of cardiac muscle cell differentiation	1.48699	4	low dN/dS low NPII
regulation of cardiac muscle cell proliferation	1.93922	4	low dN/dS low NPII
regulation of cell division	1.52198	4	low dN/dS low NPII
regulation of myeloid cell apoptotic process	1.49908	4	low dN/dS low NPII
regulation of myoblast differentiation	1.74069	4	low dN/dS low NPII
regulation of postsynapse organization	1.83477	4	low dN/dS low NPII
regulation of protein localization to centrosome	1.87298	4	low dN/dS low NPII
regulation of RNA polymerase II regulatory region sequence-specific DNA binding	1.69151	4	low dN/dS low NPII
regulation of smoothened signaling pathway	1.55127	4	low dN/dS low NPII
renal tubule morphogenesis	1.59323	4	low dN/dS low NPII
ribonucleoside metabolic process	1.98786	4	low dN/dS low NPII
roof of mouth development	1.76351	4	low dN/dS low NPII
secondary heart field specification	1.57588	4	low dN/dS low NPII
skeletal system development	1.80871	4	low dN/dS low NPII
steroid catabolic process	1.77261	4	low dN/dS low NPII
tubulin deacetylation	1.74787	4	low dN/dS low NPII
actin-mediated cell contraction	1.4	3	low dN/dS low NPII
alcohol catabolic process	3.29346	3	low dN/dS low NPII
bone morphogenesis	1.92359	3	low dN/dS low NPII
branching involved in labyrinthine layer morphogenesis	1.39614	3	low dN/dS low NPII
branching involved in prostate gland morphogenesis	2.05165	3	low dN/dS low NPII
branching involved in ureteric bud morphogenesis	1.67273	3	low dN/dS low NPII
cardiac chamber formation	1.59165	3	low dN/dS low NPII
cardiac ventricle development	1.5403	3	low dN/dS low NPII
cellular response to aldehyde	3.26174	3	low dN/dS low NPII
chromatin disassembly	1.62737	3	low dN/dS low NPII
chromatin silencing	1.79138	3	low dN/dS low NPII
cochlea development	2.51334	3	low dN/dS low NPII
developmental induction	2.20118	3	low dN/dS low NPII
ectoderm development	2.3309	3	low dN/dS low NPII
embryonic brain development	1.55528	3	low dN/dS low NPII
embryonic camera-type eye development	2.18499	3	low dN/dS low NPII
embryonic camera-type eye morphogenesis	2.33875	3	low dN/dS low NPII
embryonic eye morphogenesis	2.20118	3	low dN/dS low NPII
embryonic heart tube development	1.78804	3	low dN/dS low NPII
endosomal transport	4.77361	3	low dN/dS low NPII
establishment of mitochondrion localization	1.52429	3	low dN/dS low NPII
establishment of mitochondrion localization, microtubule-mediated	1.55645	3	low dN/dS low NPII
fatty acid derivative metabolic process	4.76407	3	low dN/dS low NPII
forebrain generation of neurons	1.68081	3	low dN/dS low NPII
forebrain neuron development	2.04471	3	low dN/dS low NPII
forebrain neuron differentiation	1.74047	3	low dN/dS low NPII
formation of cytoplasmic translation initiation complex	22.9379	3	low dN/dS low NPII
heart induction	1.56408	3	low dN/dS low NPII
heterochromatin assembly	1.82201	3	low dN/dS low NPII
heterochromatin organization	1.78299	3	low dN/dS low NPII
histone H4 deacetylation	2.33857	3	low dN/dS low NPII
intracellular lipid transport	1.72076	3	low dN/dS low NPII
intracellular transport of virus	6.93905	3	low dN/dS low NPII
IRES-dependent viral translational initiation	5.41019	3	low dN/dS low NPII
kidney morphogenesis	1.61982	3	low dN/dS low NPII
leukocyte aggregation	2.08059	3	low dN/dS low NPII
locomotory behavior	1.45812	3	low dN/dS low NPII
male meiosis I	1.54602	3	low dN/dS low NPII
melanocyte differentiation	1.51995	3	low dN/dS low NPII
mesonephric tubule morphogenesis	1.65549	3	low dN/dS low NPII
metanephros development	1.62224	3	low dN/dS low NPII
microtubule-based movement	2.15346	3	low dN/dS low NPII
microtubule anchoring at centrosome	1.40383	3	low dN/dS low NPII
microtubule anchoring at microtubule organizing center	1.37416	3	low dN/dS low NPII
microtubule cytoskeleton organization involved in mitosis	1.46112	3	low dN/dS low NPII
mitochondrial transmembrane transport	9.05331	3	low dN/dS low NPII
mitochondrion localization	1.46741	3	low dN/dS low NPII
mitochondrion transport along microtubule	1.55645	3	low dN/dS low NPII
mitotic nuclear envelope reassembly	2.26028	3	low dN/dS low NPII
mitotic nuclear membrane organization	2.26028	3	low dN/dS low NPII
monocyte differentiation	1.76136	3	low dN/dS low NPII
multi-organism localization	6.74156	3	low dN/dS low NPII
multi-organism transport	6.74156	3	low dN/dS low NPII
muscle cell fate commitment	2.06335	3	low dN/dS low NPII
myoblast migration	1.65677	3	low dN/dS low NPII
myoblast proliferation	1.57378	3	low dN/dS low NPII
myotube cell development	1.62531	3	low dN/dS low NPII
negative regulation of amyloid-beta formation	1.66814	3	low dN/dS low NPII
negative regulation of amyloid precursor protein catabolic process	1.6401	3	low dN/dS low NPII
negative regulation of androgen receptor signaling pathway	2.08172	3	low dN/dS low NPII
negative regulation of cell fate commitment	1.53887	3	low dN/dS low NPII
negative regulation of epithelial cell differentiation	1.53675	3	low dN/dS low NPII
negative regulation of hormone secretion	1.5289	3	low dN/dS low NPII
negative regulation of innate immune response	5.28327	3	low dN/dS low NPII
negative regulation of insulin secretion	1.68937	3	low dN/dS low NPII
negative regulation of microtubule polymerization	2.04405	3	low dN/dS low NPII
negative regulation of nitric oxide biosynthetic process	1.97645	3	low dN/dS low NPII
negative regulation of nitric oxide metabolic process	1.97645	3	low dN/dS low NPII
negative regulation of ossification	2.08774	3	low dN/dS low NPII
negative regulation of peptide hormone secretion	1.64672	3	low dN/dS low NPII
negative regulation of protein polyubiquitination	1.62272	3	low dN/dS low NPII
negative regulation of response to biotic stimulus	4.72757	3	low dN/dS low NPII
negative regulation of response to DNA damage stimulus	1.59749	3	low dN/dS low NPII
negative regulation of translational initiation	2.31928	3	low dN/dS low NPII
negative regulation of tyrosine phosphorylation of STAT protein	2.01778	3	low dN/dS low NPII
negative regulation of viral process	2.04562	3	low dN/dS low NPII
nephron development	1.57329	3	low dN/dS low NPII
nephron epithelium development	1.63154	3	low dN/dS low NPII
nephron epithelium morphogenesis	1.63974	3	low dN/dS low NPII
nephron morphogenesis	1.63873	3	low dN/dS low NPII
nephron tubule morphogenesis	1.64407	3	low dN/dS low NPII
neural tube patterning	1.98976	3	low dN/dS low NPII
neuroblast division	1.35593	3	low dN/dS low NPII
neuron remodeling	1.44573	3	low dN/dS low NPII
nuclear envelope reassembly	1.99657	3	low dN/dS low NPII
nuclear membrane organization	2.02016	3	low dN/dS low NPII
nucleoside monophosphate metabolic process	12.5032	3	low dN/dS low NPII
nucleosome disassembly	1.62737	3	low dN/dS low NPII
nucleotide-sugar biosynthetic process	4.81282	3	low dN/dS low NPII
nucleotide-sugar metabolic process	5.23836	3	low dN/dS low NPII
paraxial mesoderm morphogenesis	1.46303	3	low dN/dS low NPII
positive regulation by host of viral process	1.69492	3	low dN/dS low NPII
positive regulation of cardiac muscle cell differentiation	1.48124	3	low dN/dS low NPII
positive regulation of myoblast fusion	1.65835	3	low dN/dS low NPII
positive regulation of protein-containing complex disassembly	1.77286	3	low dN/dS low NPII
positive regulation of protein targeting to mitochondrion	1.82645	3	low dN/dS low NPII
positive regulation of syncytium formation by plasma membrane fusion	1.58523	3	low dN/dS low NPII
prostate gland growth	2.06772	3	low dN/dS low NPII
prostate gland morphogenesis	1.98955	3	low dN/dS low NPII
protein export from nucleus	4.80077	3	low dN/dS low NPII
protein localization to vacuole	1.63476	3	low dN/dS low NPII
purine nucleoside metabolic process	1.7544	3	low dN/dS low NPII
purine ribonucleoside metabolic process	1.76805	3	low dN/dS low NPII
regulation of amyloid-beta clearance	1.59675	3	low dN/dS low NPII
regulation of animal organ formation	1.68587	3	low dN/dS low NPII
regulation of cell fate specification	2.16007	3	low dN/dS low NPII
regulation of cellular response to hypoxia	2.06115	3	low dN/dS low NPII
regulation of heart morphogenesis	1.55014	3	low dN/dS low NPII
regulation of neurotransmitter secretion	2.03933	3	low dN/dS low NPII
regulation of neurotransmitter transport	1.97048	3	low dN/dS low NPII
regulation of prostaglandin biosynthetic process	1.50182	3	low dN/dS low NPII
regulation of protein complex stability	1.57088	3	low dN/dS low NPII
regulation of protein targeting to mitochondrion	2.29568	3	low dN/dS low NPII
regulation of unsaturated fatty acid biosynthetic process	1.48174	3	low dN/dS low NPII
renal tubule development	1.6583	3	low dN/dS low NPII
response to immobilization stress	2.1684	3	low dN/dS low NPII
response to stimulus involved in regulation of muscle adaptation	1.8772	3	low dN/dS low NPII
ribonucleoside monophosphate metabolic process	9.05233	3	low dN/dS low NPII
second-messenger-mediated signaling	1.8833	3	low dN/dS low NPII
secondary metabolite biosynthetic process	1.50229	3	low dN/dS low NPII
seminiferous tubule development	1.74183	3	low dN/dS low NPII
skeletal system morphogenesis	1.60019	3	low dN/dS low NPII
somatic stem cell population maintenance	1.56237	3	low dN/dS low NPII
specification of animal organ identity	1.59909	3	low dN/dS low NPII
thalamus development	1.74066	3	low dN/dS low NPII
transport of virus	6.76689	3	low dN/dS low NPII
ureteric bud morphogenesis	1.65549	3	low dN/dS low NPII
vacuole organization	1.43023	3	low dN/dS low NPII
viral translation	6.55852	3	low dN/dS low NPII
xenobiotic catabolic process	1.52907	3	low dN/dS low NPII
'de novo' posttranslational protein folding	5.66656	2	low dN/dS low NPII
3'-UTR-mediated mRNA stabilization	2.46004	2	low dN/dS low NPII
actin filament-based movement	1.37808	2	low dN/dS low NPII
acute inflammatory response to antigenic stimulus	1.48309	2	low dN/dS low NPII
acylglycerol biosynthetic process	1.54378	2	low dN/dS low NPII
adenohypophysis development	1.60882	2	low dN/dS low NPII
adult heart development	1.5328	2	low dN/dS low NPII
amino sugar metabolic process	4.04187	2	low dN/dS low NPII
axo-dendritic transport	2.06676	2	low dN/dS low NPII
bile acid secretion	2.22821	2	low dN/dS low NPII
bone mineralization	1.35779	2	low dN/dS low NPII
cardiac cell fate commitment	1.54985	2	low dN/dS low NPII
cardiac conduction	4.25122	2	low dN/dS low NPII
cardiac muscle adaptation	1.59675	2	low dN/dS low NPII
cardiac muscle cell contraction	1.5609	2	low dN/dS low NPII
cardiac muscle hypertrophy in response to stress	1.59675	2	low dN/dS low NPII
cardiac myofibril assembly	1.48317	2	low dN/dS low NPII
cardiac ventricle morphogenesis	1.50532	2	low dN/dS low NPII
carnitine shuttle	2.31546	2	low dN/dS low NPII
cartilage condensation	1.7376	2	low dN/dS low NPII
cartilage morphogenesis	1.57813	2	low dN/dS low NPII
CD8-positive, alpha-beta T cell activation	2.19622	2	low dN/dS low NPII
CD8-positive, alpha-beta T cell differentiation	1.47834	2	low dN/dS low NPII
cell aggregation	1.70908	2	low dN/dS low NPII
cell fate commitment involved in formation of primary germ layer	1.70967	2	low dN/dS low NPII
cell proliferation involved in metanephros development	1.9458	2	low dN/dS low NPII
cellular lipid biosynthetic process	2.33837	2	low dN/dS low NPII
cellular polysaccharide catabolic process	1.94496	2	low dN/dS low NPII
cellular response to estrogen stimulus	2.70698	2	low dN/dS low NPII
cellular response to interleukin-4	1.95158	2	low dN/dS low NPII
cellular response to leptin stimulus	1.4686	2	low dN/dS low NPII
cellular response to lithium ion	1.73474	2	low dN/dS low NPII
cellular response to vitamin D	1.46934	2	low dN/dS low NPII
central nervous system neuron development	1.67934	2	low dN/dS low NPII
cerebral cortex development	1.45498	2	low dN/dS low NPII
chaperone-mediated autophagy	1.48962	2	low dN/dS low NPII
chaperone-mediated protein folding	6.01268	2	low dN/dS low NPII
chaperone-mediated protein transport	1.57123	2	low dN/dS low NPII
chaperone cofactor-dependent protein refolding	5.8384	2	low dN/dS low NPII
chromatin assembly or disassembly	3.13101	2	low dN/dS low NPII
chromosome segregation	2.1298	2	low dN/dS low NPII
cochlea morphogenesis	3.76823	2	low dN/dS low NPII
coenzyme A metabolic process	2.22199	2	low dN/dS low NPII
COPII-coated vesicle budding	1.63237	2	low dN/dS low NPII
deoxyribonucleoside monophosphate metabolic process	7.77143	2	low dN/dS low NPII
detection of chemical stimulus involved in sensory perception	#NUM!	2	low dN/dS low NPII
detection of chemical stimulus involved in sensory perception of smell	#NUM!	2	low dN/dS low NPII
determination of bilateral symmetry	1.64875	2	low dN/dS low NPII
determination of heart left/right asymmetry	1.74007	2	low dN/dS low NPII
determination of left/right symmetry	1.66606	2	low dN/dS low NPII
digestive tract morphogenesis	1.8369	2	low dN/dS low NPII
DNA-templated transcription, elongation	1.72871	2	low dN/dS low NPII
DNA integration	1.5926	2	low dN/dS low NPII
DNA methylation-dependent heterochromatin assembly	2.45423	2	low dN/dS low NPII
embryonic heart tube morphogenesis	1.7393	2	low dN/dS low NPII
embryonic placenta morphogenesis	1.54578	2	low dN/dS low NPII
endochondral bone morphogenesis	2.49167	2	low dN/dS low NPII
endochondral ossification	2.84513	2	low dN/dS low NPII
endodermal cell fate commitment	1.77261	2	low dN/dS low NPII
endothelial cell activation	1.5926	2	low dN/dS low NPII
epidermis morphogenesis	1.86957	2	low dN/dS low NPII
establishment of endothelial intestinal barrier	2.28483	2	low dN/dS low NPII
establishment of planar polarity involved in neural tube closure	5.30751	2	low dN/dS low NPII
establishment of planar polarity of embryonic epithelium	5.13728	2	low dN/dS low NPII
ethanol catabolic process	4.59949	2	low dN/dS low NPII
ethanol metabolic process	11.1349	2	low dN/dS low NPII
ether biosynthetic process	2.31546	2	low dN/dS low NPII
ether lipid biosynthetic process	2.33837	2	low dN/dS low NPII
ether lipid metabolic process	2.12595	2	low dN/dS low NPII
ether metabolic process	2.02997	2	low dN/dS low NPII
exit from host	1.51122	2	low dN/dS low NPII
exit from host cell	1.51122	2	low dN/dS low NPII
fat-soluble vitamin catabolic process	1.60759	2	low dN/dS low NPII
fatty-acyl-CoA biosynthetic process	6.31492	2	low dN/dS low NPII
fatty-acyl-CoA metabolic process	6.18987	2	low dN/dS low NPII
fatty acid derivative biosynthetic process	6.05108	2	low dN/dS low NPII
formation of translation preinitiation complex	8.548	2	low dN/dS low NPII
gastrulation with mouth forming second	1.49213	2	low dN/dS low NPII
genitalia morphogenesis	1.5591	2	low dN/dS low NPII
glucan catabolic process	1.95033	2	low dN/dS low NPII
glucosamine-containing compound metabolic process	3.03823	2	low dN/dS low NPII
glycerol ether biosynthetic process	2.33837	2	low dN/dS low NPII
glycerol ether metabolic process	2.09841	2	low dN/dS low NPII
glycogen catabolic process	1.96269	2	low dN/dS low NPII
glycoprotein biosynthetic process	3.0461	2	low dN/dS low NPII
glycoprotein metabolic process	2.90224	2	low dN/dS low NPII
glycosyl compound biosynthetic process	9.56119	2	low dN/dS low NPII
glycosyl compound catabolic process	7.19439	2	low dN/dS low NPII
glycosylation	3.24708	2	low dN/dS low NPII
granulocyte differentiation	1.94393	2	low dN/dS low NPII
guanosine-containing compound metabolic process	1.9974	2	low dN/dS low NPII
hair follicle morphogenesis	1.87865	2	low dN/dS low NPII
heart looping	1.74688	2	low dN/dS low NPII
hematopoietic stem cell proliferation	1.47467	2	low dN/dS low NPII
hepatocyte differentiation	1.54868	2	low dN/dS low NPII
histone H3-K27 methylation	3.92661	2	low dN/dS low NPII
hypersensitivity	1.623	2	low dN/dS low NPII
immune response-inhibiting signal transduction	3.84078	2	low dN/dS low NPII
inclusion body assembly	4.25087	2	low dN/dS low NPII
inner ear morphogenesis	3.87738	2	low dN/dS low NPII
interleukin-13 production	1.3447	2	low dN/dS low NPII
interleukin-27-mediated signaling pathway	2.43867	2	low dN/dS low NPII
interleukin-35-mediated signaling pathway	1.50252	2	low dN/dS low NPII
kidney mesenchyme development	1.8655	2	low dN/dS low NPII
labyrinthine layer morphogenesis	1.34284	2	low dN/dS low NPII
lateral sprouting from an epithelium	1.81035	2	low dN/dS low NPII
leptin-mediated signaling pathway	1.5267	2	low dN/dS low NPII
leukocyte tethering or rolling	1.64774	2	low dN/dS low NPII
lymphoid progenitor cell differentiation	1.87865	2	low dN/dS low NPII
macromolecule glycosylation	3.24708	2	low dN/dS low NPII
maintenance of cell polarity	1.32925	2	low dN/dS low NPII
melanin metabolic process	1.48934	2	low dN/dS low NPII
membrane protein ectodomain proteolysis	1.56791	2	low dN/dS low NPII
mesoderm development	1.79143	2	low dN/dS low NPII
mesodermal cell fate specification	1.5658	2	low dN/dS low NPII
metanephric mesenchyme development	1.89695	2	low dN/dS low NPII
microtubule-based transport	2.41113	2	low dN/dS low NPII
mitochondrion distribution	1.48825	2	low dN/dS low NPII
modulation by host of viral genome replication	1.4411	2	low dN/dS low NPII
modulation by host of viral process	1.75364	2	low dN/dS low NPII
morphogenesis of an epithelial bud	1.77836	2	low dN/dS low NPII
morphogenesis of an epithelial fold	1.72884	2	low dN/dS low NPII
mRNA 5'-splice site recognition	1.55495	2	low dN/dS low NPII
mRNA cis splicing, via spliceosome	1.46955	2	low dN/dS low NPII
mRNA cleavage	1.37294	2	low dN/dS low NPII
mRNA cleavage involved in mRNA processing	1.67215	2	low dN/dS low NPII
mRNA splice site selection	1.46676	2	low dN/dS low NPII
mRNA transcription by RNA polymerase II	1.72812	2	low dN/dS low NPII
multi-organism cellular process	1.5926	2	low dN/dS low NPII
multi-organism membrane organization	1.5926	2	low dN/dS low NPII
multicellular organismal signaling	4.13337	2	low dN/dS low NPII
muscle fiber development	1.56324	2	low dN/dS low NPII
muscle hypertrophy in response to stress	1.59675	2	low dN/dS low NPII
N-acetylglucosamine metabolic process	3.1584	2	low dN/dS low NPII
negative regulation of acute inflammatory response	2.1674	2	low dN/dS low NPII
negative regulation of adaptive immune response	4.52578	2	low dN/dS low NPII
negative regulation of adaptive immune response based on somatic recombination of immune receptors built from immunoglobulin superfamily domains	4.66578	2	low dN/dS low NPII
negative regulation of B cell apoptotic process	2.02201	2	low dN/dS low NPII
negative regulation of behavior	2.08834	2	low dN/dS low NPII
negative regulation of cardiac muscle cell differentiation	1.64424	2	low dN/dS low NPII
negative regulation of cell adhesion mediated by integrin	1.56139	2	low dN/dS low NPII
negative regulation of chromatin silencing	1.5926	2	low dN/dS low NPII
negative regulation of DNA-templated transcription, elongation	1.89121	2	low dN/dS low NPII
negative regulation of hippo signaling	1.83315	2	low dN/dS low NPII
negative regulation of inclusion body assembly	4.95654	2	low dN/dS low NPII
negative regulation of intrinsic apoptotic signaling pathway in response to DNA damage by p53 class mediator	1.49771	2	low dN/dS low NPII
negative regulation of leukocyte mediated immunity	8.36708	2	low dN/dS low NPII
negative regulation of lymphocyte mediated immunity	8.73325	2	low dN/dS low NPII
negative regulation of macrophage derived foam cell differentiation	1.58955	2	low dN/dS low NPII
negative regulation of MAP kinase activity	1.64999	2	low dN/dS low NPII
negative regulation of microtubule polymerization or depolymerization	2.32436	2	low dN/dS low NPII
negative regulation of proteasomal protein catabolic process	1.79632	2	low dN/dS low NPII
negative regulation of proteasomal ubiquitin-dependent protein catabolic process	1.81508	2	low dN/dS low NPII
negative regulation of receptor signaling pathway via JAK-STAT	2.03088	2	low dN/dS low NPII
negative regulation of receptor signaling pathway via STAT	1.95665	2	low dN/dS low NPII
negative regulation of regulated secretory pathway	2.61687	2	low dN/dS low NPII
negative regulation of reproductive process	1.55794	2	low dN/dS low NPII
negative regulation of smooth muscle cell differentiation	1.86486	2	low dN/dS low NPII
negative regulation of T cell cytokine production	2.43184	2	low dN/dS low NPII
negative regulation of T cell mediated immunity	4.85091	2	low dN/dS low NPII
negative regulation of transcription elongation from RNA polymerase II promoter	1.9059	2	low dN/dS low NPII
negative regulation of vascular associated smooth muscle cell migration	1.47388	2	low dN/dS low NPII
negative regulation of viral life cycle	1.55495	2	low dN/dS low NPII
neural crest formation	2.36444	2	low dN/dS low NPII
neuron projection maintenance	4.32824	2	low dN/dS low NPII
neutral lipid biosynthetic process	1.54378	2	low dN/dS low NPII
nuclear chromosome segregation	2.33875	2	low dN/dS low NPII
nuclear export	6.24669	2	low dN/dS low NPII
nucleoside biosynthetic process	9.79622	2	low dN/dS low NPII
nucleoside catabolic process	6.56469	2	low dN/dS low NPII
nucleoside monophosphate biosynthetic process	8.56164	2	low dN/dS low NPII
nucleoside monophosphate catabolic process	5.669	2	low dN/dS low NPII
nucleosome organization	1.6875	2	low dN/dS low NPII
olfactory bulb development	1.39442	2	low dN/dS low NPII
opsonization	1.37003	2	low dN/dS low NPII
organ induction	1.51477	2	low dN/dS low NPII
paraxial mesoderm development	1.38153	2	low dN/dS low NPII
parturition	1.59991	2	low dN/dS low NPII
peptidyl-proline modification	1.43939	2	low dN/dS low NPII
peptidyl-serine dephosphorylation	1.36239	2	low dN/dS low NPII
pericardium development	1.52697	2	low dN/dS low NPII
planar cell polarity pathway involved in neural tube closure	5.47919	2	low dN/dS low NPII
polysaccharide catabolic process	1.91984	2	low dN/dS low NPII
positive regulation of acute inflammatory response	1.6035	2	low dN/dS low NPII
positive regulation of ATPase activity	1.74834	2	low dN/dS low NPII
positive regulation of cardiocyte differentiation	1.47388	2	low dN/dS low NPII
positive regulation of cell-cell adhesion mediated by cadherin	1.44897	2	low dN/dS low NPII
positive regulation of cholesterol metabolic process	2.96497	2	low dN/dS low NPII
positive regulation of dendrite morphogenesis	1.39139	2	low dN/dS low NPII
positive regulation of dendritic spine morphogenesis	1.44755	2	low dN/dS low NPII
positive regulation of GTPase activity	2.01765	2	low dN/dS low NPII
positive regulation of leukocyte degranulation	3.11911	2	low dN/dS low NPII
positive regulation of long-term synaptic potentiation	1.96269	2	low dN/dS low NPII
positive regulation of protein localization to synapse	1.44897	2	low dN/dS low NPII
positive regulation of regulated secretory pathway	2.61918	2	low dN/dS low NPII
positive regulation of RNA splicing	1.5397	2	low dN/dS low NPII
post-anal tail morphogenesis	2.28893	2	low dN/dS low NPII
pre-mRNA cleavage required for polyadenylation	1.72959	2	low dN/dS low NPII
primary alcohol catabolic process	4.44243	2	low dN/dS low NPII
prostaglandin metabolic process	1.71975	2	low dN/dS low NPII
prostanoid metabolic process	1.71975	2	low dN/dS low NPII
prostate glandular acinus development	2.04045	2	low dN/dS low NPII
prostatic bud formation	1.82913	2	low dN/dS low NPII
protein glycosylation	3.24708	2	low dN/dS low NPII
protein K48-linked ubiquitination	1.43877	2	low dN/dS low NPII
protein localization to cell junction	1.36427	2	low dN/dS low NPII
protein localization to synapse	1.44276	2	low dN/dS low NPII
protein peptidyl-prolyl isomerization	1.46676	2	low dN/dS low NPII
purine nucleoside monophosphate metabolic process	7.03606	2	low dN/dS low NPII
purine ribonucleoside monophosphate metabolic process	7.15037	2	low dN/dS low NPII
regulation of acute inflammatory response to antigenic stimulus	1.57095	2	low dN/dS low NPII
regulation of AMPA receptor activity	1.46093	2	low dN/dS low NPII
regulation of axon guidance	1.55241	2	low dN/dS low NPII
regulation of B cell receptor signaling pathway	1.51345	2	low dN/dS low NPII
regulation of chromatin silencing	1.5926	2	low dN/dS low NPII
regulation of DNA-templated transcription, elongation	1.71389	2	low dN/dS low NPII
regulation of establishment of planar polarity involved in neural tube closure	5.37043	2	low dN/dS low NPII
regulation of establishment of protein localization to chromosome	11.3187	2	low dN/dS low NPII
regulation of establishment of protein localization to telomere	11.4087	2	low dN/dS low NPII
regulation of Fc receptor mediated stimulatory signaling pathway	3.05412	2	low dN/dS low NPII
regulation of granulocyte differentiation	1.34361	2	low dN/dS low NPII
regulation of hippo signaling	1.7376	2	low dN/dS low NPII
regulation of inclusion body assembly	4.58252	2	low dN/dS low NPII
regulation of interleukin-13 production	1.37336	2	low dN/dS low NPII
regulation of intrinsic apoptotic signaling pathway in response to DNA damage by p53 class mediator	1.48193	2	low dN/dS low NPII
regulation of membrane protein ectodomain proteolysis	1.70647	2	low dN/dS low NPII
regulation of mitotic spindle assembly	1.45661	2	low dN/dS low NPII
regulation of mRNA processing	1.76784	2	low dN/dS low NPII
regulation of NAD(P)H oxidase activity	2.24604	2	low dN/dS low NPII
regulation of neuron projection arborization	5.07427	2	low dN/dS low NPII
regulation of neurotrophin TRK receptor signaling pathway	1.35411	2	low dN/dS low NPII
regulation of peroxisome proliferator activated receptor signaling pathway	1.49103	2	low dN/dS low NPII
regulation of protein localization to chromosome, telomeric region	10.9494	2	low dN/dS low NPII
regulation of RNA splicing	2.03822	2	low dN/dS low NPII
regulation of skeletal muscle cell differentiation	1.47409	2	low dN/dS low NPII
regulation of skeletal muscle fiber development	1.53851	2	low dN/dS low NPII
regulation of synaptic vesicle endocytosis	1.78792	2	low dN/dS low NPII
regulation of synaptic vesicle exocytosis	2.6256	2	low dN/dS low NPII
regulation of transcription elongation from RNA polymerase II promoter	1.81712	2	low dN/dS low NPII
regulation of translational termination	1.86068	2	low dN/dS low NPII
regulation of triglyceride biosynthetic process	1.72665	2	low dN/dS low NPII
regulation of vascular associated smooth muscle cell apoptotic process	1.77669	2	low dN/dS low NPII
relaxation of cardiac muscle	1.91374	2	low dN/dS low NPII
relaxation of muscle	1.73654	2	low dN/dS low NPII
replacement ossification	2.84513	2	low dN/dS low NPII
response to copper ion	2.30482	2	low dN/dS low NPII
response to leptin	1.67374	2	low dN/dS low NPII
response to mitochondrial depolarisation	1.55787	2	low dN/dS low NPII
response to parathyroid hormone	1.53901	2	low dN/dS low NPII
response to sterol depletion	4.38297	2	low dN/dS low NPII
retina vasculature development in camera-type eye	1.54763	2	low dN/dS low NPII
retina vasculature morphogenesis in camera-type eye	1.66481	2	low dN/dS low NPII
ribonucleoprotein complex export from nucleus	7.64656	2	low dN/dS low NPII
ribonucleoprotein complex localization	7.62529	2	low dN/dS low NPII
ribonucleoside catabolic process	2.92431	2	low dN/dS low NPII
ribonucleoside monophosphate biosynthetic process	7.00324	2	low dN/dS low NPII
ribonucleotide catabolic process	3.42733	2	low dN/dS low NPII
RNA 3'-end processing	3.97809	2	low dN/dS low NPII
RNA export from nucleus	7.33464	2	low dN/dS low NPII
sensory perception of smell	#NUM!	2	low dN/dS low NPII
single strand break repair	1.71416	2	low dN/dS low NPII
skeletal muscle cell differentiation	2.9139	2	low dN/dS low NPII
skeletal muscle fiber development	1.61146	2	low dN/dS low NPII
skin development	1.64999	2	low dN/dS low NPII
smoothened signaling pathway	1.64198	2	low dN/dS low NPII
specification of symmetry	1.64727	2	low dN/dS low NPII
spindle localization	3.44736	2	low dN/dS low NPII
spliceosomal complex assembly	1.38472	2	low dN/dS low NPII
stem cell division	1.88419	2	low dN/dS low NPII
synapse assembly	2.38677	2	low dN/dS low NPII
synaptic membrane adhesion	1.69389	2	low dN/dS low NPII
synaptic vesicle exocytosis	2.21353	2	low dN/dS low NPII
terpenoid biosynthetic process	1.56835	2	low dN/dS low NPII
tolerance induction	3.08065	2	low dN/dS low NPII
translational elongation	1.88484	2	low dN/dS low NPII
triglyceride biosynthetic process	1.57073	2	low dN/dS low NPII
vascular associated smooth muscle cell apoptotic process	1.77669	2	low dN/dS low NPII
viral latency	10.9458	2	low dN/dS low NPII
viral release from host cell	1.51122	2	low dN/dS low NPII
vitamin catabolic process	1.58125	2	low dN/dS low NPII
vitamin D receptor signaling pathway	1.55646	2	low dN/dS low NPII
2'-deoxyribonucleotide biosynthetic process	1.47778	1	low dN/dS low NPII
actin-myosin filament sliding	1.61164	1	low dN/dS low NPII
actin filament-based transport	1.52761	1	low dN/dS low NPII
actin filament severing	2.04954	1	low dN/dS low NPII
actin nucleation	17.708	1	low dN/dS low NPII
activin receptor signaling pathway	2.06383	1	low dN/dS low NPII
adult walking behavior	1.48012	1	low dN/dS low NPII
amelogenesis	1.69948	1	low dN/dS low NPII
amino sugar biosynthetic process	4.88124	1	low dN/dS low NPII
aminoglycoside antibiotic metabolic process	5.25819	1	low dN/dS low NPII
AMP metabolic process	15.9771	1	low dN/dS low NPII
androgen biosynthetic process	1.44259	1	low dN/dS low NPII
anterior/posterior axis specification, embryo	3.22412	1	low dN/dS low NPII
antibacterial humoral response	2.13408	1	low dN/dS low NPII
antigen processing and presentation of endogenous antigen	17.9599	1	low dN/dS low NPII
antimicrobial humoral response	1.54079	1	low dN/dS low NPII
Arp2/3 complex-mediated actin nucleation	18.6191	1	low dN/dS low NPII
asymmetric cell division	3.71427	1	low dN/dS low NPII
ATF6-mediated unfolded protein response	4.61605	1	low dN/dS low NPII
ATP-dependent chromatin remodeling	2.51028	1	low dN/dS low NPII
ATP biosynthetic process	31.7756	1	low dN/dS low NPII
ATP synthesis coupled proton transport	34.1664	1	low dN/dS low NPII
atrial septum development	1.34366	1	low dN/dS low NPII
benzene-containing compound metabolic process	2.63786	1	low dN/dS low NPII
binding of sperm to zona pellucida	13.1509	1	low dN/dS low NPII
blastocyst development	1.38143	1	low dN/dS low NPII
blastocyst growth	1.8107	1	low dN/dS low NPII
blastoderm segmentation	3.08935	1	low dN/dS low NPII
bone mineralization involved in bone maturation	1.94014	1	low dN/dS low NPII
branching involved in salivary gland morphogenesis	2.12228	1	low dN/dS low NPII
branching morphogenesis of a nerve	1.58055	1	low dN/dS low NPII
calcium-ion regulated exocytosis	1.54338	1	low dN/dS low NPII
calcium ion export	1.3898	1	low dN/dS low NPII
cardiac left ventricle morphogenesis	1.33545	1	low dN/dS low NPII
cardiac muscle cell action potential	1.60681	1	low dN/dS low NPII
cardiac muscle cell membrane repolarization	1.77659	1	low dN/dS low NPII
cardiac muscle cell myoblast differentiation	1.51883	1	low dN/dS low NPII
cardiac right ventricle morphogenesis	1.69692	1	low dN/dS low NPII
cardioblast differentiation	1.37366	1	low dN/dS low NPII
CD4-positive, alpha-beta T cell cytokine production	2.8411	1	low dN/dS low NPII
cell-cell adhesion via plasma-membrane adhesion molecules	2.01206	1	low dN/dS low NPII
cell-cell junction maintenance	1.44974	1	low dN/dS low NPII
cell differentiation in hindbrain	1.3224	1	low dN/dS low NPII
cell differentiation in spinal cord	2.06013	1	low dN/dS low NPII
cell migration in hindbrain	1.37878	1	low dN/dS low NPII
cell migration involved in gastrulation	1.43443	1	low dN/dS low NPII
cell migration involved in heart development	1.34429	1	low dN/dS low NPII
cellular iron ion homeostasis	1.3273	1	low dN/dS low NPII
cellular potassium ion homeostasis	1.98749	1	low dN/dS low NPII
cellular response to cholesterol	1.69067	1	low dN/dS low NPII
cellular response to ethanol	1.68952	1	low dN/dS low NPII
cellular response to interferon-alpha	1.34143	1	low dN/dS low NPII
cellular response to sterol	1.64249	1	low dN/dS low NPII
cellular response to sterol depletion	7.24703	1	low dN/dS low NPII
cellular response to thyroid hormone stimulus	1.36615	1	low dN/dS low NPII
cellular response to vitamin	1.63502	1	low dN/dS low NPII
CENP-A containing chromatin organization	2.99255	1	low dN/dS low NPII
CENP-A containing nucleosome assembly	2.99255	1	low dN/dS low NPII
central nervous system neuron axonogenesis	1.40346	1	low dN/dS low NPII
central nervous system projection neuron axonogenesis	1.48012	1	low dN/dS low NPII
centromere complex assembly	2.83037	1	low dN/dS low NPII
cerebellar Purkinje cell differentiation	1.44933	1	low dN/dS low NPII
cerebellar Purkinje cell layer formation	1.42493	1	low dN/dS low NPII
cerebellar Purkinje cell layer morphogenesis	1.36615	1	low dN/dS low NPII
chromatin assembly	5.02459	1	low dN/dS low NPII
chromatin organization involved in negative regulation of transcription	5.52759	1	low dN/dS low NPII
chromatin organization involved in regulation of transcription	5.4063	1	low dN/dS low NPII
chromatin remodeling at centromere	2.94545	1	low dN/dS low NPII
chromatin silencing at telomere	1.72985	1	low dN/dS low NPII
collagen biosynthetic process	1.57988	1	low dN/dS low NPII
collagen fibril organization	1.36	1	low dN/dS low NPII
collagen metabolic process	1.40526	1	low dN/dS low NPII
collecting duct development	2.12228	1	low dN/dS low NPII
commissural neuron axon guidance	1.49842	1	low dN/dS low NPII
complement-dependent cytotoxicity	1.65428	1	low dN/dS low NPII
COPII-coated vesicle cargo loading	1.88579	1	low dN/dS low NPII
COPII vesicle coating	1.87189	1	low dN/dS low NPII
copulation	1.34335	1	low dN/dS low NPII
cornea development in camera-type eye	1.43315	1	low dN/dS low NPII
corticosteroid receptor signaling pathway	1.38658	1	low dN/dS low NPII
cristae formation	29.4246	1	low dN/dS low NPII
cyclooxygenase pathway	1.76718	1	low dN/dS low NPII
cytoplasmic sequestering of protein	1.68771	1	low dN/dS low NPII
cytoplasmic sequestering of transcription factor	1.79787	1	low dN/dS low NPII
dendrite extension	1.65234	1	low dN/dS low NPII
dendritic cell apoptotic process	1.72684	1	low dN/dS low NPII
dentate gyrus development	1.37878	1	low dN/dS low NPII
deoxyribonucleotide biosynthetic process	1.40515	1	low dN/dS low NPII
deoxyribose phosphate biosynthetic process	1.47778	1	low dN/dS low NPII
detection of calcium ion	1.36221	1	low dN/dS low NPII
DNA-templated transcription, termination	1.55222	1	low dN/dS low NPII
DNA methylation involved in gamete generation	1.64509	1	low dN/dS low NPII
DNA replication-dependent nucleosome assembly	1.52241	1	low dN/dS low NPII
DNA replication-dependent nucleosome organization	1.52241	1	low dN/dS low NPII
DNA replication-independent nucleosome assembly	2.85988	1	low dN/dS low NPII
DNA replication-independent nucleosome organization	2.85292	1	low dN/dS low NPII
dorsal/ventral neural tube patterning	2.12228	1	low dN/dS low NPII
dorsal/ventral pattern formation	2.01454	1	low dN/dS low NPII
ectodermal placode development	1.44259	1	low dN/dS low NPII
ectodermal placode formation	1.44259	1	low dN/dS low NPII
ectodermal placode morphogenesis	1.44259	1	low dN/dS low NPII
embryonic axis specification	2.6036	1	low dN/dS low NPII
embryonic camera-type eye formation	1.51883	1	low dN/dS low NPII
embryonic digestive tract development	2.10804	1	low dN/dS low NPII
embryonic digestive tract morphogenesis	2.12228	1	low dN/dS low NPII
embryonic forelimb morphogenesis	2.10804	1	low dN/dS low NPII
embryonic hindlimb morphogenesis	2.12228	1	low dN/dS low NPII
embryonic skeletal system development	1.94433	1	low dN/dS low NPII
enamel mineralization	1.77638	1	low dN/dS low NPII
energy coupled proton transport, down electrochemical gradient	34.1664	1	low dN/dS low NPII
epithelial tube branching involved in lung morphogenesis	2.12228	1	low dN/dS low NPII
erythrocyte development	1.6506	1	low dN/dS low NPII
establishment of protein localization to vacuole	1.33441	1	low dN/dS low NPII
establishment of sister chromatid cohesion	1.71658	1	low dN/dS low NPII
establishment of spindle localization	2.04954	1	low dN/dS low NPII
ethanol oxidation	15.4696	1	low dN/dS low NPII
excitatory synapse assembly	1.30872	1	low dN/dS low NPII
exocytic process	1.5032	1	low dN/dS low NPII
external encapsulating structure organization	1.82125	1	low dN/dS low NPII
extracellular matrix organization	1.82241	1	low dN/dS low NPII
extracellular structure organization	1.82241	1	low dN/dS low NPII
eyelid development in camera-type eye	1.44259	1	low dN/dS low NPII
fatty acid derivative catabolic process	3.81804	1	low dN/dS low NPII
fever generation	1.76718	1	low dN/dS low NPII
forebrain morphogenesis	1.53598	1	low dN/dS low NPII
forebrain regionalization	2.12228	1	low dN/dS low NPII
forelimb morphogenesis	2.08008	1	low dN/dS low NPII
formation of extrachromosomal circular DNA	4.43336	1	low dN/dS low NPII
gas homeostasis	1.40377	1	low dN/dS low NPII
glucocorticoid receptor signaling pathway	1.39847	1	low dN/dS low NPII
glucocorticoid secretion	1.35747	1	low dN/dS low NPII
glutathione metabolic process	1.51913	1	low dN/dS low NPII
glycoprotein catabolic process	1.59275	1	low dN/dS low NPII
glycoside catabolic process	1.31388	1	low dN/dS low NPII
glycoside metabolic process	6.38815	1	low dN/dS low NPII
GMP metabolic process	1.60791	1	low dN/dS low NPII
grooming behavior	1.37016	1	low dN/dS low NPII
growth hormone secretion	1.3098	1	low dN/dS low NPII
GTP metabolic process	2.90947	1	low dN/dS low NPII
hair follicle maturation	1.49842	1	low dN/dS low NPII
heat generation	1.70816	1	low dN/dS low NPII
hemoglobin biosynthetic process	1.44259	1	low dN/dS low NPII
hemoglobin metabolic process	1.36615	1	low dN/dS low NPII
hindlimb morphogenesis	2.0914	1	low dN/dS low NPII
histamine secretion	1.72684	1	low dN/dS low NPII
histone exchange	2.80876	1	low dN/dS low NPII
histone H2A acetylation	1.35471	1	low dN/dS low NPII
histone H3-K14 acetylation	1.36014	1	low dN/dS low NPII
histone H3-K4 trimethylation	1.65134	1	low dN/dS low NPII
histone H3-K9 trimethylation	1.38139	1	low dN/dS low NPII
histone H4-K5 acetylation	1.65134	1	low dN/dS low NPII
histone H4-K8 acetylation	1.65134	1	low dN/dS low NPII
hormone catabolic process	2.12563	1	low dN/dS low NPII
hyperosmotic salinity response	1.40758	1	low dN/dS low NPII
icosanoid secretion	3.08577	1	low dN/dS low NPII
icosanoid transport	2.96413	1	low dN/dS low NPII
IMP biosynthetic process	1.53795	1	low dN/dS low NPII
IMP metabolic process	5.65107	1	low dN/dS low NPII
inactivation of MAPK activity	1.45233	1	low dN/dS low NPII
inhibitory synapse assembly	1.42116	1	low dN/dS low NPII
inner mitochondrial membrane organization	26.3557	1	low dN/dS low NPII
inorganic cation import across plasma membrane	7.80818	1	low dN/dS low NPII
inorganic ion import across plasma membrane	7.80818	1	low dN/dS low NPII
interleukin-5 production	1.33352	1	low dN/dS low NPII
intermediate filament-based process	2.05949	1	low dN/dS low NPII
intermediate filament cytoskeleton organization	2.06013	1	low dN/dS low NPII
intermediate filament organization	2.12228	1	low dN/dS low NPII
intracellular cholesterol transport	1.62663	1	low dN/dS low NPII
intracellular sterol transport	1.62663	1	low dN/dS low NPII
iron ion homeostasis	1.30351	1	low dN/dS low NPII
isoprenoid biosynthetic process	1.58442	1	low dN/dS low NPII
isoprenoid catabolic process	1.47677	1	low dN/dS low NPII
ketone catabolic process	1.78313	1	low dN/dS low NPII
lateral mesoderm development	2.12228	1	low dN/dS low NPII
left/right axis specification	1.42493	1	low dN/dS low NPII
left/right pattern formation	1.33352	1	low dN/dS low NPII
leukocyte migration involved in inflammatory response	1.78676	1	low dN/dS low NPII
Leydig cell differentiation	1.81881	1	low dN/dS low NPII
limb bud formation	2.12228	1	low dN/dS low NPII
linoleic acid metabolic process	1.65712	1	low dN/dS low NPII
lipoxygenase pathway	6.91676	1	low dN/dS low NPII
magnesium ion transport	1.9541	1	low dN/dS low NPII
maintenance of blood-brain barrier	1.52333	1	low dN/dS low NPII
male genitalia development	2.12228	1	low dN/dS low NPII
maternal behavior	1.42544	1	low dN/dS low NPII
mating behavior	1.34292	1	low dN/dS low NPII
medium-chain fatty acid metabolic process	1.76952	1	low dN/dS low NPII
meiotic spindle organization	1.32726	1	low dN/dS low NPII
melanin biosynthetic process	1.35367	1	low dN/dS low NPII
membrane depolarization during action potential	1.77659	1	low dN/dS low NPII
membrane depolarization during cardiac muscle cell action potential	1.86078	1	low dN/dS low NPII
membrane lipid catabolic process	1.47965	1	low dN/dS low NPII
membrane raft assembly	1.37911	1	low dN/dS low NPII
membrane repolarization	1.74085	1	low dN/dS low NPII
membrane repolarization during action potential	1.7922	1	low dN/dS low NPII
membrane repolarization during cardiac muscle cell action potential	1.8231	1	low dN/dS low NPII
mesenchymal cell apoptotic process	2.12228	1	low dN/dS low NPII
mesenchymal to epithelial transition	1.37366	1	low dN/dS low NPII
mesenchyme morphogenesis	1.39104	1	low dN/dS low NPII
mesoderm formation	1.4327	1	low dN/dS low NPII
mesoderm morphogenesis	1.42361	1	low dN/dS low NPII
mesodermal cell differentiation	1.62308	1	low dN/dS low NPII
mesodermal cell fate commitment	1.71076	1	low dN/dS low NPII
metanephric collecting duct development	2.12228	1	low dN/dS low NPII
microtubule-based protein transport	1.46822	1	low dN/dS low NPII
microtubule nucleation	1.46353	1	low dN/dS low NPII
miRNA mediated inhibition of translation	1.54142	1	low dN/dS low NPII
mitochondrial ATP synthesis coupled proton transport	32.6945	1	low dN/dS low NPII
mitochondrial RNA metabolic process	1.53678	1	low dN/dS low NPII
mitochondrial transcription	1.76953	1	low dN/dS low NPII
mRNA-containing ribonucleoprotein complex export from nucleus	13.2884	1	low dN/dS low NPII
mRNA 3'-end processing	7.14341	1	low dN/dS low NPII
mRNA export from nucleus	13.2884	1	low dN/dS low NPII
mRNA polyadenylation	1.36317	1	low dN/dS low NPII
mRNA transport	12.8475	1	low dN/dS low NPII
muscle filament sliding	1.61164	1	low dN/dS low NPII
muscle organ morphogenesis	2.06127	1	low dN/dS low NPII
muscle tissue morphogenesis	2.12847	1	low dN/dS low NPII
N-acetylneuraminate metabolic process	8.05305	1	low dN/dS low NPII
NAD biosynthesis via nicotinamide riboside salvage pathway	1.72382	1	low dN/dS low NPII
negative regulation by host of viral process	1.30844	1	low dN/dS low NPII
negative regulation by host of viral transcription	1.37878	1	low dN/dS low NPII
negative regulation of alpha-beta T cell activation	2.06617	1	low dN/dS low NPII
negative regulation of alpha-beta T cell differentiation	2.12228	1	low dN/dS low NPII
negative regulation of axon extension involved in axon guidance	1.30872	1	low dN/dS low NPII
negative regulation of axon regeneration	1.54	1	low dN/dS low NPII
negative regulation of B cell mediated immunity	1.32429	1	low dN/dS low NPII
negative regulation of calcium ion transport	1.58019	1	low dN/dS low NPII
negative regulation of calcium ion transport into cytosol	1.63574	1	low dN/dS low NPII
negative regulation of cAMP-dependent protein kinase activity	1.3997	1	low dN/dS low NPII
negative regulation of cardiac muscle cell proliferation	1.84203	1	low dN/dS low NPII
negative regulation of cell cycle arrest	1.71951	1	low dN/dS low NPII
negative regulation of cell killing	15.8022	1	low dN/dS low NPII
negative regulation of cholesterol storage	1.31388	1	low dN/dS low NPII
negative regulation of collagen biosynthetic process	1.87279	1	low dN/dS low NPII
negative regulation of collagen metabolic process	1.86148	1	low dN/dS low NPII
negative regulation of DNA binding	1.46079	1	low dN/dS low NPII
negative regulation of DNA damage response, signal transduction by p53 class mediator	1.35729	1	low dN/dS low NPII
negative regulation of DNA recombination	3.57982	1	low dN/dS low NPII
negative regulation of DNA repair	1.67089	1	low dN/dS low NPII
negative regulation of endoplasmic reticulum unfolded protein response	1.3098	1	low dN/dS low NPII
negative regulation of endothelial cell differentiation	1.61057	1	low dN/dS low NPII
negative regulation of epidermal cell differentiation	1.71616	1	low dN/dS low NPII
negative regulation of epidermis development	1.71616	1	low dN/dS low NPII
negative regulation of exocytosis	3.6325	1	low dN/dS low NPII
negative regulation of fibroblast growth factor receptor signaling pathway	1.32559	1	low dN/dS low NPII
negative regulation of gene expression, epigenetic	15.0568	1	low dN/dS low NPII
negative regulation of glucose import	1.33545	1	low dN/dS low NPII
negative regulation of glycolytic process	1.62192	1	low dN/dS low NPII
negative regulation of GTPase activity	1.3163	1	low dN/dS low NPII
negative regulation of humoral immune response	1.31314	1	low dN/dS low NPII
negative regulation of immunoglobulin mediated immune response	1.32429	1	low dN/dS low NPII
negative regulation of intrinsic apoptotic signaling pathway by p53 class mediator	1.63502	1	low dN/dS low NPII
negative regulation of keratinocyte proliferation	1.37878	1	low dN/dS low NPII
negative regulation of leukocyte degranulation	1.59173	1	low dN/dS low NPII
negative regulation of leukocyte mediated cytotoxicity	16.3549	1	low dN/dS low NPII
negative regulation of lipid storage	1.68771	1	low dN/dS low NPII
negative regulation of muscle organ development	1.44259	1	low dN/dS low NPII
negative regulation of muscle tissue development	1.44259	1	low dN/dS low NPII
negative regulation of myeloid cell apoptotic process	1.6636	1	low dN/dS low NPII
negative regulation of myoblast differentiation	1.32559	1	low dN/dS low NPII
negative regulation of myotube differentiation	1.37977	1	low dN/dS low NPII
negative regulation of natural killer cell mediated cytotoxicity	16.9162	1	low dN/dS low NPII
negative regulation of natural killer cell mediated immunity	16.7761	1	low dN/dS low NPII
negative regulation of nervous system process	1.35035	1	low dN/dS low NPII
negative regulation of neuroinflammatory response	1.84837	1	low dN/dS low NPII
negative regulation of neuron projection regeneration	1.53514	1	low dN/dS low NPII
negative regulation of neurotransmitter secretion	4.38141	1	low dN/dS low NPII
negative regulation of neurotransmitter transport	4.21113	1	low dN/dS low NPII
negative regulation of nitric-oxide synthase activity	1.3657	1	low dN/dS low NPII
negative regulation of nucleotide metabolic process	1.48852	1	low dN/dS low NPII
negative regulation of osteoblast proliferation	1.64908	1	low dN/dS low NPII
negative regulation of pathway-restricted SMAD protein phosphorylation	1.7525	1	low dN/dS low NPII
negative regulation of peptidyl-threonine phosphorylation	1.5527	1	low dN/dS low NPII
negative regulation of protein autophosphorylation	1.3657	1	low dN/dS low NPII
negative regulation of purine nucleotide metabolic process	1.49617	1	low dN/dS low NPII
negative regulation of Ras protein signal transduction	1.59159	1	low dN/dS low NPII
negative regulation of release of sequestered calcium ion into cytosol	1.36221	1	low dN/dS low NPII
negative regulation of ryanodine-sensitive calcium-release channel activity	1.52687	1	low dN/dS low NPII
negative regulation of signal transduction by p53 class mediator	1.6311	1	low dN/dS low NPII
negative regulation of small GTPase mediated signal transduction	1.55877	1	low dN/dS low NPII
negative regulation of stem cell differentiation	1.35367	1	low dN/dS low NPII
negative regulation of striated muscle tissue development	1.44933	1	low dN/dS low NPII
negative regulation of synaptic transmission	3.16365	1	low dN/dS low NPII
negative regulation of toll-like receptor 4 signaling pathway	1.71558	1	low dN/dS low NPII
negative regulation of transcription from RNA polymerase II promoter in response to stress	1.38139	1	low dN/dS low NPII
negative regulation of translation, ncRNA-mediated	1.54142	1	low dN/dS low NPII
negative regulation of type 2 immune response	3.08523	1	low dN/dS low NPII
negative regulation of vascular associated smooth muscle cell differentiation	1.71126	1	low dN/dS low NPII
negative regulation of vascular associated smooth muscle cell proliferation	1.52293	1	low dN/dS low NPII
negative regulation of vascular endothelial growth factor receptor signaling pathway	1.3098	1	low dN/dS low NPII
nephric duct development	3.68258	1	low dN/dS low NPII
nephric duct morphogenesis	3.86329	1	low dN/dS low NPII
nerve growth factor signaling pathway	4.32708	1	low dN/dS low NPII
neural crest cell migration	2.04468	1	low dN/dS low NPII
neural retina development	1.55382	1	low dN/dS low NPII
neurotransmitter receptor localization to postsynaptic specialization membrane	1.8085	1	low dN/dS low NPII
nodal signaling pathway	2.12228	1	low dN/dS low NPII
notochord development	1.40835	1	low dN/dS low NPII
nuclear-transcribed mRNA poly(A) tail shortening	1.43343	1	low dN/dS low NPII
nucleic acid transport	12.4186	1	low dN/dS low NPII
nucleobase-containing compound transport	10.8161	1	low dN/dS low NPII
nucleoside diphosphate biosynthetic process	11.6629	1	low dN/dS low NPII
nucleoside monophosphate phosphorylation	16.7874	1	low dN/dS low NPII
nucleoside salvage	19.5386	1	low dN/dS low NPII
nucleosome assembly	2.1255	1	low dN/dS low NPII
nucleotide salvage	9.55731	1	low dN/dS low NPII
olfactory bulb interneuron differentiation	1.51883	1	low dN/dS low NPII
olfactory lobe development	1.45489	1	low dN/dS low NPII
osteoblast development	2.12228	1	low dN/dS low NPII
ovulation	1.34301	1	low dN/dS low NPII
oxygen transport	1.67163	1	low dN/dS low NPII
parental behavior	1.41343	1	low dN/dS low NPII
pathway-restricted SMAD protein phosphorylation	1.44526	1	low dN/dS low NPII
penile erection	1.42544	1	low dN/dS low NPII
pentose metabolic process	2.65926	1	low dN/dS low NPII
peptidyl-lysine trimethylation	1.53251	1	low dN/dS low NPII
phenol-containing compound catabolic process	2.06543	1	low dN/dS low NPII
phenotypic switching	1.68952	1	low dN/dS low NPII
pituitary gland development	1.79271	1	low dN/dS low NPII
pore complex assembly	3.39323	1	low dN/dS low NPII
positive regulation of actin nucleation	1.62156	1	low dN/dS low NPII
positive regulation of amino acid transport	1.37016	1	low dN/dS low NPII
positive regulation of animal organ morphogenesis	1.62308	1	low dN/dS low NPII
positive regulation of Arp2/3 complex-mediated actin nucleation	1.72387	1	low dN/dS low NPII
positive regulation of autophagy of mitochondrion in response to mitochondrial depolarization	1.69808	1	low dN/dS low NPII
positive regulation of bone mineralization	1.52122	1	low dN/dS low NPII
positive regulation of calcineurin-mediated signaling	1.88302	1	low dN/dS low NPII
positive regulation of calcineurin-NFAT signaling cascade	1.88302	1	low dN/dS low NPII
positive regulation of calcium-mediated signaling	1.69422	1	low dN/dS low NPII
positive regulation of chromatin assembly or disassembly	1.71037	1	low dN/dS low NPII
positive regulation of collateral sprouting	1.40377	1	low dN/dS low NPII
positive regulation of CREB transcription factor activity	1.50195	1	low dN/dS low NPII
positive regulation of dendrite development	1.68952	1	low dN/dS low NPII
positive regulation of dendrite extension	1.32559	1	low dN/dS low NPII
positive regulation of DNA methylation-dependent heterochromatin assembly	1.72985	1	low dN/dS low NPII
positive regulation of double-strand break repair	1.33579	1	low dN/dS low NPII
positive regulation of double-strand break repair via homologous recombination	1.6386	1	low dN/dS low NPII
positive regulation of embryonic development	2.04954	1	low dN/dS low NPII
positive regulation of endoplasmic reticulum stress-induced intrinsic apoptotic signaling pathway	1.3997	1	low dN/dS low NPII
positive regulation of ERAD pathway	1.34721	1	low dN/dS low NPII
positive regulation of establishment of protein localization to telomere	20.7663	1	low dN/dS low NPII
positive regulation of fatty acid transport	3.31242	1	low dN/dS low NPII
positive regulation of gluconeogenesis	1.35729	1	low dN/dS low NPII
positive regulation of guanylate cyclase activity	1.61264	1	low dN/dS low NPII
positive regulation of heat generation	1.76718	1	low dN/dS low NPII
positive regulation of heterochromatin assembly	1.71126	1	low dN/dS low NPII
positive regulation of heterochromatin organization	1.71126	1	low dN/dS low NPII
positive regulation of humoral immune response	1.64592	1	low dN/dS low NPII
positive regulation of icosanoid secretion	3.78551	1	low dN/dS low NPII
positive regulation of insulin-like growth factor receptor signaling pathway	1.92453	1	low dN/dS low NPII
positive regulation of interleukin-13 production	1.57018	1	low dN/dS low NPII
positive regulation of keratinocyte differentiation	1.33352	1	low dN/dS low NPII
positive regulation of lymphocyte chemotaxis	1.36328	1	low dN/dS low NPII
positive regulation of meiotic nuclear division	1.43443	1	low dN/dS low NPII
positive regulation of metallopeptidase activity	1.6636	1	low dN/dS low NPII
positive regulation of metaphase/anaphase transition of cell cycle	1.31316	1	low dN/dS low NPII
positive regulation of mitotic metaphase/anaphase transition	1.33545	1	low dN/dS low NPII
positive regulation of mitotic sister chromatid separation	1.33545	1	low dN/dS low NPII
positive regulation of mRNA splicing, via spliceosome	1.53393	1	low dN/dS low NPII
positive regulation of nuclear-transcribed mRNA catabolic process, deadenylation-dependent decay	1.65343	1	low dN/dS low NPII
positive regulation of nuclear-transcribed mRNA poly(A) tail shortening	1.7044	1	low dN/dS low NPII
positive regulation of organic acid transport	3.20794	1	low dN/dS low NPII
positive regulation of ossification	1.51679	1	low dN/dS low NPII
positive regulation of peptidyl-serine phosphorylation of STAT protein	32.6714	1	low dN/dS low NPII
positive regulation of protein localization to Cajal body	20.7663	1	low dN/dS low NPII
positive regulation of protein localization to chromosome, telomeric region	20.5905	1	low dN/dS low NPII
positive regulation of regulatory T cell differentiation	1.44554	1	low dN/dS low NPII
positive regulation of T cell chemotaxis	1.43443	1	low dN/dS low NPII
positive regulation of telomerase RNA localization to Cajal body	19.6156	1	low dN/dS low NPII
positive regulation of tolerance induction	1.57018	1	low dN/dS low NPII
positive regulation of transforming growth factor beta production	1.64943	1	low dN/dS low NPII
positive regulation of triglyceride biosynthetic process	1.90412	1	low dN/dS low NPII
potassium ion import across plasma membrane	8.61943	1	low dN/dS low NPII
potassium ion transmembrane transport	6.80307	1	low dN/dS low NPII
potassium ion transport	6.75453	1	low dN/dS low NPII
prepulse inhibition	1.3657	1	low dN/dS low NPII
primary miRNA processing	1.64908	1	low dN/dS low NPII
prostaglandin biosynthetic process	1.59181	1	low dN/dS low NPII
prostanoid biosynthetic process	1.59181	1	low dN/dS low NPII
protection from non-homologous end joining at telomere	7.88455	1	low dN/dS low NPII
protein ADP-ribosylation	1.68999	1	low dN/dS low NPII
protein autoprocessing	2.12228	1	low dN/dS low NPII
protein deglycosylation	1.59275	1	low dN/dS low NPII
protein homotrimerization	1.46568	1	low dN/dS low NPII
protein localization to Cajal body	20.5905	1	low dN/dS low NPII
protein localization to centrosome	2.27867	1	low dN/dS low NPII
protein localization to cytoskeleton	3.2874	1	low dN/dS low NPII
protein localization to microtubule cytoskeleton	3.36011	1	low dN/dS low NPII
protein localization to microtubule organizing center	2.24416	1	low dN/dS low NPII
protein localization to nuclear body	20.5905	1	low dN/dS low NPII
protein localization to nucleoplasm	19.9049	1	low dN/dS low NPII
protein localization to postsynaptic membrane	1.63349	1	low dN/dS low NPII
protein localization to postsynaptic specialization membrane	1.8085	1	low dN/dS low NPII
protein N-linked glycosylation	3.74274	1	low dN/dS low NPII
protein O-linked glycosylation	2.38908	1	low dN/dS low NPII
protein targeting to lysosome	1.53393	1	low dN/dS low NPII
protein targeting to vacuole	1.39486	1	low dN/dS low NPII
protein transport along microtubule	1.46822	1	low dN/dS low NPII
protein trimerization	1.42449	1	low dN/dS low NPII
proton-transporting two-sector ATPase complex assembly	1.42909	1	low dN/dS low NPII
purine nucleobase metabolic process	1.60245	1	low dN/dS low NPII
purine nucleoside biosynthetic process	1.92166	1	low dN/dS low NPII
purine nucleoside catabolic process	1.61057	1	low dN/dS low NPII
purine nucleoside monophosphate biosynthetic process	5.00168	1	low dN/dS low NPII
purine nucleoside triphosphate biosynthetic process	30.4248	1	low dN/dS low NPII
purine ribonucleoside biosynthetic process	1.92166	1	low dN/dS low NPII
purine ribonucleoside catabolic process	1.61057	1	low dN/dS low NPII
purine ribonucleoside monophosphate biosynthetic process	5.11655	1	low dN/dS low NPII
purine ribonucleoside triphosphate biosynthetic process	30.5135	1	low dN/dS low NPII
purine ribonucleoside triphosphate metabolic process	31.8565	1	low dN/dS low NPII
purine ribonucleotide catabolic process	1.51532	1	low dN/dS low NPII
pyrimidine-containing compound catabolic process	11.0886	1	low dN/dS low NPII
pyrimidine-containing compound salvage	21.6399	1	low dN/dS low NPII
pyrimidine deoxyribonucleoside monophosphate metabolic process	10.4071	1	low dN/dS low NPII
pyrimidine deoxyribonucleotide catabolic process	8.95469	1	low dN/dS low NPII
pyrimidine deoxyribonucleotide metabolic process	8.38037	1	low dN/dS low NPII
pyrimidine nucleoside biosynthetic process	22.2201	1	low dN/dS low NPII
pyrimidine nucleoside catabolic process	12.9149	1	low dN/dS low NPII
pyrimidine nucleoside metabolic process	25.0947	1	low dN/dS low NPII
pyrimidine nucleoside monophosphate biosynthetic process	12.0607	1	low dN/dS low NPII
pyrimidine nucleoside monophosphate metabolic process	21.2847	1	low dN/dS low NPII
pyrimidine nucleoside salvage	21.6399	1	low dN/dS low NPII
pyrimidine nucleotide catabolic process	8.70678	1	low dN/dS low NPII
pyrimidine ribonucleoside catabolic process	5.01397	1	low dN/dS low NPII
pyrimidine ribonucleoside metabolic process	5.01397	1	low dN/dS low NPII
pyrimidine ribonucleoside monophosphate biosynthetic process	13.1666	1	low dN/dS low NPII
pyrimidine ribonucleoside monophosphate metabolic process	20.1853	1	low dN/dS low NPII
regulation of actin nucleation	1.41966	1	low dN/dS low NPII
regulation of activin receptor signaling pathway	2.12228	1	low dN/dS low NPII
regulation of adenylate cyclase-activating G protein-coupled receptor signaling pathway	1.3657	1	low dN/dS low NPII
regulation of alternative mRNA splicing, via spliceosome	1.49934	1	low dN/dS low NPII
regulation of Arp2/3 complex-mediated actin nucleation	1.52761	1	low dN/dS low NPII
regulation of astrocyte differentiation	1.48012	1	low dN/dS low NPII
regulation of ATPase-coupled calcium transmembrane transporter activity	1.3997	1	low dN/dS low NPII
regulation of autophagy of mitochondrion in response to mitochondrial depolarization	1.6912	1	low dN/dS low NPII
regulation of bone mineralization	1.44528	1	low dN/dS low NPII
regulation of calcium ion-dependent exocytosis	1.63349	1	low dN/dS low NPII
regulation of calcium ion transmembrane transporter activity	1.83591	1	low dN/dS low NPII
regulation of cardiac muscle adaptation	1.76953	1	low dN/dS low NPII
regulation of cardiac muscle contraction	1.60681	1	low dN/dS low NPII
regulation of cardiac muscle hypertrophy in response to stress	1.76953	1	low dN/dS low NPII
regulation of catecholamine metabolic process	3.5772	1	low dN/dS low NPII
regulation of CD8-positive, alpha-beta T cell activation	3.02198	1	low dN/dS low NPII
regulation of cell-cell adhesion mediated by cadherin	1.35367	1	low dN/dS low NPII
regulation of cell communication by electrical coupling	1.33545	1	low dN/dS low NPII
regulation of cellular respiration	1.79349	1	low dN/dS low NPII
regulation of cellular response to osmotic stress	1.37188	1	low dN/dS low NPII
regulation of chromatin assembly	1.62701	1	low dN/dS low NPII
regulation of chromatin assembly or disassembly	1.57339	1	low dN/dS low NPII
regulation of chromatin binding	1.33752	1	low dN/dS low NPII
regulation of cilium assembly	1.39301	1	low dN/dS low NPII
regulation of collagen biosynthetic process	1.62611	1	low dN/dS low NPII
regulation of collagen metabolic process	1.60107	1	low dN/dS low NPII
regulation of collateral sprouting	1.518	1	low dN/dS low NPII
regulation of deacetylase activity	1.72684	1	low dN/dS low NPII
regulation of dendritic cell apoptotic process	1.72684	1	low dN/dS low NPII
regulation of DNA damage checkpoint	1.35729	1	low dN/dS low NPII
regulation of DNA methylation-dependent heterochromatin assembly	1.71037	1	low dN/dS low NPII
regulation of dopamine metabolic process	3.5772	1	low dN/dS low NPII
regulation of double-strand break repair via nonhomologous end joining	1.75671	1	low dN/dS low NPII
regulation of excretion	1.33752	1	low dN/dS low NPII
regulation of gastric acid secretion	1.88867	1	low dN/dS low NPII
regulation of gene expression, epigenetic	13.5998	1	low dN/dS low NPII
regulation of growth hormone secretion	1.34143	1	low dN/dS low NPII
regulation of GTP binding	1.58055	1	low dN/dS low NPII
regulation of guanylate cyclase activity	1.36221	1	low dN/dS low NPII
regulation of heat generation	1.73249	1	low dN/dS low NPII
regulation of hematopoietic stem cell proliferation	1.6636	1	low dN/dS low NPII
regulation of heterochromatin assembly	1.66014	1	low dN/dS low NPII
regulation of heterochromatin organization	1.66014	1	low dN/dS low NPII
regulation of humoral immune response mediated by circulating immunoglobulin	1.31314	1	low dN/dS low NPII
regulation of icosanoid secretion	3.69673	1	low dN/dS low NPII
regulation of insulin-like growth factor receptor signaling pathway	1.76596	1	low dN/dS low NPII
regulation of interferon-gamma-mediated signaling pathway	4.35659	1	low dN/dS low NPII
regulation of interleukin-5 production	1.33352	1	low dN/dS low NPII
regulation of kidney development	1.49877	1	low dN/dS low NPII
regulation of long-term neuronal synaptic plasticity	1.34292	1	low dN/dS low NPII
regulation of lymphocyte chemotaxis	1.30872	1	low dN/dS low NPII
regulation of melanin biosynthetic process	1.49842	1	low dN/dS low NPII
regulation of membrane repolarization	1.77659	1	low dN/dS low NPII
regulation of membrane repolarization during action potential	1.40377	1	low dN/dS low NPII
regulation of mesenchymal cell apoptotic process	2.12228	1	low dN/dS low NPII
regulation of metalloendopeptidase activity	1.63686	1	low dN/dS low NPII
regulation of metallopeptidase activity	1.63502	1	low dN/dS low NPII
regulation of microtubule-based movement	1.63126	1	low dN/dS low NPII
regulation of mitochondrial fusion	1.69808	1	low dN/dS low NPII
regulation of monocyte chemotaxis	1.59996	1	low dN/dS low NPII
regulation of monocyte differentiation	1.60495	1	low dN/dS low NPII
regulation of mRNA polyadenylation	1.32813	1	low dN/dS low NPII
regulation of mRNA splicing, via spliceosome	1.69191	1	low dN/dS low NPII
regulation of muscle contraction	1.39183	1	low dN/dS low NPII
regulation of myoblast proliferation	1.34292	1	low dN/dS low NPII
regulation of neutrophil activation	3.66155	1	low dN/dS low NPII
regulation of NMDA receptor activity	1.52293	1	low dN/dS low NPII
regulation of nuclear-transcribed mRNA catabolic process, deadenylation-dependent decay	1.61262	1	low dN/dS low NPII
regulation of nuclear-transcribed mRNA poly(A) tail shortening	1.65343	1	low dN/dS low NPII
regulation of odontogenesis	2.12228	1	low dN/dS low NPII
regulation of organelle transport along microtubule	1.69692	1	low dN/dS low NPII
regulation of pathway-restricted SMAD protein phosphorylation	1.44792	1	low dN/dS low NPII
regulation of peptidyl-serine phosphorylation of STAT protein	31.5999	1	low dN/dS low NPII
regulation of PERK-mediated unfolded protein response	1.34143	1	low dN/dS low NPII
regulation of platelet aggregation	1.64013	1	low dN/dS low NPII
regulation of postsynaptic cytosolic calcium ion concentration	1.51883	1	low dN/dS low NPII
regulation of potassium ion transmembrane transport	1.56696	1	low dN/dS low NPII
regulation of potassium ion transport	1.53326	1	low dN/dS low NPII
regulation of presynapse assembly	1.45774	1	low dN/dS low NPII
regulation of presynapse organization	1.45774	1	low dN/dS low NPII
regulation of protein localization to Cajal body	20.7663	1	low dN/dS low NPII
regulation of protein localization to synapse	1.73402	1	low dN/dS low NPII
regulation of receptor catabolic process	1.34143	1	low dN/dS low NPII
regulation of receptor localization to synapse	1.8316	1	low dN/dS low NPII
regulation of renal sodium excretion	1.34335	1	low dN/dS low NPII
regulation of response to interferon-gamma	4.35659	1	low dN/dS low NPII
regulation of response to osmotic stress	1.32726	1	low dN/dS low NPII
regulation of retinoic acid receptor signaling pathway	1.68952	1	low dN/dS low NPII
regulation of secondary metabolic process	1.49842	1	low dN/dS low NPII
regulation of secondary metabolite biosynthetic process	1.49842	1	low dN/dS low NPII
regulation of skeletal muscle contraction	1.9541	1	low dN/dS low NPII
regulation of spindle assembly	1.51169	1	low dN/dS low NPII
regulation of stem cell population maintenance	1.49213	1	low dN/dS low NPII
regulation of stem cell proliferation	1.60763	1	low dN/dS low NPII
regulation of striated muscle contraction	1.55653	1	low dN/dS low NPII
regulation of synapse maturation	1.38658	1	low dN/dS low NPII
regulation of T-helper 2 cell cytokine production	3.21375	1	low dN/dS low NPII
regulation of T cell chemotaxis	1.42116	1	low dN/dS low NPII
regulation of T cell tolerance induction	3.38288	1	low dN/dS low NPII
regulation of tau-protein kinase activity	1.7525	1	low dN/dS low NPII
regulation of telomerase RNA localization to Cajal body	18.8563	1	low dN/dS low NPII
regulation of tolerance induction	3.05551	1	low dN/dS low NPII
regulation of transforming growth factor beta production	1.5704	1	low dN/dS low NPII
regulation of translation in response to endoplasmic reticulum stress	1.75266	1	low dN/dS low NPII
regulation of translation in response to stress	1.5527	1	low dN/dS low NPII
regulation of translation, ncRNA-mediated	1.54142	1	low dN/dS low NPII
regulation of translational elongation	1.39741	1	low dN/dS low NPII
regulation of transmission of nerve impulse	1.37977	1	low dN/dS low NPII
regulation of trophoblast cell migration	1.43443	1	low dN/dS low NPII
regulation of type B pancreatic cell proliferation	1.3657	1	low dN/dS low NPII
renal sodium excretion	1.34292	1	low dN/dS low NPII
reproductive behavior	1.31496	1	low dN/dS low NPII
response to caffeine	1.67205	1	low dN/dS low NPII
response to cholesterol	1.62663	1	low dN/dS low NPII
response to corticosterone	1.75637	1	low dN/dS low NPII
response to laminar fluid shear stress	1.93035	1	low dN/dS low NPII
response to lithium ion	2.12228	1	low dN/dS low NPII
response to sterol	1.61958	1	low dN/dS low NPII
response to vitamin D	1.62997	1	low dN/dS low NPII
response to vitamin E	1.81785	1	low dN/dS low NPII
response to water	1.92526	1	low dN/dS low NPII
retina morphogenesis in camera-type eye	1.4694	1	low dN/dS low NPII
retinal ganglion cell axon guidance	1.50195	1	low dN/dS low NPII
retinal metabolic process	1.75738	1	low dN/dS low NPII
reversible differentiation	1.71616	1	low dN/dS low NPII
ribonucleoside biosynthetic process	1.92166	1	low dN/dS low NPII
RNA localization to Cajal body	18.7357	1	low dN/dS low NPII
RNA localization to nucleus	18.7357	1	low dN/dS low NPII
RNA polyadenylation	1.35995	1	low dN/dS low NPII
RNA transport	12.4186	1	low dN/dS low NPII
secondary palate development	2.87557	1	low dN/dS low NPII
segment specification	1.40835	1	low dN/dS low NPII
serine phosphorylation of STAT protein	30.4361	1	low dN/dS low NPII
skeletal muscle acetylcholine-gated channel clustering	1.40377	1	low dN/dS low NPII
smooth muscle tissue development	2.12228	1	low dN/dS low NPII
sperm-egg recognition	12.138	1	low dN/dS low NPII
spinal cord association neuron differentiation	1.3657	1	low dN/dS low NPII
spinal cord dorsal/ventral patterning	2.12228	1	low dN/dS low NPII
spinal cord motor neuron differentiation	2.10804	1	low dN/dS low NPII
spinal cord patterning	2.12228	1	low dN/dS low NPII
SREBP signaling pathway	7.29578	1	low dN/dS low NPII
stem cell proliferation	1.57532	1	low dN/dS low NPII
steroid hormone secretion	1.35367	1	low dN/dS low NPII
sulfation	4.02429	1	low dN/dS low NPII
synapse maturation	1.33752	1	low dN/dS low NPII
t-circle formation	4.43336	1	low dN/dS low NPII
T-helper 2 cell cytokine production	3.08523	1	low dN/dS low NPII
T cell tolerance induction	3.25458	1	low dN/dS low NPII
telencephalon regionalization	2.12228	1	low dN/dS low NPII
telomerase RNA localization	18.7357	1	low dN/dS low NPII
telomerase RNA localization to Cajal body	18.7357	1	low dN/dS low NPII
telomere maintenance via telomere trimming	4.43336	1	low dN/dS low NPII
telomeric loop disassembly	7.76403	1	low dN/dS low NPII
termination of RNA polymerase I transcription	1.59847	1	low dN/dS low NPII
tooth mineralization	1.69948	1	low dN/dS low NPII
transcription elongation from RNA polymerase I promoter	1.59847	1	low dN/dS low NPII
transcription elongation from RNA polymerase II promoter	2.01314	1	low dN/dS low NPII
transforming growth factor beta production	1.56803	1	low dN/dS low NPII
tricarboxylic acid metabolic process	2.24385	1	low dN/dS low NPII
tripartite regional subdivision	3.22412	1	low dN/dS low NPII
trophoblast cell migration	1.42116	1	low dN/dS low NPII
trophoblast giant cell differentiation	1.32429	1	low dN/dS low NPII
UDP-N-acetylglucosamine metabolic process	2.13893	1	low dN/dS low NPII
UMP biosynthetic process	13.1666	1	low dN/dS low NPII
UMP metabolic process	20.1853	1	low dN/dS low NPII
unsaturated fatty acid biosynthetic process	1.55235	1	low dN/dS low NPII
ureter development	2.12228	1	low dN/dS low NPII
UTP metabolic process	1.47778	1	low dN/dS low NPII
UV protection	1.74239	1	low dN/dS low NPII
ventral spinal cord development	2.06617	1	low dN/dS low NPII
ventricular septum development	2.15688	1	low dN/dS low NPII
ventricular septum morphogenesis	2.58716	1	low dN/dS low NPII
ventricular trabecula myocardium morphogenesis	1.40076	1	low dN/dS low NPII
very long-chain fatty acid metabolic process	1.51768	1	low dN/dS low NPII
vesicle cargo loading	1.74589	1	low dN/dS low NPII
vesicle coating	1.83236	1	low dN/dS low NPII
vesicle cytoskeletal trafficking	1.55336	1	low dN/dS low NPII
vesicle targeting	1.66241	1	low dN/dS low NPII
vesicle targeting, rough ER to cis-Golgi	1.87189	1	low dN/dS low NPII
vesicle targeting, to, from or within Golgi	1.80579	1	low dN/dS low NPII
vesicle transport along actin filament	1.55175	1	low dN/dS low NPII
walking behavior	1.48012	1	low dN/dS low NPII
water transport	1.34292	1	low dN/dS low NPII
white fat cell differentiation	1.37452	1	low dN/dS low NPII
necrotic cell death	5.46939	19	high dN/dS high NPII
programmed necrotic cell death	5.72784	19	high dN/dS high NPII
necroptotic process	5.55833	18	high dN/dS high NPII
regulation of cysteine-type endopeptidase activity involved in apoptotic signaling pathway	2.56151	15	high dN/dS high NPII
positive regulation of cysteine-type endopeptidase activity involved in apoptotic signaling pathway	2.7808	14	high dN/dS high NPII
zymogen activation	2.43084	14	high dN/dS high NPII
activation of cysteine-type endopeptidase activity	3.21905	13	high dN/dS high NPII
regulation of necrotic cell death	4.11344	13	high dN/dS high NPII
regulation of programmed necrotic cell death	4.42736	13	high dN/dS high NPII
modulation by symbiont of host cellular process	1.58108	12	high dN/dS high NPII
modulation by virus of host cellular process	1.65359	12	high dN/dS high NPII
negative regulation of necroptotic process	4.63752	12	high dN/dS high NPII
negative regulation of necrotic cell death	4.46133	12	high dN/dS high NPII
negative regulation of programmed necrotic cell death	4.61123	12	high dN/dS high NPII
positive regulation of macrophage differentiation	4.43402	12	high dN/dS high NPII
pyroptosis	1.65359	12	high dN/dS high NPII
regulation of killing of cells of other organism	1.67505	12	high dN/dS high NPII
regulation of macrophage differentiation	4.11589	12	high dN/dS high NPII
regulation of necroptotic process	4.73772	12	high dN/dS high NPII
toll-like receptor 3 signaling pathway	4.22311	12	high dN/dS high NPII
TRAIL-activated apoptotic signaling pathway	4.15145	12	high dN/dS high NPII
positive regulation of oxidative stress-induced cell death	1.99772	10	high dN/dS high NPII
behavioral response to cocaine	1.8091	9	high dN/dS high NPII
lymph node development	1.94939	9	high dN/dS high NPII
negative regulation of T cell apoptotic process	1.64668	9	high dN/dS high NPII
positive regulation of cellular extravasation	1.7056	9	high dN/dS high NPII
regulation of T cell apoptotic process	1.77711	9	high dN/dS high NPII
T cell extravasation	2.0222	9	high dN/dS high NPII
DNA-dependent DNA replication maintenance of fidelity	2.24598	8	high dN/dS high NPII
DNA replication initiation	10.8322	8	high dN/dS high NPII
killing of cells of other organism	1.47241	8	high dN/dS high NPII
mitotic DNA replication	1.74106	8	high dN/dS high NPII
regulation of cellular extravasation	1.79145	8	high dN/dS high NPII
regulation of transcription involved in G1/S transition of mitotic cell cycle	2.36646	8	high dN/dS high NPII
activation of JUN kinase activity	1.84318	7	high dN/dS high NPII
anion homeostasis	1.58758	7	high dN/dS high NPII
B cell activation involved in immune response	1.92702	7	high dN/dS high NPII
cellular anion homeostasis	1.73135	7	high dN/dS high NPII
chloride ion homeostasis	1.7167	7	high dN/dS high NPII
DNA strand elongation involved in DNA replication	8.94516	7	high dN/dS high NPII
glial cell apoptotic process	1.65509	7	high dN/dS high NPII
interferon-beta production	2.1426	7	high dN/dS high NPII
monovalent inorganic anion homeostasis	1.7167	7	high dN/dS high NPII
plasma membrane phospholipid scrambling	1.64039	7	high dN/dS high NPII
positive regulation of release of cytochrome c from mitochondria	1.86988	7	high dN/dS high NPII
regulation of interferon-beta production	2.1547	7	high dN/dS high NPII
aminoglycan biosynthetic process	2.36152	6	high dN/dS high NPII
cell death in response to hydrogen peroxide	1.60659	6	high dN/dS high NPII
glycosaminoglycan biosynthetic process	2.37258	6	high dN/dS high NPII
positive regulation of necrotic cell death	2.17108	6	high dN/dS high NPII
regulation of hydrogen peroxide-induced cell death	1.64278	6	high dN/dS high NPII
release of sequestered calcium ion into cytosol by endoplasmic reticulum	1.53872	6	high dN/dS high NPII
somatic cell DNA recombination	1.64765	6	high dN/dS high NPII
somatic diversification of immune receptors	1.60041	6	high dN/dS high NPII
somatic diversification of immune receptors via germline recombination within a single locus	1.64765	6	high dN/dS high NPII
activation of JNKK activity	1.89931	5	high dN/dS high NPII
activation of phospholipase C activity	1.83243	5	high dN/dS high NPII
apoptotic DNA fragmentation	3.07086	5	high dN/dS high NPII
apoptotic nuclear changes	2.99025	5	high dN/dS high NPII
cellular component disassembly involved in execution phase of apoptosis	2.97955	5	high dN/dS high NPII
cellular response to alkaloid	2.20878	5	high dN/dS high NPII
cellular response to osmotic stress	1.55249	5	high dN/dS high NPII
DNA catabolic process	2.97721	5	high dN/dS high NPII
DNA catabolic process, endonucleolytic	3.0012	5	high dN/dS high NPII
hyaluronan biosynthetic process	1.72118	5	high dN/dS high NPII
immunoglobulin production involved in immunoglobulin-mediated immune response	1.71188	5	high dN/dS high NPII
isotype switching	1.74269	5	high dN/dS high NPII
isotype switching to IgG isotypes	2.13559	5	high dN/dS high NPII
lipid translocation	1.48774	5	high dN/dS high NPII
neuron death in response to oxidative stress	2.06058	5	high dN/dS high NPII
nitric-oxide synthase biosynthetic process	2.17613	5	high dN/dS high NPII
phospholipid translocation	1.50118	5	high dN/dS high NPII
positive regulation of epithelial cell apoptotic process	1.53479	5	high dN/dS high NPII
positive regulation of interferon-beta production	1.92753	5	high dN/dS high NPII
positive regulation of nitric-oxide synthase biosynthetic process	2.26371	5	high dN/dS high NPII
positive regulation of toll-like receptor signaling pathway	2.8988	5	high dN/dS high NPII
regulation of interleukin-6-mediated signaling pathway	1.84374	5	high dN/dS high NPII
regulation of membrane lipid distribution	1.466	5	high dN/dS high NPII
regulation of nitric-oxide synthase biosynthetic process	2.17613	5	high dN/dS high NPII
regulation of nucleobase-containing compound transport	1.76744	5	high dN/dS high NPII
serine family amino acid metabolic process	3.87216	5	high dN/dS high NPII
somatic diversification of immunoglobulins	1.66828	5	high dN/dS high NPII
somatic diversification of immunoglobulins involved in immune response	1.74269	5	high dN/dS high NPII
somatic recombination of immunoglobulin gene segments	1.71188	5	high dN/dS high NPII
somatic recombination of immunoglobulin genes involved in immune response	1.74269	5	high dN/dS high NPII
astrocyte development	1.48583	4	high dN/dS high NPII
catechol-containing compound biosynthetic process	2.10649	4	high dN/dS high NPII
catecholamine biosynthetic process	2.10649	4	high dN/dS high NPII
chemokine production	1.77511	4	high dN/dS high NPII
granulocyte macrophage colony-stimulating factor production	2.91245	4	high dN/dS high NPII
interleukin-17 production	2.30887	4	high dN/dS high NPII
matrix metallopeptidase secretion	2.44578	4	high dN/dS high NPII
negative regulation of activated T cell proliferation	1.61683	4	high dN/dS high NPII
phenol-containing compound biosynthetic process	2.02895	4	high dN/dS high NPII
polyol metabolic process	3.35669	4	high dN/dS high NPII
positive regulation of CD4-positive, alpha-beta T cell activation	4.30502	4	high dN/dS high NPII
positive regulation of CD4-positive, alpha-beta T cell differentiation	4.39409	4	high dN/dS high NPII
positive regulation of chemokine production	1.84024	4	high dN/dS high NPII
positive regulation of granulocyte macrophage colony-stimulating factor production	2.96773	4	high dN/dS high NPII
positive regulation of macrophage activation	2.66777	4	high dN/dS high NPII
positive regulation of response to DNA damage stimulus	1.40964	4	high dN/dS high NPII
positive regulation of T-helper cell differentiation	4.61552	4	high dN/dS high NPII
regulation of CD4-positive, alpha-beta T cell activation	3.9436	4	high dN/dS high NPII
regulation of CD4-positive, alpha-beta T cell differentiation	4.1156	4	high dN/dS high NPII
regulation of chemokine production	1.79052	4	high dN/dS high NPII
regulation of granulocyte macrophage colony-stimulating factor production	2.93316	4	high dN/dS high NPII
regulation of isotype switching	1.88302	4	high dN/dS high NPII
regulation of isotype switching to IgG isotypes	2.22633	4	high dN/dS high NPII
regulation of macrophage activation	2.39198	4	high dN/dS high NPII
regulation of matrix metallopeptidase secretion	2.44578	4	high dN/dS high NPII
regulation of oxidative stress-induced neuron death	2.2065	4	high dN/dS high NPII
regulation of T-helper 1 type immune response	2.72792	4	high dN/dS high NPII
regulation of T-helper cell differentiation	4.30502	4	high dN/dS high NPII
response to fungus	1.60882	4	high dN/dS high NPII
serine family amino acid catabolic process	2.98647	4	high dN/dS high NPII
sulfur compound catabolic process	2.84609	4	high dN/dS high NPII
adult behavior	1.37213	3	high dN/dS high NPII
amine transport	1.94461	3	high dN/dS high NPII
amino acid transport	1.65575	3	high dN/dS high NPII
aminoglycan catabolic process	3.62932	3	high dN/dS high NPII
ammonium ion metabolic process	2.01213	3	high dN/dS high NPII
aromatic amino acid family metabolic process	3.51261	3	high dN/dS high NPII
axon ensheathment in central nervous system	1.74862	3	high dN/dS high NPII
CD40 signaling pathway	2.28204	3	high dN/dS high NPII
cellular response to dsRNA	1.63681	3	high dN/dS high NPII
central nervous system myelination	1.74862	3	high dN/dS high NPII
dendritic cell cytokine production	1.74417	3	high dN/dS high NPII
determination of adult lifespan	1.84131	3	high dN/dS high NPII
dicarboxylic acid transport	5.96663	3	high dN/dS high NPII
endosome organization	1.47601	3	high dN/dS high NPII
epithelial structure maintenance	1.59521	3	high dN/dS high NPII
glycine metabolic process	3.87633	3	high dN/dS high NPII
glycosaminoglycan catabolic process	3.63678	3	high dN/dS high NPII
immunoglobulin production	2.99432	3	high dN/dS high NPII
interferon-alpha production	2.86012	3	high dN/dS high NPII
interleukin-18 production	1.89527	3	high dN/dS high NPII
intracellular protein transmembrane transport	1.47017	3	high dN/dS high NPII
maintenance of gastrointestinal epithelium	1.68023	3	high dN/dS high NPII
multicellular organism aging	1.7368	3	high dN/dS high NPII
myelin assembly	1.76322	3	high dN/dS high NPII
negative regulation of cyclin-dependent protein kinase activity	1.59433	3	high dN/dS high NPII
negative regulation of cyclin-dependent protein serine/threonine kinase activity	1.5975	3	high dN/dS high NPII
negative regulation of interferon-gamma production	1.57027	3	high dN/dS high NPII
negative regulation of interleukin-17 production	1.91654	3	high dN/dS high NPII
negative regulation of interleukin-8 production	1.5825	3	high dN/dS high NPII
negative regulation of phagocytosis	1.7426	3	high dN/dS high NPII
negative regulation of type I interferon production	2.52868	3	high dN/dS high NPII
polyol biosynthetic process	4.65766	3	high dN/dS high NPII
positive regulation of cardiac muscle cell apoptotic process	1.58583	3	high dN/dS high NPII
positive regulation of DNA repair	1.46587	3	high dN/dS high NPII
positive regulation of immunoglobulin production	1.90602	3	high dN/dS high NPII
positive regulation of interferon-alpha production	3.00253	3	high dN/dS high NPII
positive regulation of isotype switching	2.06997	3	high dN/dS high NPII
positive regulation of morphogenesis of an epithelium	1.57201	3	high dN/dS high NPII
positive regulation of muscle cell apoptotic process	1.78292	3	high dN/dS high NPII
positive regulation of striated muscle cell apoptotic process	1.58583	3	high dN/dS high NPII
positive regulation of type 2 immune response	2.26182	3	high dN/dS high NPII
protein transmembrane transport	1.43276	3	high dN/dS high NPII
pteridine-containing compound metabolic process	5.33186	3	high dN/dS high NPII
regulation of dendritic cell cytokine production	1.76876	3	high dN/dS high NPII
regulation of extracellular matrix organization	1.60377	3	high dN/dS high NPII
regulation of interferon-alpha production	2.86012	3	high dN/dS high NPII
regulation of interleukin-17 production	2.5065	3	high dN/dS high NPII
regulation of interleukin-18 production	1.90901	3	high dN/dS high NPII
regulation of regulatory T cell differentiation	2.74692	3	high dN/dS high NPII
regulation of T-helper 1 cell differentiation	2.41545	3	high dN/dS high NPII
regulation of T-helper 2 cell differentiation	2.38403	3	high dN/dS high NPII
regulatory T cell differentiation	2.71025	3	high dN/dS high NPII
replication fork processing	1.39129	3	high dN/dS high NPII
T-helper 2 cell differentiation	2.28204	3	high dN/dS high NPII
acetylcholine receptor signaling pathway	2.68186	2	high dN/dS high NPII
activation of transmembrane receptor protein tyrosine kinase activity	1.76927	2	high dN/dS high NPII
adenylate cyclase-modulating G protein-coupled receptor signaling pathway	2.02427	2	high dN/dS high NPII
aerobic electron transport chain	1.40945	2	high dN/dS high NPII
amine catabolic process	1.94933	2	high dN/dS high NPII
amino-acid betaine metabolic process	2.01097	2	high dN/dS high NPII
amino acid transmembrane transport	2.05317	2	high dN/dS high NPII
aromatic amino acid family catabolic process	4.65849	2	high dN/dS high NPII
astrocyte activation	1.62619	2	high dN/dS high NPII
basic amino acid transmembrane transport	1.90866	2	high dN/dS high NPII
basic amino acid transport	1.83569	2	high dN/dS high NPII
bicarbonate transport	9.66739	2	high dN/dS high NPII
bile acid biosynthetic process	2.88894	2	high dN/dS high NPII
calcium ion import	1.40395	2	high dN/dS high NPII
catecholamine transport	3.24138	2	high dN/dS high NPII
cellular biogenic amine catabolic process	1.94933	2	high dN/dS high NPII
cellular response to gamma radiation	2.28368	2	high dN/dS high NPII
cellular response to X-ray	1.69955	2	high dN/dS high NPII
chemokine (C-X-C motif) ligand 2 production	1.69467	2	high dN/dS high NPII
chondroitin sulfate biosynthetic process	1.70653	2	high dN/dS high NPII
chondroitin sulfate catabolic process	1.81912	2	high dN/dS high NPII
chondroitin sulfate metabolic process	1.58649	2	high dN/dS high NPII
chondroitin sulfate proteoglycan biosynthetic process	1.64443	2	high dN/dS high NPII
chondroitin sulfate proteoglycan metabolic process	1.56942	2	high dN/dS high NPII
cysteine metabolic process	5.21132	2	high dN/dS high NPII
defense response to Gram-negative bacterium	2.74587	2	high dN/dS high NPII
dermatan sulfate biosynthetic process	1.86958	2	high dN/dS high NPII
dermatan sulfate metabolic process	1.84453	2	high dN/dS high NPII
dermatan sulfate proteoglycan biosynthetic process	1.81514	2	high dN/dS high NPII
dermatan sulfate proteoglycan metabolic process	1.80564	2	high dN/dS high NPII
diol biosynthetic process	7.30637	2	high dN/dS high NPII
diol metabolic process	7.04823	2	high dN/dS high NPII
DNA double-strand break processing	1.66188	2	high dN/dS high NPII
DNA ligation	1.80599	2	high dN/dS high NPII
DNA replication checkpoint	1.61472	2	high dN/dS high NPII
dopamine biosynthetic process	2.15364	2	high dN/dS high NPII
embryonic hemopoiesis	1.83369	2	high dN/dS high NPII
entrainment of circadian clock	1.56988	2	high dN/dS high NPII
entrainment of circadian clock by photoperiod	1.59891	2	high dN/dS high NPII
establishment or maintenance of transmembrane electrochemical gradient	2.88939	2	high dN/dS high NPII
excretion	1.45932	2	high dN/dS high NPII
export across plasma membrane	3.29036	2	high dN/dS high NPII
G protein-coupled acetylcholine receptor signaling pathway	2.87313	2	high dN/dS high NPII
glucose catabolic process	1.70578	2	high dN/dS high NPII
hematopoietic stem cell differentiation	1.49981	2	high dN/dS high NPII
hexose catabolic process	1.67319	2	high dN/dS high NPII
homocysteine metabolic process	2.16936	2	high dN/dS high NPII
inositol phosphate biosynthetic process	1.63829	2	high dN/dS high NPII
inositol trisphosphate metabolic process	1.82093	2	high dN/dS high NPII
keratinocyte proliferation	1.41749	2	high dN/dS high NPII
L-alpha-amino acid transmembrane transport	1.44363	2	high dN/dS high NPII
lactate metabolic process	1.78774	2	high dN/dS high NPII
magnesium ion homeostasis	1.78191	2	high dN/dS high NPII
mitochondrial electron transport, cytochrome c to oxygen	1.40945	2	high dN/dS high NPII
mitochondrial electron transport, ubiquinol to cytochrome c	1.51062	2	high dN/dS high NPII
mitochondrial fission	3.3206	2	high dN/dS high NPII
mitotic DNA replication checkpoint	1.74586	2	high dN/dS high NPII
mitotic spindle assembly checkpoint	1.43377	2	high dN/dS high NPII
mitotic spindle checkpoint	1.43377	2	high dN/dS high NPII
monoamine transport	3.13391	2	high dN/dS high NPII
monosaccharide catabolic process	1.66894	2	high dN/dS high NPII
negative regulation of fatty acid biosynthetic process	1.61423	2	high dN/dS high NPII
negative regulation of hormone metabolic process	1.79119	2	high dN/dS high NPII
negative regulation of interferon-beta production	3.84007	2	high dN/dS high NPII
negative regulation of interleukin-12 production	1.68448	2	high dN/dS high NPII
negative regulation of interleukin-2 production	1.67425	2	high dN/dS high NPII
negative regulation of interleukin-6 production	1.56143	2	high dN/dS high NPII
negative regulation of monooxygenase activity	1.68448	2	high dN/dS high NPII
neuromuscular junction development	1.50105	2	high dN/dS high NPII
neuromuscular process	1.56768	2	high dN/dS high NPII
neurotransmitter biosynthetic process	1.94825	2	high dN/dS high NPII
neurotransmitter metabolic process	1.80215	2	high dN/dS high NPII
norepinephrine transport	3.95729	2	high dN/dS high NPII
oligopeptide transmembrane transport	6.67478	2	high dN/dS high NPII
oligopeptide transport	6.66165	2	high dN/dS high NPII
photoperiodism	1.57358	2	high dN/dS high NPII
positive regulation of bone resorption	1.69671	2	high dN/dS high NPII
positive regulation of chemokine (C-X-C motif) ligand 2 production	1.81079	2	high dN/dS high NPII
positive regulation of defense response to virus by host	3.08332	2	high dN/dS high NPII
positive regulation of epidermal growth factor-activated receptor activity	1.76927	2	high dN/dS high NPII
positive regulation of immune response to tumor cell	2.22756	2	high dN/dS high NPII
positive regulation of keratinocyte proliferation	1.71878	2	high dN/dS high NPII
positive regulation of response to tumor cell	2.22756	2	high dN/dS high NPII
positive regulation of signaling receptor activity	1.51202	2	high dN/dS high NPII
positive regulation of synaptic transmission, glutamatergic	1.59413	2	high dN/dS high NPII
protein transmembrane import into intracellular organelle	1.60552	2	high dN/dS high NPII
pteridine-containing compound biosynthetic process	7.61224	2	high dN/dS high NPII
regulation of chemokine (C-X-C motif) ligand 2 production	1.69467	2	high dN/dS high NPII
regulation of defense response to virus	2.8164	2	high dN/dS high NPII
regulation of defense response to virus by host	3.00166	2	high dN/dS high NPII
regulation of DNA-dependent DNA replication	9.0926	2	high dN/dS high NPII
regulation of DNA damage response, signal transduction by p53 class mediator	1.61624	2	high dN/dS high NPII
regulation of glial cell apoptotic process	1.75767	2	high dN/dS high NPII
regulation of hormone biosynthetic process	1.6749	2	high dN/dS high NPII
regulation of hormone metabolic process	1.54724	2	high dN/dS high NPII
regulation of immune response to tumor cell	2.17466	2	high dN/dS high NPII
regulation of keratinocyte proliferation	1.48255	2	high dN/dS high NPII
regulation of phospholipase A2 activity	1.77247	2	high dN/dS high NPII
regulation of response to tumor cell	2.17466	2	high dN/dS high NPII
regulation of vitamin metabolic process	1.79119	2	high dN/dS high NPII
replicative senescence	1.737	2	high dN/dS high NPII
response to light intensity	2.86533	2	high dN/dS high NPII
response to tumor cell	1.98811	2	high dN/dS high NPII
response to UV-C	1.83157	2	high dN/dS high NPII
sensory perception of mechanical stimulus	1.38284	2	high dN/dS high NPII
serine family amino acid biosynthetic process	3.39441	2	high dN/dS high NPII
serotonin transport	4.08669	2	high dN/dS high NPII
signal transduction involved in G2 DNA damage checkpoint	1.74776	2	high dN/dS high NPII
spindle assembly checkpoint	1.43377	2	high dN/dS high NPII
spindle checkpoint	1.43165	2	high dN/dS high NPII
sulfur amino acid biosynthetic process	6.36258	2	high dN/dS high NPII
sulfur amino acid catabolic process	5.1996	2	high dN/dS high NPII
transepithelial transport	3.21167	2	high dN/dS high NPII
transferrin transport	1.44063	2	high dN/dS high NPII
tyrosine metabolic process	2.07517	2	high dN/dS high NPII
urate metabolic process	3.19769	2	high dN/dS high NPII
xenobiotic transport	7.32314	2	high dN/dS high NPII
acidic amino acid transport	1.54576	1	high dN/dS high NPII
actin filament capping	1.53004	1	high dN/dS high NPII
activation of Janus kinase activity	4.88651	1	high dN/dS high NPII
adaptation of signaling pathway	1.54206	1	high dN/dS high NPII
adenylate cyclase-activating dopamine receptor signaling pathway	1.76609	1	high dN/dS high NPII
adenylate cyclase-inhibiting G protein-coupled receptor signaling pathway	3.08022	1	high dN/dS high NPII
amino acid import	3.22607	1	high dN/dS high NPII
amino acid import across plasma membrane	3.31178	1	high dN/dS high NPII
ammonium transmembrane transport	9.27039	1	high dN/dS high NPII
ammonium transport	9.27039	1	high dN/dS high NPII
antiviral innate immune response	2.43049	1	high dN/dS high NPII
apoptotic process involved in development	3.31064	1	high dN/dS high NPII
arginine metabolic process	2.41411	1	high dN/dS high NPII
arginine transport	1.92623	1	high dN/dS high NPII
aromatic amino acid transport	1.92088	1	high dN/dS high NPII
aspartate family amino acid biosynthetic process	7.79436	1	high dN/dS high NPII
azole transmembrane transport	1.92088	1	high dN/dS high NPII
bile acid and bile salt transport	3.18903	1	high dN/dS high NPII
bile acid signaling pathway	1.89153	1	high dN/dS high NPII
blood vessel endothelial cell proliferation involved in sprouting angiogenesis	2.12685	1	high dN/dS high NPII
calcium-mediated signaling using intracellular calcium source	1.93607	1	high dN/dS high NPII
carbohydrate derivative transport	5.50546	1	high dN/dS high NPII
carnitine metabolic process	1.91175	1	high dN/dS high NPII
catecholamine secretion	1.60233	1	high dN/dS high NPII
catecholamine uptake	6.39873	1	high dN/dS high NPII
cellular modified amino acid biosynthetic process	1.8421	1	high dN/dS high NPII
cellular pigment accumulation	3.56826	1	high dN/dS high NPII
cellular response to exogenous dsRNA	1.6676	1	high dN/dS high NPII
cellular response to gonadotropin stimulus	1.84942	1	high dN/dS high NPII
cellular response to hydroxyurea	1.75698	1	high dN/dS high NPII
cellular sodium ion homeostasis	1.57725	1	high dN/dS high NPII
centriole assembly	1.61903	1	high dN/dS high NPII
centriole replication	1.62815	1	high dN/dS high NPII
chloride transmembrane transport	15.0656	1	high dN/dS high NPII
chloride transport	14.7257	1	high dN/dS high NPII
chromosome organization involved in meiotic cell cycle	2.68255	1	high dN/dS high NPII
clathrin coat assembly	1.60535	1	high dN/dS high NPII
cobalamin metabolic process	2.12207	1	high dN/dS high NPII
cytoplasmic pattern recognition receptor signaling pathway in response to virus	2.86617	1	high dN/dS high NPII
defense response to fungus	2.1872	1	high dN/dS high NPII
defense response to protozoan	2.41278	1	high dN/dS high NPII
deoxyribonucleoside triphosphate metabolic process	2.05311	1	high dN/dS high NPII
desensitization of G protein-coupled receptor signaling pathway	1.54585	1	high dN/dS high NPII
detection of chemical stimulus involved in sensory perception of bitter taste	1.46354	1	high dN/dS high NPII
detection of chemical stimulus involved in sensory perception of taste	1.42788	1	high dN/dS high NPII
detection of light stimulus involved in sensory perception	3.56624	1	high dN/dS high NPII
detection of light stimulus involved in visual perception	3.56624	1	high dN/dS high NPII
detection of temperature stimulus	1.5942	1	high dN/dS high NPII
detection of temperature stimulus involved in sensory perception	1.64446	1	high dN/dS high NPII
dicarboxylic acid biosynthetic process	1.87324	1	high dN/dS high NPII
DNA dealkylation	1.59513	1	high dN/dS high NPII
DNA demethylation	1.66783	1	high dN/dS high NPII
dopamine transport	5.33346	1	high dN/dS high NPII
dopamine uptake	6.43207	1	high dN/dS high NPII
dosage compensation	1.74585	1	high dN/dS high NPII
dosage compensation by inactivation of X chromosome	1.76042	1	high dN/dS high NPII
drug transmembrane transport	6.83261	1	high dN/dS high NPII
drug transport	6.74563	1	high dN/dS high NPII
endosome to melanosome transport	3.66179	1	high dN/dS high NPII
endosome to pigment granule transport	3.66179	1	high dN/dS high NPII
eosinophil chemotaxis	1.8783	1	high dN/dS high NPII
eosinophil migration	1.8389	1	high dN/dS high NPII
epithelial fluid transport	2.15553	1	high dN/dS high NPII
erythrose 4-phosphate/phosphoenolpyruvate family amino acid catabolic process	8.10692	1	high dN/dS high NPII
erythrose 4-phosphate/phosphoenolpyruvate family amino acid metabolic process	8.10692	1	high dN/dS high NPII
exosomal secretion	4.21831	1	high dN/dS high NPII
extracellular exosome biogenesis	4.20254	1	high dN/dS high NPII
extracellular matrix disassembly	1.62298	1	high dN/dS high NPII
extracellular vesicle biogenesis	4.14578	1	high dN/dS high NPII
eye photoreceptor cell development	3.20905	1	high dN/dS high NPII
fibrinolysis	4.33856	1	high dN/dS high NPII
fluid transport	1.80958	1	high dN/dS high NPII
folic acid-containing compound biosynthetic process	2.14801	1	high dN/dS high NPII
folic acid-containing compound metabolic process	1.92964	1	high dN/dS high NPII
G protein-coupled adenosine receptor signaling pathway	1.74457	1	high dN/dS high NPII
G protein-coupled purinergic receptor signaling pathway	1.74457	1	high dN/dS high NPII
G protein-coupled receptor internalization	1.583	1	high dN/dS high NPII
glomerular mesangial cell proliferation	1.62491	1	high dN/dS high NPII
glomerular mesangium development	1.61401	1	high dN/dS high NPII
glomerulus vasculature development	1.5646	1	high dN/dS high NPII
glucose 6-phosphate metabolic process	1.6947	1	high dN/dS high NPII
glutamate secretion	1.65715	1	high dN/dS high NPII
glycerol metabolic process	2.07212	1	high dN/dS high NPII
glycosphingolipid metabolic process	1.43077	1	high dN/dS high NPII
glyoxylate metabolic process	5.02404	1	high dN/dS high NPII
Golgi to lysosome transport	1.45502	1	high dN/dS high NPII
Golgi to vacuole transport	1.30546	1	high dN/dS high NPII
histidine metabolic process	2.23507	1	high dN/dS high NPII
histone-serine phosphorylation	1.63748	1	high dN/dS high NPII
histone arginine methylation	1.89153	1	high dN/dS high NPII
histone H2A monoubiquitination	1.75277	1	high dN/dS high NPII
histone H2A ubiquitination	1.6944	1	high dN/dS high NPII
histone H3-K9 acetylation	1.76207	1	high dN/dS high NPII
histone monoubiquitination	1.68872	1	high dN/dS high NPII
histone mRNA catabolic process	1.76208	1	high dN/dS high NPII
homologous chromosome segregation	1.54452	1	high dN/dS high NPII
homologous recombination	2.68255	1	high dN/dS high NPII
hydrogen peroxide-mediated programmed cell death	1.92476	1	high dN/dS high NPII
immature B cell differentiation	3.31851	1	high dN/dS high NPII
immunological memory formation process	4.88651	1	high dN/dS high NPII
immunological memory process	4.86434	1	high dN/dS high NPII
indolalkylamine catabolic process	1.87324	1	high dN/dS high NPII
indolalkylamine metabolic process	1.87324	1	high dN/dS high NPII
indole-containing compound catabolic process	1.87324	1	high dN/dS high NPII
indole-containing compound metabolic process	1.87324	1	high dN/dS high NPII
inner ear receptor cell development	1.47459	1	high dN/dS high NPII
inner ear receptor cell differentiation	1.37552	1	high dN/dS high NPII
inner ear receptor cell stereocilium organization	1.57219	1	high dN/dS high NPII
inositol phosphate metabolic process	1.53396	1	high dN/dS high NPII
intra-S DNA damage checkpoint	1.75277	1	high dN/dS high NPII
iron ion transport	1.3757	1	high dN/dS high NPII
kidney vasculature development	1.5646	1	high dN/dS high NPII
L-amino acid transport	1.35229	1	high dN/dS high NPII
L-phenylalanine catabolic process	8.10692	1	high dN/dS high NPII
L-phenylalanine metabolic process	8.10692	1	high dN/dS high NPII
L-serine metabolic process	2.37288	1	high dN/dS high NPII
lipid droplet formation	2.82414	1	high dN/dS high NPII
lipid export from cell	1.50341	1	high dN/dS high NPII
long-term synaptic depression	1.5091	1	high dN/dS high NPII
low-density lipoprotein particle receptor catabolic process	1.62491	1	high dN/dS high NPII
low-density lipoprotein receptor particle metabolic process	1.62491	1	high dN/dS high NPII
lung alveolus development	1.83591	1	high dN/dS high NPII
lymph vessel development	1.91655	1	high dN/dS high NPII
lymph vessel morphogenesis	1.93986	1	high dN/dS high NPII
lymphangiogenesis	1.97829	1	high dN/dS high NPII
mature B cell differentiation	1.43263	1	high dN/dS high NPII
mature B cell differentiation involved in immune response	1.48689	1	high dN/dS high NPII
mechanoreceptor differentiation	1.37015	1	high dN/dS high NPII
meiosis I	2.36776	1	high dN/dS high NPII
meiosis I cell cycle process	2.35601	1	high dN/dS high NPII
meiotic cell cycle phase transition	1.66719	1	high dN/dS high NPII
melanosome organization	2.87652	1	high dN/dS high NPII
membrane fission	5.8807	1	high dN/dS high NPII
membrane hyperpolarization	2.08012	1	high dN/dS high NPII
membrane lipid biosynthetic process	1.68542	1	high dN/dS high NPII
membrane lipid metabolic process	1.57323	1	high dN/dS high NPII
memory T cell differentiation	4.88651	1	high dN/dS high NPII
methionine biosynthetic process	7.97373	1	high dN/dS high NPII
microvillus assembly	1.61401	1	high dN/dS high NPII
microvillus organization	1.56738	1	high dN/dS high NPII
mitochondrial DNA metabolic process	1.76207	1	high dN/dS high NPII
mitochondrial respiratory chain complex assembly	1.31503	1	high dN/dS high NPII
mitochondrion morphogenesis	1.83204	1	high dN/dS high NPII
mitotic cell cycle arrest	1.75277	1	high dN/dS high NPII
modified amino acid transport	5.86255	1	high dN/dS high NPII
monocyte chemotactic protein-1 production	1.87239	1	high dN/dS high NPII
NAD metabolic process	1.60095	1	high dN/dS high NPII
NADH metabolic process	1.61949	1	high dN/dS high NPII
NADPH regeneration	1.74585	1	high dN/dS high NPII
natural killer cell differentiation	2.03919	1	high dN/dS high NPII
negative adaptation of signaling pathway	1.54585	1	high dN/dS high NPII
negative regulation of actin filament polymerization	1.5167	1	high dN/dS high NPII
negative regulation of amine transport	1.80596	1	high dN/dS high NPII
negative regulation of amino acid transport	1.96021	1	high dN/dS high NPII
negative regulation of blood coagulation	6.16424	1	high dN/dS high NPII
negative regulation of blood pressure	1.90135	1	high dN/dS high NPII
negative regulation of blood vessel endothelial cell proliferation involved in sprouting angiogenesis	2.41278	1	high dN/dS high NPII
negative regulation of centrosome cycle	1.77603	1	high dN/dS high NPII
negative regulation of centrosome duplication	1.77603	1	high dN/dS high NPII
negative regulation of chromosome segregation	1.55902	1	high dN/dS high NPII
negative regulation of chromosome separation	1.55902	1	high dN/dS high NPII
negative regulation of coagulation	6.16424	1	high dN/dS high NPII
negative regulation of dendritic spine development	1.64211	1	high dN/dS high NPII
negative regulation of epidermal growth factor-activated receptor activity	1.74888	1	high dN/dS high NPII
negative regulation of G protein-coupled receptor signaling pathway	1.31274	1	high dN/dS high NPII
negative regulation of hemostasis	6.16424	1	high dN/dS high NPII
negative regulation of interleukin-10 production	4.822	1	high dN/dS high NPII
negative regulation of intracellular estrogen receptor signaling pathway	1.76042	1	high dN/dS high NPII
negative regulation of leukocyte chemotaxis	1.57725	1	high dN/dS high NPII
negative regulation of macrophage migration	1.77106	1	high dN/dS high NPII
negative regulation of membrane potential	1.92476	1	high dN/dS high NPII
negative regulation of metaphase/anaphase transition of cell cycle	1.55945	1	high dN/dS high NPII
negative regulation of mitochondrial membrane potential	1.94009	1	high dN/dS high NPII
negative regulation of mitotic metaphase/anaphase transition	1.55945	1	high dN/dS high NPII
negative regulation of mitotic nuclear division	1.55902	1	high dN/dS high NPII
negative regulation of mitotic sister chromatid segregation	1.55945	1	high dN/dS high NPII
negative regulation of mitotic sister chromatid separation	1.55945	1	high dN/dS high NPII
negative regulation of nuclear division	1.54452	1	high dN/dS high NPII
negative regulation of protein localization to cell periphery	1.56738	1	high dN/dS high NPII
negative regulation of protein localization to membrane	1.54646	1	high dN/dS high NPII
negative regulation of protein localization to plasma membrane	1.57511	1	high dN/dS high NPII
negative regulation of protein tyrosine kinase activity	1.583	1	high dN/dS high NPII
negative regulation of response to wounding	5.86464	1	high dN/dS high NPII
negative regulation of sister chromatid segregation	1.55945	1	high dN/dS high NPII
negative regulation of T cell receptor signaling pathway	1.57511	1	high dN/dS high NPII
negative regulation of wound healing	6.06487	1	high dN/dS high NPII
neuromuscular process controlling balance	1.55945	1	high dN/dS high NPII
neuromuscular process controlling posture	1.98749	1	high dN/dS high NPII
neurotransmitter receptor internalization	5.43312	1	high dN/dS high NPII
neurotransmitter reuptake	5.80495	1	high dN/dS high NPII
NK T cell activation	4.88651	1	high dN/dS high NPII
norepinephrine secretion	1.91708	1	high dN/dS high NPII
nucleoside diphosphate catabolic process	2.28627	1	high dN/dS high NPII
nucleoside triphosphate catabolic process	2.05311	1	high dN/dS high NPII
one-carbon compound transport	2.28686	1	high dN/dS high NPII
oocyte maturation	1.42507	1	high dN/dS high NPII
organic cation transport	16.7018	1	high dN/dS high NPII
oxalate transport	22.2176	1	high dN/dS high NPII
pentose-phosphate shunt	1.76042	1	high dN/dS high NPII
peptidyl-arginine methylation	1.89153	1	high dN/dS high NPII
peptidyl-arginine modification	1.8071	1	high dN/dS high NPII
phosphate ion homeostasis	2.23986	1	high dN/dS high NPII
phosphatidic acid biosynthetic process	1.75264	1	high dN/dS high NPII
phosphatidic acid metabolic process	1.74865	1	high dN/dS high NPII
phospholipid catabolic process	1.31794	1	high dN/dS high NPII
photoreceptor cell development	5.01805	1	high dN/dS high NPII
photoreceptor cell maintenance	2.95814	1	high dN/dS high NPII
photoreceptor cell outer segment organization	1.7221	1	high dN/dS high NPII
pigment accumulation	3.56826	1	high dN/dS high NPII
pigment granule maturation	3.66179	1	high dN/dS high NPII
plasminogen activation	1.97651	1	high dN/dS high NPII
polyol transport	2.13022	1	high dN/dS high NPII
positive chemotaxis	1.6951	1	high dN/dS high NPII
positive regulation of B cell differentiation	2.10676	1	high dN/dS high NPII
positive regulation of blood circulation	1.90135	1	high dN/dS high NPII
positive regulation of calcium ion transmembrane transporter activity	1.38098	1	high dN/dS high NPII
positive regulation of chromosome segregation	1.59281	1	high dN/dS high NPII
positive regulation of digestive system process	1.92623	1	high dN/dS high NPII
positive regulation of DNA damage response, signal transduction by p53 class mediator	1.73511	1	high dN/dS high NPII
positive regulation of exosomal secretion	4.36305	1	high dN/dS high NPII
positive regulation of extracellular matrix organization	1.57259	1	high dN/dS high NPII
positive regulation of heart contraction	1.90135	1	high dN/dS high NPII
positive regulation of heart rate	1.92964	1	high dN/dS high NPII
positive regulation of inositol phosphate biosynthetic process	1.95445	1	high dN/dS high NPII
positive regulation of interleukin-17 production	4.83951	1	high dN/dS high NPII
positive regulation of ion transmembrane transporter activity	2.26871	1	high dN/dS high NPII
positive regulation of ligase activity	2.30029	1	high dN/dS high NPII
positive regulation of membrane depolarization	2.07265	1	high dN/dS high NPII
positive regulation of mitochondrial fission	1.97829	1	high dN/dS high NPII
positive regulation of osteoblast proliferation	1.76208	1	high dN/dS high NPII
positive regulation of phospholipid biosynthetic process	1.89153	1	high dN/dS high NPII
positive regulation of phospholipid metabolic process	1.89153	1	high dN/dS high NPII
positive regulation of positive chemotaxis	1.91908	1	high dN/dS high NPII
positive regulation of potassium ion transmembrane transporter activity	1.49485	1	high dN/dS high NPII
positive regulation of protein polyubiquitination	1.59216	1	high dN/dS high NPII
positive regulation of smooth muscle cell apoptotic process	2.55744	1	high dN/dS high NPII
positive regulation of T-helper 1 type immune response	4.88651	1	high dN/dS high NPII
positive regulation of toll-like receptor 4 signaling pathway	1.65914	1	high dN/dS high NPII
positive regulation of ubiquitin-protein transferase activity	1.42137	1	high dN/dS high NPII
positive regulation of vascular associated smooth muscle cell differentiation	2.09888	1	high dN/dS high NPII
positive regulation of vascular endothelial growth factor receptor signaling pathway	2.10914	1	high dN/dS high NPII
post-embryonic animal morphogenesis	3.89518	1	high dN/dS high NPII
postsynaptic endocytosis	5.70646	1	high dN/dS high NPII
postsynaptic neurotransmitter receptor internalization	5.70646	1	high dN/dS high NPII
primary amino compound metabolic process	5.29267	1	high dN/dS high NPII
programmed cell death in response to reactive oxygen species	1.90273	1	high dN/dS high NPII
proline metabolic process	2.17836	1	high dN/dS high NPII
protein-chromophore linkage	1.69119	1	high dN/dS high NPII
protein kinase A signaling	1.49339	1	high dN/dS high NPII
protein kinase C signaling	1.8887	1	high dN/dS high NPII
protein localization to cell cortex	1.62491	1	high dN/dS high NPII
purinergic nucleotide receptor signaling pathway	1.49256	1	high dN/dS high NPII
pyrimidine-containing compound transmembrane transport	4.23401	1	high dN/dS high NPII
quaternary ammonium group transport	12.9271	1	high dN/dS high NPII
quinone biosynthetic process	11.4124	1	high dN/dS high NPII
receptor catabolic process	1.4945	1	high dN/dS high NPII
reciprocal homologous recombination	2.68255	1	high dN/dS high NPII
reciprocal meiotic recombination	2.68255	1	high dN/dS high NPII
regulation of amine transport	1.48391	1	high dN/dS high NPII
regulation of amino acid transport	1.74905	1	high dN/dS high NPII
regulation of apoptotic process involved in development	1.9676	1	high dN/dS high NPII
regulation of apoptotic process involved in morphogenesis	1.989	1	high dN/dS high NPII
regulation of appetite	1.73732	1	high dN/dS high NPII
regulation of B cell differentiation	1.89091	1	high dN/dS high NPII
regulation of blood vessel endothelial cell proliferation involved in sprouting angiogenesis	2.175	1	high dN/dS high NPII
regulation of blood vessel remodeling	2.07265	1	high dN/dS high NPII
regulation of catecholamine secretion	1.60233	1	high dN/dS high NPII
regulation of cell cycle checkpoint	1.35016	1	high dN/dS high NPII
regulation of cell projection size	1.62491	1	high dN/dS high NPII
regulation of centriole replication	1.72231	1	high dN/dS high NPII
regulation of exosomal secretion	4.33985	1	high dN/dS high NPII
regulation of extracellular matrix disassembly	2.13869	1	high dN/dS high NPII
regulation of glomerular mesangial cell proliferation	1.62491	1	high dN/dS high NPII
regulation of glucokinase activity	1.81507	1	high dN/dS high NPII
regulation of hematopoietic progenitor cell differentiation	1.50249	1	high dN/dS high NPII
regulation of hematopoietic stem cell differentiation	1.50972	1	high dN/dS high NPII
regulation of hexokinase activity	1.81507	1	high dN/dS high NPII
regulation of histone H3-K9 acetylation	1.77988	1	high dN/dS high NPII
regulation of hydrogen peroxide-mediated programmed cell death	1.9676	1	high dN/dS high NPII
regulation of inositol phosphate biosynthetic process	1.93249	1	high dN/dS high NPII
regulation of ketone biosynthetic process	2.07212	1	high dN/dS high NPII
regulation of ligase activity	2.24134	1	high dN/dS high NPII
regulation of lipoprotein particle clearance	1.79005	1	high dN/dS high NPII
regulation of low-density lipoprotein particle clearance	1.8627	1	high dN/dS high NPII
regulation of memory T cell differentiation	4.88651	1	high dN/dS high NPII
regulation of microglial cell activation	1.67874	1	high dN/dS high NPII
regulation of microvillus organization	1.62491	1	high dN/dS high NPII
regulation of mitochondrial fission	1.90724	1	high dN/dS high NPII
regulation of mitotic cell cycle spindle assembly checkpoint	1.5619	1	high dN/dS high NPII
regulation of mitotic sister chromatid segregation	1.55902	1	high dN/dS high NPII
regulation of mitotic spindle checkpoint	1.5619	1	high dN/dS high NPII
regulation of monocyte chemotactic protein-1 production	1.87239	1	high dN/dS high NPII
regulation of mRNA 3'-end processing	1.37797	1	high dN/dS high NPII
regulation of natural killer cell differentiation	2.20595	1	high dN/dS high NPII
regulation of non-motile cilium assembly	1.65914	1	high dN/dS high NPII
regulation of norepinephrine secretion	1.93249	1	high dN/dS high NPII
regulation of nucleotide biosynthetic process	1.82969	1	high dN/dS high NPII
regulation of phospholipid biosynthetic process	1.87239	1	high dN/dS high NPII
regulation of phospholipid metabolic process	1.78914	1	high dN/dS high NPII
regulation of positive chemotaxis	1.91655	1	high dN/dS high NPII
regulation of RIG-I signaling pathway	3.28469	1	high dN/dS high NPII
regulation of skeletal muscle satellite cell proliferation	1.62491	1	high dN/dS high NPII
regulation of spindle checkpoint	1.5619	1	high dN/dS high NPII
regulation of stem cell differentiation	1.48948	1	high dN/dS high NPII
regulation of sulfur metabolic process	2.23116	1	high dN/dS high NPII
regulation of T-helper 17 cell differentiation	4.82808	1	high dN/dS high NPII
regulation of T-helper 17 type immune response	4.82808	1	high dN/dS high NPII
regulation of toll-like receptor 9 signaling pathway	1.92088	1	high dN/dS high NPII
regulation of vascular endothelial growth factor receptor signaling pathway	1.85472	1	high dN/dS high NPII
regulation of viral-induced cytoplasmic pattern recognition receptor signaling pathway	3.12759	1	high dN/dS high NPII
renal system vasculature development	1.5646	1	high dN/dS high NPII
respiratory gaseous exchange by respiratory system	1.70266	1	high dN/dS high NPII
respiratory system process	1.87223	1	high dN/dS high NPII
response to auditory stimulus	1.7105	1	high dN/dS high NPII
response to gonadotropin	1.74262	1	high dN/dS high NPII
response to histamine	2.00829	1	high dN/dS high NPII
response to hydroxyurea	1.74073	1	high dN/dS high NPII
response to manganese ion	1.89581	1	high dN/dS high NPII
response to pain	1.92964	1	high dN/dS high NPII
response to protozoan	2.41278	1	high dN/dS high NPII
response to zinc ion	1.68486	1	high dN/dS high NPII
retina homeostasis	2.50182	1	high dN/dS high NPII
retrograde transport, endosome to Golgi	1.32647	1	high dN/dS high NPII
RIG-I signaling pathway	3.05997	1	high dN/dS high NPII
RNA phosphodiester bond hydrolysis, endonucleolytic	1.3766	1	high dN/dS high NPII
S-adenosylmethionine metabolic process	2.21252	1	high dN/dS high NPII
sensory perception of bitter taste	1.43328	1	high dN/dS high NPII
sensory perception of light stimulus	12.9231	1	high dN/dS high NPII
sensory perception of temperature stimulus	1.56903	1	high dN/dS high NPII
serotonin secretion	2.00829	1	high dN/dS high NPII
serotonin uptake	6.79131	1	high dN/dS high NPII
Sertoli cell development	1.97031	1	high dN/dS high NPII
Sertoli cell differentiation	1.84912	1	high dN/dS high NPII
skeletal muscle satellite cell proliferation	1.62491	1	high dN/dS high NPII
sodium-independent organic anion transport	1.86131	1	high dN/dS high NPII
sphingolipid biosynthetic process	1.80007	1	high dN/dS high NPII
sphingolipid metabolic process	1.66403	1	high dN/dS high NPII
spliceosomal snRNP assembly	1.78143	1	high dN/dS high NPII
spliceosomal tri-snRNP complex assembly	1.79847	1	high dN/dS high NPII
sulfate transmembrane transport	20.3089	1	high dN/dS high NPII
sulfate transport	20.2711	1	high dN/dS high NPII
sulfur compound transport	17.0618	1	high dN/dS high NPII
synaptic vesicle budding	6.1912	1	high dN/dS high NPII
tetrahydrofolate metabolic process	1.94867	1	high dN/dS high NPII
toll-like receptor 7 signaling pathway	1.92088	1	high dN/dS high NPII
trivalent inorganic anion homeostasis	2.23986	1	high dN/dS high NPII
tryptophan catabolic process	1.87324	1	high dN/dS high NPII
tryptophan metabolic process	1.87324	1	high dN/dS high NPII
ubiquinone biosynthetic process	11.4124	1	high dN/dS high NPII
ubiquinone metabolic process	11.4124	1	high dN/dS high NPII
vacuolar transport	1.31178	1	high dN/dS high NPII
vascular wound healing	1.93986	1	high dN/dS high NPII
visual perception	12.96	1	high dN/dS high NPII
autonomic nervous system development	1.36182	9	low dN/dS high NPII
bundle of His cell to Purkinje myocyte communication	1.53838	9	low dN/dS high NPII
calcium-dependent cell-cell adhesion via plasma membrane cell adhesion molecules	1.373	9	low dN/dS high NPII
cell-cell adhesion mediated by cadherin	3.08568	9	low dN/dS high NPII
cell communication involved in cardiac conduction	1.32355	9	low dN/dS high NPII
cytoplasm organization	1.53838	9	low dN/dS high NPII
dense core granule cytoskeletal transport	1.53838	9	low dN/dS high NPII
dense core granule localization	1.53838	9	low dN/dS high NPII
dense core granule transport	1.53838	9	low dN/dS high NPII
desmosome organization	1.53838	9	low dN/dS high NPII
heparan sulfate proteoglycan biosynthetic process	1.46293	9	low dN/dS high NPII
heparan sulfate proteoglycan metabolic process	1.43419	9	low dN/dS high NPII
[truncated: 139 more rows]
