# Supplementary material for: Distinct Traits of Structural and Regulatory Evolutional Conservation of Human Genes with Specific Focus on Major Cancer Molecular Pathways
Source: Cells. 2023 May 2;12(9):1299. doi: 10.3390/cells12091299 (PMC10177184; doi:10.3390/cells12091299)
Supplement: Supplementary file 1 [file cells-12-01299-s001.zip › Supplementary Table S13.xlsx]

## Sheet: lowDNDS_lowNPII
Pathway	aggregated	dnds
Akt_Signaling_Pathway_Translation	49.1233	0.818143
biocarta_b_cell_survival_Pathway_(cell_proliferation)	47.0052	0.238333
biocarta_downregulated_of_mta_3_in_er_negative_breast_tumors_Main_Pathway	70.1355	1.34708
biocarta_wnt_lrp6_signalling_Main_Pathway	36.4413	3.06
ErbB_Family_Pathway_Translation	47.0052	0.238333
KEGG_Antigen_processing_and_presentation_Main_Pathway	64.8555	3.84021
KEGG_Chemical_carcinogenesis_Main_Pathway	68.6979	3.21771
KEGG_Olfactory_transduction_Main_Pathway	44.8515	2.65834
KEGG_Pentose_and_glucuronate_interconversions_Main_Pathway	65.6878	1.8028
KEGG_Signaling_pathways_regulating_pluripotency_of_stem_cells_Main_Pathway	38.079	1.0882
NCI_amb2_Integrin_signaling_Pathway_(actin_filament_polymerization)	71.5436	2.8846
reactome_AUF1_hnRNP_D0_destabilizes_mRNA_Main_Pathway	60.4029	1.44433
reactome_HDACs_deacetylate_histones_Main_Pathway	69.8912	0.8545
reactome_IRS_activation_Main_Pathway	53.2473	3.685
reactome_IRS_related_events_triggered_by_IGF1R_Main_Pathway	59.6413	4.14467
reactome_Olfactory_Signaling_Pathway_Main_Pathway	27.4856	2.22606
reactome_RNA_Polymerase_I_Promoter_Opening_Main_Pathway	72.1447	0.969379
reactome_Synthesis_of_16_20_hydroxyeicosatetraenoic_acids_HETE__Main_Pathway	65.4374	4.24122
reactome_Synthesis_of_GDP_mannose_Main_Pathway	57.2451	3.1758
reactome_TRAF6_Mediated_Induction_of_proinflammatory_cytokines_Main_Pathway	74.1922	3.2568

## Sheet: highDNDS_highNPII
Pathway	aggregated	dnds
2-amino-3-carboxymuconate semialdehyde degradation to glutaryl-CoA	877.478	17.9575
biocarta_mets_affect_on_macrophage_differentiation_Pathway_(RNA_processing)	712.648	38.591
epoxysqualene biosynthesis	901.787	16.029
IL-2_Pathway_Apoptosis	756.953	47.0973
KEGG_D_Arginine_and_D_ornithine_metabolism_Main_Pathway	1224.59	25.81
L-serine degradation	1012.41	18.409
melatonin degradation III	709.253	15.365
NCI_FAS_CD95_signaling_Pathway_(necroptosis)	702.8	47.1967
phytol degradation	749.474	46.085
putrescine biosynthesis II	783.991	26.675
reactome_betaKlotho_mediated_ligand_binding_Main_Pathway	699.508	19.3323
reactome_FasL_CD95L_signaling_Main_Pathway	762.251	49.7218
reactome_FMO_oxidizes_nucleophiles_Main_Pathway	710.963	27.421
reactome_Histamine_receptors_Main_Pathway	724.467	20.4623
reactome_Resolution_of_AP_sites_via_the_multiple_nucleotide_patch_replacement_Main_Pathway	692.724	16.7413
reactome_TRAIL_signaling_Main_Pathway	700.873	38.8668
reactome_TRIF_mediated_programmed_cell_death_Main_Pathway	701.72	42.4005
UTP and CTP dephosphorylation I	772.326	22.5873
UTP and CTP dephosphorylation II	795.343	15.6877

## Sheet: highDNDS_lowNPII
Pathway	aggregated	dnds
reactome_Scavenging_by_Class_B_Receptors_Main_Pathway	33.3287	18.4907

## Sheet: lowDNDS_highNPII
Pathway	aggregated	dnds
NCI_Regulation_of_nuclear_SMAD2_3_signaling_Pathway_(negative_regulation_of_cell_growth)	774.952	2.862

## Sheet: all_GO_tags
GO term	mean -lg(p.adjusted)	number of relevant pathways	Condition
cellular ketone metabolic process	2.30613	8	low dN/dS low NPII
fatty acid metabolic process	4.00598	8	low dN/dS low NPII
small molecule catabolic process	2.24239	8	low dN/dS low NPII
activation of protein kinase activity	3.94949	7	low dN/dS low NPII
carboxylic acid catabolic process	2.25084	7	low dN/dS low NPII
hexose metabolic process	3.56259	7	low dN/dS low NPII
lipid modification	2.0465	7	low dN/dS low NPII
monocarboxylic acid catabolic process	2.73636	7	low dN/dS low NPII
monosaccharide metabolic process	3.62533	7	low dN/dS low NPII
negative regulation of phosphorylation	2.13351	7	low dN/dS low NPII
organic acid catabolic process	2.21345	7	low dN/dS low NPII
regulation of lipid metabolic process	2.84798	7	low dN/dS low NPII
carbohydrate biosynthetic process	3.61508	6	low dN/dS low NPII
cellular carbohydrate biosynthetic process	4.10625	6	low dN/dS low NPII
cellular carbohydrate metabolic process	3.29818	6	low dN/dS low NPII
energy reserve metabolic process	4.10256	6	low dN/dS low NPII
epithelial cell proliferation	2.44854	6	low dN/dS low NPII
fatty acid oxidation	2.76567	6	low dN/dS low NPII
glucose metabolic process	3.46677	6	low dN/dS low NPII
I-kappaB kinase/NF-kappaB signaling	3.62865	6	low dN/dS low NPII
inositol lipid-mediated signaling	3.26953	6	low dN/dS low NPII
intrinsic apoptotic signaling pathway in response to oxidative stress	1.60975	6	low dN/dS low NPII
lipid catabolic process	2.68631	6	low dN/dS low NPII
lipid oxidation	2.73738	6	low dN/dS low NPII
negative regulation of fatty acid transport	1.96205	6	low dN/dS low NPII
negative regulation of lipid metabolic process	1.43992	6	low dN/dS low NPII
negative regulation of lipid transport	1.62439	6	low dN/dS low NPII
negative regulation of organic acid transport	1.86028	6	low dN/dS low NPII
negative regulation of protein binding	1.47447	6	low dN/dS low NPII
phosphatidylinositol-mediated signaling	3.2814	6	low dN/dS low NPII
positive regulation of cell-cell adhesion	1.88841	6	low dN/dS low NPII
positive regulation of DNA-binding transcription factor activity	3.42955	6	low dN/dS low NPII
positive regulation of protein kinase B signaling	3.19224	6	low dN/dS low NPII
protein kinase B signaling	4.21639	6	low dN/dS low NPII
reactive oxygen species biosynthetic process	2.73266	6	low dN/dS low NPII
reactive oxygen species metabolic process	2.34899	6	low dN/dS low NPII
regulation of cellular ketone metabolic process	2.66668	6	low dN/dS low NPII
regulation of fatty acid transport	1.89641	6	low dN/dS low NPII
regulation of organic acid transport	1.81586	6	low dN/dS low NPII
regulation of protein kinase B signaling	3.54457	6	low dN/dS low NPII
regulation of protein modification by small protein conjugation or removal	2.384	6	low dN/dS low NPII
regulation of protein ubiquitination	2.47463	6	low dN/dS low NPII
regulation of small molecule metabolic process	2.83139	6	low dN/dS low NPII
stress-activated MAPK cascade	3.31847	6	low dN/dS low NPII
stress-activated protein kinase signaling cascade	3.27551	6	low dN/dS low NPII
activation of protein kinase B activity	4.29646	5	low dN/dS low NPII
carbohydrate transmembrane transport	3.6989	5	low dN/dS low NPII
carbohydrate transport	3.48804	5	low dN/dS low NPII
cardiac muscle cell differentiation	1.41805	5	low dN/dS low NPII
cardiac muscle hypertrophy	1.46783	5	low dN/dS low NPII
cellular glucan metabolic process	4.74813	5	low dN/dS low NPII
cellular lipid catabolic process	2.35268	5	low dN/dS low NPII
cellular polysaccharide biosynthetic process	4.7504	5	low dN/dS low NPII
cellular polysaccharide metabolic process	4.49072	5	low dN/dS low NPII
cellular response to alcohol	1.48275	5	low dN/dS low NPII
cellular response to cadmium ion	1.67152	5	low dN/dS low NPII
cellular response to decreased oxygen levels	3.73233	5	low dN/dS low NPII
cellular response to external stimulus	2.17525	5	low dN/dS low NPII
cellular response to extracellular stimulus	1.59928	5	low dN/dS low NPII
cellular response to heat	2.15908	5	low dN/dS low NPII
cellular response to hypoxia	3.76358	5	low dN/dS low NPII
cellular response to insulin stimulus	4.11783	5	low dN/dS low NPII
cellular response to nutrient levels	1.64091	5	low dN/dS low NPII
cellular response to oxygen levels	3.65847	5	low dN/dS low NPII
cellular response to peptide	3.91521	5	low dN/dS low NPII
cellular response to peptide hormone stimulus	3.76834	5	low dN/dS low NPII
energy derivation by oxidation of organic compounds	3.55594	5	low dN/dS low NPII
fatty acid beta-oxidation	3.06444	5	low dN/dS low NPII
fatty acid catabolic process	2.84646	5	low dN/dS low NPII
fatty acid transmembrane transport	1.66513	5	low dN/dS low NPII
female pregnancy	2.20073	5	low dN/dS low NPII
glial cell differentiation	2.11793	5	low dN/dS low NPII
gliogenesis	1.99258	5	low dN/dS low NPII
glucan biosynthetic process	5.17826	5	low dN/dS low NPII
glucan metabolic process	4.74813	5	low dN/dS low NPII
glucose import	4.02817	5	low dN/dS low NPII
glucose transmembrane transport	3.73013	5	low dN/dS low NPII
glycogen biosynthetic process	5.17826	5	low dN/dS low NPII
glycogen metabolic process	4.74813	5	low dN/dS low NPII
hexose transmembrane transport	3.71644	5	low dN/dS low NPII
insulin-like growth factor receptor signaling pathway	2.56862	5	low dN/dS low NPII
insulin receptor signaling pathway	4.26953	5	low dN/dS low NPII
JNK cascade	4.00198	5	low dN/dS low NPII
leukocyte apoptotic process	1.46737	5	low dN/dS low NPII
lipid import into cell	2.40425	5	low dN/dS low NPII
lipopolysaccharide-mediated signaling pathway	1.61072	5	low dN/dS low NPII
long-chain fatty acid import across plasma membrane	2.10154	5	low dN/dS low NPII
long-chain fatty acid import into cell	2.66319	5	low dN/dS low NPII
long-chain fatty acid transport	2.12398	5	low dN/dS low NPII
lymphocyte apoptotic process	1.56837	5	low dN/dS low NPII
mammary gland epithelium development	1.69156	5	low dN/dS low NPII
maternal process involved in female pregnancy	2.66177	5	low dN/dS low NPII
monosaccharide transmembrane transport	3.71007	5	low dN/dS low NPII
morphogenesis of an epithelial sheet	1.59022	5	low dN/dS low NPII
mRNA catabolic process	4.95433	5	low dN/dS low NPII
multi-multicellular organism process	2.14334	5	low dN/dS low NPII
muscle adaptation	1.93399	5	low dN/dS low NPII
muscle hypertrophy	1.45712	5	low dN/dS low NPII
negative regulation of anion transmembrane transport	2.73241	5	low dN/dS low NPII
negative regulation of anion transport	2.72015	5	low dN/dS low NPII
negative regulation of fatty acid metabolic process	1.70009	5	low dN/dS low NPII
negative regulation of ion transmembrane transport	2.21636	5	low dN/dS low NPII
negative regulation of ion transport	2.44999	5	low dN/dS low NPII
negative regulation of lipid localization	1.5819	5	low dN/dS low NPII
negative regulation of oxidative stress-induced cell death	1.62198	5	low dN/dS low NPII
negative regulation of oxidative stress-induced intrinsic apoptotic signaling pathway	1.85249	5	low dN/dS low NPII
negative regulation of protein phosphorylation	2.40642	5	low dN/dS low NPII
negative regulation of transmembrane transport	2.21423	5	low dN/dS low NPII
negative regulation of transport	2.24472	5	low dN/dS low NPII
neuron death	2.23483	5	low dN/dS low NPII
nitric oxide biosynthetic process	2.42295	5	low dN/dS low NPII
nitric oxide metabolic process	2.40814	5	low dN/dS low NPII
organ growth	2.39816	5	low dN/dS low NPII
pattern recognition receptor signaling pathway	4.14001	5	low dN/dS low NPII
phosphatidylinositol 3-kinase signaling	3.41639	5	low dN/dS low NPII
polysaccharide biosynthetic process	4.73785	5	low dN/dS low NPII
polysaccharide metabolic process	4.40007	5	low dN/dS low NPII
positive regulation of anion transmembrane transport	3.5873	5	low dN/dS low NPII
positive regulation of anion transport	2.45329	5	low dN/dS low NPII
positive regulation of carbohydrate metabolic process	3.87177	5	low dN/dS low NPII
positive regulation of cardiac muscle hypertrophy	1.7116	5	low dN/dS low NPII
positive regulation of cell adhesion	1.98017	5	low dN/dS low NPII
positive regulation of cell cycle G1/S phase transition	1.81315	5	low dN/dS low NPII
positive regulation of cellular amide metabolic process	2.0071	5	low dN/dS low NPII
positive regulation of cellular carbohydrate metabolic process	4.09448	5	low dN/dS low NPII
positive regulation of G1/S transition of mitotic cell cycle	1.88445	5	low dN/dS low NPII
positive regulation of glucose import	3.85898	5	low dN/dS low NPII
positive regulation of glucose metabolic process	4.25467	5	low dN/dS low NPII
positive regulation of glucose transmembrane transport	3.78454	5	low dN/dS low NPII
positive regulation of glycogen biosynthetic process	4.7539	5	low dN/dS low NPII
positive regulation of glycogen metabolic process	4.73665	5	low dN/dS low NPII
positive regulation of growth	3.06115	5	low dN/dS low NPII
positive regulation of leukocyte cell-cell adhesion	2.0439	5	low dN/dS low NPII
positive regulation of lipid metabolic process	2.98545	5	low dN/dS low NPII
positive regulation of muscle hypertrophy	1.70551	5	low dN/dS low NPII
positive regulation of neuron death	1.72969	5	low dN/dS low NPII
positive regulation of nitric oxide biosynthetic process	2.70987	5	low dN/dS low NPII
positive regulation of nitric oxide metabolic process	2.70597	5	low dN/dS low NPII
positive regulation of protein-containing complex assembly	1.63099	5	low dN/dS low NPII
positive regulation of protein serine/threonine kinase activity	4.01035	5	low dN/dS low NPII
positive regulation of reactive oxygen species biosynthetic process	2.54995	5	low dN/dS low NPII
positive regulation of reactive oxygen species metabolic process	2.54326	5	low dN/dS low NPII
positive regulation of smooth muscle cell proliferation	2.78182	5	low dN/dS low NPII
positive regulation of translation	2.10605	5	low dN/dS low NPII
protein autophosphorylation	2.47414	5	low dN/dS low NPII
reactive nitrogen species metabolic process	2.40645	5	low dN/dS low NPII
regulation of anion transmembrane transport	4.50472	5	low dN/dS low NPII
regulation of autophagy	2.38856	5	low dN/dS low NPII
regulation of carbohydrate biosynthetic process	4.53747	5	low dN/dS low NPII
regulation of carbohydrate metabolic process	3.82969	5	low dN/dS low NPII
regulation of cardiac muscle hypertrophy	1.56366	5	low dN/dS low NPII
regulation of cell-cell adhesion	1.7595	5	low dN/dS low NPII
regulation of cellular carbohydrate metabolic process	4.17028	5	low dN/dS low NPII
regulation of cellular response to heat	2.3379	5	low dN/dS low NPII
regulation of DNA-binding transcription factor activity	3.43988	5	low dN/dS low NPII
regulation of epithelial cell proliferation	2.68204	5	low dN/dS low NPII
regulation of fatty acid beta-oxidation	3.8133	5	low dN/dS low NPII
regulation of fatty acid metabolic process	3.28921	5	low dN/dS low NPII
regulation of fatty acid oxidation	3.52716	5	low dN/dS low NPII
regulation of generation of precursor metabolites and energy	4.067	5	low dN/dS low NPII
regulation of glucan biosynthetic process	5.40615	5	low dN/dS low NPII
regulation of glucose import	4.19673	5	low dN/dS low NPII
regulation of glucose metabolic process	4.36053	5	low dN/dS low NPII
regulation of glucose transmembrane transport	4.01043	5	low dN/dS low NPII
regulation of glycogen biosynthetic process	5.40615	5	low dN/dS low NPII
regulation of glycogen metabolic process	5.28265	5	low dN/dS low NPII
regulation of lipid catabolic process	3.6536	5	low dN/dS low NPII
regulation of mononuclear cell migration	1.46782	5	low dN/dS low NPII
regulation of mRNA catabolic process	5.31817	5	low dN/dS low NPII
regulation of mRNA metabolic process	4.69419	5	low dN/dS low NPII
regulation of mRNA stability	5.39832	5	low dN/dS low NPII
regulation of muscle adaptation	2.00035	5	low dN/dS low NPII
regulation of muscle hypertrophy	1.55282	5	low dN/dS low NPII
regulation of neuron death	2.29177	5	low dN/dS low NPII
regulation of nitric oxide biosynthetic process	2.52285	5	low dN/dS low NPII
regulation of nitric oxide metabolic process	2.51396	5	low dN/dS low NPII
regulation of oxidative stress-induced intrinsic apoptotic signaling pathway	1.75476	5	low dN/dS low NPII
regulation of polysaccharide biosynthetic process	5.28261	5	low dN/dS low NPII
regulation of polysaccharide metabolic process	5.17996	5	low dN/dS low NPII
regulation of protein serine/threonine kinase activity	4.09909	5	low dN/dS low NPII
regulation of reactive oxygen species biosynthetic process	2.61209	5	low dN/dS low NPII
regulation of reactive oxygen species metabolic process	2.45431	5	low dN/dS low NPII
regulation of RNA stability	5.36804	5	low dN/dS low NPII
regulation of striated muscle cell differentiation	1.47228	5	low dN/dS low NPII
regulation of translation	2.45181	5	low dN/dS low NPII
response to cadmium ion	1.5744	5	low dN/dS low NPII
response to decreased oxygen levels	3.23032	5	low dN/dS low NPII
response to heat	3.49887	5	low dN/dS low NPII
response to hypoxia	3.25884	5	low dN/dS low NPII
response to insulin	4.65815	5	low dN/dS low NPII
response to nutrient levels	2.47	5	low dN/dS low NPII
response to oxygen levels	3.16329	5	low dN/dS low NPII
response to peptide hormone	4.20463	5	low dN/dS low NPII
response to temperature stimulus	3.23725	5	low dN/dS low NPII
RNA catabolic process	4.88409	5	low dN/dS low NPII
striated muscle hypertrophy	1.45998	5	low dN/dS low NPII
T cell activation	2.581	5	low dN/dS low NPII
toll-like receptor signaling pathway	4.02379	5	low dN/dS low NPII
translational initiation	3.08643	5	low dN/dS low NPII
aging	2.63956	4	low dN/dS low NPII
ameboidal-type cell migration	2.52249	4	low dN/dS low NPII
apoptotic mitochondrial changes	1.43513	4	low dN/dS low NPII
brown fat cell differentiation	1.70934	4	low dN/dS low NPII
calcineurin-mediated signaling	1.69031	4	low dN/dS low NPII
calcineurin-NFAT signaling cascade	1.71254	4	low dN/dS low NPII
carbohydrate homeostasis	3.09698	4	low dN/dS low NPII
cardiac cell development	1.53015	4	low dN/dS low NPII
cardiac muscle cell development	1.55298	4	low dN/dS low NPII
cardiac muscle tissue growth	1.50095	4	low dN/dS low NPII
cell aging	1.53117	4	low dN/dS low NPII
cell cycle arrest	1.91778	4	low dN/dS low NPII
cell death in response to oxidative stress	1.52828	4	low dN/dS low NPII
cell growth	2.09176	4	low dN/dS low NPII
cell growth involved in cardiac muscle cell development	1.75876	4	low dN/dS low NPII
cell migration involved in sprouting angiogenesis	1.49888	4	low dN/dS low NPII
cellular hormone metabolic process	13.4624	4	low dN/dS low NPII
cellular response to amino acid starvation	1.69326	4	low dN/dS low NPII
cellular response to inorganic substance	1.53251	4	low dN/dS low NPII
cellular response to lipoprotein particle stimulus	1.75125	4	low dN/dS low NPII
cellular response to mechanical stimulus	1.59379	4	low dN/dS low NPII
cellular response to metal ion	1.58081	4	low dN/dS low NPII
cellular response to starvation	1.6868	4	low dN/dS low NPII
circadian behavior	1.62551	4	low dN/dS low NPII
cognition	2.00202	4	low dN/dS low NPII
contractile actin filament bundle assembly	1.79435	4	low dN/dS low NPII
cytoplasmic translational initiation	1.70046	4	low dN/dS low NPII
embryonic placenta development	1.54569	4	low dN/dS low NPII
endocrine system development	1.92559	4	low dN/dS low NPII
epiboly	1.74276	4	low dN/dS low NPII
epiboly involved in wound healing	1.75125	4	low dN/dS low NPII
epithelial cell migration	2.6724	4	low dN/dS low NPII
epithelium migration	2.67063	4	low dN/dS low NPII
fatty acid transport	2.20285	4	low dN/dS low NPII
feeding behavior	1.51735	4	low dN/dS low NPII
gland development	1.59542	4	low dN/dS low NPII
glucose homeostasis	3.09715	4	low dN/dS low NPII
heart growth	1.48194	4	low dN/dS low NPII
heart valve development	1.61157	4	low dN/dS low NPII
heart valve morphogenesis	1.64841	4	low dN/dS low NPII
hormone metabolic process	11.6485	4	low dN/dS low NPII
inositol phosphate-mediated signaling	1.65348	4	low dN/dS low NPII
intracellular receptor signaling pathway	4.74184	4	low dN/dS low NPII
leukocyte cell-cell adhesion	2.1763	4	low dN/dS low NPII
locomotor rhythm	1.91971	4	low dN/dS low NPII
lymphocyte migration	1.43984	4	low dN/dS low NPII
macroautophagy	2.63081	4	low dN/dS low NPII
mammary gland development	1.57918	4	low dN/dS low NPII
maternal placenta development	1.76952	4	low dN/dS low NPII
memory	2.14294	4	low dN/dS low NPII
mRNA stabilization	1.60561	4	low dN/dS low NPII
muscle cell differentiation	2.07517	4	low dN/dS low NPII
muscle cell migration	1.42281	4	low dN/dS low NPII
myotube differentiation	1.4525	4	low dN/dS low NPII
negative regulation of apoptotic signaling pathway	1.96185	4	low dN/dS low NPII
negative regulation of catabolic process	2.06659	4	low dN/dS low NPII
negative regulation of cell size	3.48317	4	low dN/dS low NPII
negative regulation of cellular catabolic process	2.191	4	low dN/dS low NPII
negative regulation of cellular response to insulin stimulus	1.69903	4	low dN/dS low NPII
negative regulation of extrinsic apoptotic signaling pathway	2.1397	4	low dN/dS low NPII
negative regulation of extrinsic apoptotic signaling pathway in absence of ligand	1.70576	4	low dN/dS low NPII
negative regulation of insulin receptor signaling pathway	1.71075	4	low dN/dS low NPII
negative regulation of intrinsic apoptotic signaling pathway	1.51024	4	low dN/dS low NPII
negative regulation of JNK cascade	2.53766	4	low dN/dS low NPII
negative regulation of kinase activity	1.94598	4	low dN/dS low NPII
negative regulation of lipid catabolic process	1.8619	4	low dN/dS low NPII
negative regulation of mitochondrion organization	1.69031	4	low dN/dS low NPII
negative regulation of protein modification by small protein conjugation or removal	2.80408	4	low dN/dS low NPII
negative regulation of protein ubiquitination	2.9001	4	low dN/dS low NPII
negative regulation of release of cytochrome c from mitochondria	1.93622	4	low dN/dS low NPII
negative regulation of signal transduction in absence of ligand	1.70576	4	low dN/dS low NPII
negative regulation of small molecule metabolic process	1.49799	4	low dN/dS low NPII
negative regulation of stress-activated MAPK cascade	2.44163	4	low dN/dS low NPII
negative regulation of stress-activated protein kinase signaling cascade	2.44163	4	low dN/dS low NPII
ossification	2.29932	4	low dN/dS low NPII
osteoblast differentiation	1.65246	4	low dN/dS low NPII
osteoclast differentiation	1.49212	4	low dN/dS low NPII
pancreas development	1.94741	4	low dN/dS low NPII
peptidyl-serine modification	3.64721	4	low dN/dS low NPII
peptidyl-serine phosphorylation	3.67116	4	low dN/dS low NPII
peptidyl-threonine modification	3.07884	4	low dN/dS low NPII
peptidyl-threonine phosphorylation	3.1028	4	low dN/dS low NPII
physiological cardiac muscle hypertrophy	1.75876	4	low dN/dS low NPII
physiological muscle hypertrophy	1.75876	4	low dN/dS low NPII
positive regulation of actin filament bundle assembly	1.60721	4	low dN/dS low NPII
positive regulation of cardiac muscle tissue growth	1.71498	4	low dN/dS low NPII
positive regulation of catabolic process	2.65259	4	low dN/dS low NPII
positive regulation of cell activation	2.54126	4	low dN/dS low NPII
positive regulation of cell cycle	2.22324	4	low dN/dS low NPII
positive regulation of cell growth involved in cardiac muscle cell development	2.03147	4	low dN/dS low NPII
positive regulation of cellular catabolic process	2.78186	4	low dN/dS low NPII
positive regulation of developmental growth	3.1828	4	low dN/dS low NPII
positive regulation of endothelial cell proliferation	3.59154	4	low dN/dS low NPII
positive regulation of epidermal growth factor receptor signaling pathway	1.74569	4	low dN/dS low NPII
positive regulation of epithelial cell proliferation	3.42092	4	low dN/dS low NPII
positive regulation of ERBB signaling pathway	1.73411	4	low dN/dS low NPII
positive regulation of fat cell differentiation	1.61158	4	low dN/dS low NPII
positive regulation of heart growth	1.6947	4	low dN/dS low NPII
positive regulation of ion transmembrane transport	3.47715	4	low dN/dS low NPII
positive regulation of leukocyte activation	2.56601	4	low dN/dS low NPII
positive regulation of leukocyte proliferation	2.10948	4	low dN/dS low NPII
positive regulation of lipid biosynthetic process	2.60169	4	low dN/dS low NPII
positive regulation of monooxygenase activity	1.78043	4	low dN/dS low NPII
positive regulation of muscle cell differentiation	1.51054	4	low dN/dS low NPII
positive regulation of nitric-oxide synthase activity	1.8709	4	low dN/dS low NPII
positive regulation of organ growth	3.19979	4	low dN/dS low NPII
positive regulation of oxidoreductase activity	1.65539	4	low dN/dS low NPII
positive regulation of peptidyl-tyrosine phosphorylation	1.81035	4	low dN/dS low NPII
positive regulation of protein localization to nucleus	1.53967	4	low dN/dS low NPII
positive regulation of secretion	1.96118	4	low dN/dS low NPII
positive regulation of small molecule metabolic process	3.96427	4	low dN/dS low NPII
positive regulation of stress fiber assembly	1.65332	4	low dN/dS low NPII
positive regulation of striated muscle cell differentiation	1.659	4	low dN/dS low NPII
positive regulation of T cell activation	2.08509	4	low dN/dS low NPII
positive regulation of transcription by RNA polymerase I	1.81357	4	low dN/dS low NPII
positive regulation of transmembrane transport	3.47715	4	low dN/dS low NPII
primary alcohol metabolic process	6.48547	4	low dN/dS low NPII
protein-DNA complex assembly	3.53846	4	low dN/dS low NPII
protein-DNA complex subunit organization	3.40591	4	low dN/dS low NPII
regulation of actin filament bundle assembly	1.79864	4	low dN/dS low NPII
regulation of actin filament organization	1.64822	4	low dN/dS low NPII
regulation of actomyosin structure organization	1.8027	4	low dN/dS low NPII
regulation of anatomical structure size	2.46032	4	low dN/dS low NPII
regulation of behavior	1.61544	4	low dN/dS low NPII
regulation of brown fat cell differentiation	1.89549	4	low dN/dS low NPII
regulation of calcineurin-mediated signaling	1.75876	4	low dN/dS low NPII
regulation of calcineurin-NFAT signaling cascade	1.75998	4	low dN/dS low NPII
regulation of calcium-mediated signaling	1.58992	4	low dN/dS low NPII
regulation of cardiac muscle tissue growth	1.57902	4	low dN/dS low NPII
regulation of cell growth	2.17911	4	low dN/dS low NPII
regulation of cell growth involved in cardiac muscle cell development	1.85544	4	low dN/dS low NPII
regulation of cellular amide metabolic process	2.61809	4	low dN/dS low NPII
regulation of cellular response to insulin stimulus	2.39032	4	low dN/dS low NPII
regulation of cellular response to oxidative stress	1.54265	4	low dN/dS low NPII
regulation of developmental growth	2.753	4	low dN/dS low NPII
regulation of epidermal growth factor receptor signaling pathway	1.52828	4	low dN/dS low NPII
regulation of ERBB signaling pathway	1.50814	4	low dN/dS low NPII
regulation of extrinsic apoptotic signaling pathway in absence of ligand	1.65018	4	low dN/dS low NPII
regulation of fat cell differentiation	2.37824	4	low dN/dS low NPII
regulation of feeding behavior	1.8619	4	low dN/dS low NPII
regulation of heart growth	1.55298	4	low dN/dS low NPII
regulation of insulin receptor signaling pathway	2.37298	4	low dN/dS low NPII
regulation of leukocyte cell-cell adhesion	1.96525	4	low dN/dS low NPII
regulation of lymphocyte migration	1.60427	4	low dN/dS low NPII
regulation of macroautophagy	3.06913	4	low dN/dS low NPII
regulation of MAP kinase activity	3.94462	4	low dN/dS low NPII
regulation of mitochondrial membrane potential	1.56848	4	low dN/dS low NPII
regulation of monooxygenase activity	1.61544	4	low dN/dS low NPII
regulation of neuron differentiation	1.69751	4	low dN/dS low NPII
regulation of nitric-oxide synthase activity	1.67916	4	low dN/dS low NPII
regulation of organ growth	2.84068	4	low dN/dS low NPII
regulation of osteoclast differentiation	1.59654	4	low dN/dS low NPII
regulation of oxidative stress-induced cell death	1.60746	4	low dN/dS low NPII
regulation of oxidoreductase activity	1.47253	4	low dN/dS low NPII
regulation of peptidyl-tyrosine phosphorylation	1.66804	4	low dN/dS low NPII
regulation of phosphoprotein phosphatase activity	1.43791	4	low dN/dS low NPII
regulation of protein localization to plasma membrane	1.85714	4	low dN/dS low NPII
regulation of release of cytochrome c from mitochondria	1.6947	4	low dN/dS low NPII
regulation of response to oxidative stress	1.51735	4	low dN/dS low NPII
regulation of stress-activated MAPK cascade	1.90775	4	low dN/dS low NPII
regulation of stress-activated protein kinase signaling cascade	1.9047	4	low dN/dS low NPII
regulation of stress fiber assembly	1.83369	4	low dN/dS low NPII
regulation of transcription by RNA polymerase I	1.7409	4	low dN/dS low NPII
regulation of translational initiation	2.52805	4	low dN/dS low NPII
regulation of Wnt signaling pathway	2.33225	4	low dN/dS low NPII
release of cytochrome c from mitochondria	1.64109	4	low dN/dS low NPII
response to alcohol	2.10016	4	low dN/dS low NPII
response to amino acid starvation	1.68272	4	low dN/dS low NPII
response to epidermal growth factor	2.1102	4	low dN/dS low NPII
response to extracellular stimulus	2.71681	4	low dN/dS low NPII
response to fluid shear stress	1.70411	4	low dN/dS low NPII
response to food	2.92212	4	low dN/dS low NPII
response to lipopolysaccharide	1.8246	4	low dN/dS low NPII
response to lipoprotein particle	1.75413	4	low dN/dS low NPII
response to mechanical stimulus	1.92334	4	low dN/dS low NPII
response to molecule of bacterial origin	1.79979	4	low dN/dS low NPII
response to starvation	1.61668	4	low dN/dS low NPII
response to transforming growth factor beta	3.531	4	low dN/dS low NPII
rhythmic behavior	1.62399	4	low dN/dS low NPII
sensory perception of pain	1.52111	4	low dN/dS low NPII
steroid metabolic process	10.5541	4	low dN/dS low NPII
stress fiber assembly	1.79435	4	low dN/dS low NPII
striated muscle cell differentiation	2.24098	4	low dN/dS low NPII
synapse organization	1.73331	4	low dN/dS low NPII
T-helper 1 type immune response	1.70264	4	low dN/dS low NPII
tissue migration	2.66704	4	low dN/dS low NPII
transcription by RNA polymerase I	1.9138	4	low dN/dS low NPII
wound healing, spreading of cells	1.75125	4	low dN/dS low NPII
actin filament bundle assembly	1.78359	3	low dN/dS low NPII
actin filament bundle organization	1.77717	3	low dN/dS low NPII
actin filament polymerization	1.67194	3	low dN/dS low NPII
actin polymerization or depolymerization	1.62673	3	low dN/dS low NPII
activation of MAPK activity	5.31481	3	low dN/dS low NPII
actomyosin structure organization	1.69545	3	low dN/dS low NPII
alcohol metabolic process	7.14172	3	low dN/dS low NPII
alpha-beta T cell activation	1.49977	3	low dN/dS low NPII
alpha-beta T cell activation involved in immune response	1.63041	3	low dN/dS low NPII
alpha-beta T cell differentiation	1.50638	3	low dN/dS low NPII
alpha-beta T cell differentiation involved in immune response	1.63041	3	low dN/dS low NPII
alpha-beta T cell lineage commitment	1.90795	3	low dN/dS low NPII
amyloid-beta clearance	2.59512	3	low dN/dS low NPII
anoikis	3.42424	3	low dN/dS low NPII
arachidonic acid metabolic process	8.44629	3	low dN/dS low NPII
associative learning	1.62828	3	low dN/dS low NPII
axon ensheathment	2.77903	3	low dN/dS low NPII
behavioral defense response	1.65243	3	low dN/dS low NPII
behavioral fear response	1.65701	3	low dN/dS low NPII
biological process involved in intraspecies interaction between organisms	1.69601	3	low dN/dS low NPII
blood vessel diameter maintenance	1.46443	3	low dN/dS low NPII
canonical Wnt signaling pathway	3.17106	3	low dN/dS low NPII
cardiocyte differentiation	1.50536	3	low dN/dS low NPII
CD4-positive or CD8-positive, alpha-beta T cell lineage commitment	1.89621	3	low dN/dS low NPII
CD4-positive, alpha-beta T cell activation	1.52316	3	low dN/dS low NPII
CD4-positive, alpha-beta T cell differentiation	1.57892	3	low dN/dS low NPII
CD4-positive, alpha-beta T cell differentiation involved in immune response	1.63051	3	low dN/dS low NPII
CD4-positive, alpha-beta T cell lineage commitment	1.92286	3	low dN/dS low NPII
cell fate commitment	1.45848	3	low dN/dS low NPII
cellular process involved in reproduction in multicellular organism	2.94539	3	low dN/dS low NPII
cellular response to acid chemical	2.06091	3	low dN/dS low NPII
cellular response to amino acid stimulus	2.10785	3	low dN/dS low NPII
cellular response to biotic stimulus	1.39929	3	low dN/dS low NPII
cellular response to catecholamine stimulus	3.23239	3	low dN/dS low NPII
cellular response to dopamine	3.59081	3	low dN/dS low NPII
cellular response to epidermal growth factor stimulus	2.29459	3	low dN/dS low NPII
cellular response to interleukin-1	5.16898	3	low dN/dS low NPII
cellular response to ketone	2.44719	3	low dN/dS low NPII
cellular response to leucine	2.78437	3	low dN/dS low NPII
cellular response to leucine starvation	2.11635	3	low dN/dS low NPII
cellular response to lipopolysaccharide	1.44045	3	low dN/dS low NPII
cellular response to molecule of bacterial origin	1.42828	3	low dN/dS low NPII
cellular response to monoamine stimulus	3.23239	3	low dN/dS low NPII
cellular response to nerve growth factor stimulus	2.26342	3	low dN/dS low NPII
cellular response to oxidised low-density lipoprotein particle stimulus	2.08715	3	low dN/dS low NPII
cellular response to prostaglandin E stimulus	2.0005	3	low dN/dS low NPII
cellular response to prostaglandin stimulus	1.92286	3	low dN/dS low NPII
cellular response to reactive oxygen species	1.48799	3	low dN/dS low NPII
cellular response to steroid hormone stimulus	1.69248	3	low dN/dS low NPII
cellular response to transforming growth factor beta stimulus	4.05075	3	low dN/dS low NPII
cellular response to vascular endothelial growth factor stimulus	1.61563	3	low dN/dS low NPII
cellular response to xenobiotic stimulus	17.1571	3	low dN/dS low NPII
chemical synaptic transmission, postsynaptic	1.51161	3	low dN/dS low NPII
circadian rhythm	1.53355	3	low dN/dS low NPII
cytoplasmic translation	1.51976	3	low dN/dS low NPII
dendritic spine development	1.52517	3	low dN/dS low NPII
diencephalon development	1.54444	3	low dN/dS low NPII
diterpenoid metabolic process	10.9222	3	low dN/dS low NPII
DNA biosynthetic process	4.35037	3	low dN/dS low NPII
drug metabolic process	8.70465	3	low dN/dS low NPII
eating behavior	1.80943	3	low dN/dS low NPII
endocrine pancreas development	2.28249	3	low dN/dS low NPII
endoderm development	1.54097	3	low dN/dS low NPII
endoderm formation	1.60482	3	low dN/dS low NPII
endodermal cell differentiation	1.64095	3	low dN/dS low NPII
endothelial cell migration	1.92528	3	low dN/dS low NPII
endothelial cell proliferation	3.86465	3	low dN/dS low NPII
ensheathment of neurons	2.77903	3	low dN/dS low NPII
epidermal growth factor receptor signaling pathway	1.94899	3	low dN/dS low NPII
epithelial cell apoptotic process	1.94286	3	low dN/dS low NPII
ERBB signaling pathway	1.87984	3	low dN/dS low NPII
establishment of protein localization to membrane	1.79256	3	low dN/dS low NPII
estrogen metabolic process	12.5356	3	low dN/dS low NPII
excitatory postsynaptic potential	1.52316	3	low dN/dS low NPII
execution phase of apoptosis	1.53734	3	low dN/dS low NPII
extrinsic apoptotic signaling pathway	2.44968	3	low dN/dS low NPII
extrinsic apoptotic signaling pathway in absence of ligand	1.63041	3	low dN/dS low NPII
fat-soluble vitamin metabolic process	2.76631	3	low dN/dS low NPII
fat cell differentiation	2.43722	3	low dN/dS low NPII
fear response	1.63179	3	low dN/dS low NPII
fibroblast migration	1.72871	3	low dN/dS low NPII
flavonoid metabolic process	14.0666	3	low dN/dS low NPII
formation of primary germ layer	1.44799	3	low dN/dS low NPII
G1/S transition of mitotic cell cycle	2.31428	3	low dN/dS low NPII
germ cell development	3.15776	3	low dN/dS low NPII
glial cell development	1.49312	3	low dN/dS low NPII
glial cell proliferation	1.71482	3	low dN/dS low NPII
hyaluronan metabolic process	1.75487	3	low dN/dS low NPII
I-kappaB phosphorylation	1.92286	3	low dN/dS low NPII
icosanoid metabolic process	7.68341	3	low dN/dS low NPII
import into cell	2.01674	3	low dN/dS low NPII
interleukin-1-mediated signaling pathway	5.67799	3	low dN/dS low NPII
isoprenoid metabolic process	11.5901	3	low dN/dS low NPII
keratinocyte migration	1.95381	3	low dN/dS low NPII
labyrinthine layer blood vessel development	1.95381	3	low dN/dS low NPII
labyrinthine layer development	1.72871	3	low dN/dS low NPII
lamellipodium assembly	1.61563	3	low dN/dS low NPII
lamellipodium organization	1.55039	3	low dN/dS low NPII
learning	1.47214	3	low dN/dS low NPII
learning or memory	2.00797	3	low dN/dS low NPII
leukocyte homeostasis	1.58703	3	low dN/dS low NPII
leukocyte proliferation	2.1481	3	low dN/dS low NPII
lipid transport	1.78407	3	low dN/dS low NPII
long-chain fatty acid metabolic process	7.3144	3	low dN/dS low NPII
long-term memory	2.87943	3	low dN/dS low NPII
lymphocyte activation involved in immune response	1.40542	3	low dN/dS low NPII
lymphocyte costimulation	2.18699	3	low dN/dS low NPII
lymphocyte homeostasis	1.66666	3	low dN/dS low NPII
lysosome organization	1.61807	3	low dN/dS low NPII
lytic vacuole organization	1.61807	3	low dN/dS low NPII
maintenance of protein localization in organelle	1.74044	3	low dN/dS low NPII
maintenance of protein location	1.54079	3	low dN/dS low NPII
maintenance of protein location in cell	1.63892	3	low dN/dS low NPII
mammary gland epithelial cell differentiation	2.01897	3	low dN/dS low NPII
mesenchymal cell differentiation	1.40166	3	low dN/dS low NPII
mononuclear cell migration	1.44603	3	low dN/dS low NPII
mucopolysaccharide metabolic process	1.48549	3	low dN/dS low NPII
multicellular organism growth	1.86908	3	low dN/dS low NPII
multicellular organismal movement	2.67503	3	low dN/dS low NPII
muscle atrophy	3.29876	3	low dN/dS low NPII
muscle cell apoptotic process	1.47384	3	low dN/dS low NPII
muscle cell proliferation	3.25614	3	low dN/dS low NPII
muscle contraction	2.02053	3	low dN/dS low NPII
muscle system process	1.89267	3	low dN/dS low NPII
muscle tissue development	1.99141	3	low dN/dS low NPII
musculoskeletal movement	2.67503	3	low dN/dS low NPII
myelin maintenance	1.9655	3	low dN/dS low NPII
myelination	2.78553	3	low dN/dS low NPII
myelination in peripheral nervous system	1.86293	3	low dN/dS low NPII
ncRNA transcription	1.50079	3	low dN/dS low NPII
negative regulation of autophagy	2.99274	3	low dN/dS low NPII
negative regulation of binding	1.48799	3	low dN/dS low NPII
negative regulation of calcineurin-mediated signaling	2.0005	3	low dN/dS low NPII
negative regulation of calcineurin-NFAT signaling cascade	2.0005	3	low dN/dS low NPII
negative regulation of calcium-mediated signaling	1.92286	3	low dN/dS low NPII
negative regulation of cysteine-type endopeptidase activity	1.58295	3	low dN/dS low NPII
negative regulation of cysteine-type endopeptidase activity involved in apoptotic process	1.61563	3	low dN/dS low NPII
negative regulation of epithelial cell apoptotic process	2.25213	3	low dN/dS low NPII
negative regulation of fatty acid oxidation	2.06191	3	low dN/dS low NPII
negative regulation of leukocyte migration	1.72486	3	low dN/dS low NPII
negative regulation of lymphocyte migration	2.0005	3	low dN/dS low NPII
negative regulation of macroautophagy	3.42041	3	low dN/dS low NPII
negative regulation of MAPK cascade	2.04739	3	low dN/dS low NPII
negative regulation of mononuclear cell migration	1.88527	3	low dN/dS low NPII
negative regulation of mRNA catabolic process	1.65759	3	low dN/dS low NPII
negative regulation of mRNA metabolic process	1.55057	3	low dN/dS low NPII
negative regulation of muscle adaptation	2.03417	3	low dN/dS low NPII
negative regulation of muscle cell apoptotic process	1.62648	3	low dN/dS low NPII
negative regulation of neuron death	1.79926	3	low dN/dS low NPII
negative regulation of Notch signaling pathway	1.75487	3	low dN/dS low NPII
negative regulation of protein kinase activity	1.97324	3	low dN/dS low NPII
negative regulation of protein kinase B signaling	1.64702	3	low dN/dS low NPII
negative regulation of protein serine/threonine kinase activity	1.7799	3	low dN/dS low NPII
negative regulation of RNA catabolic process	1.62001	3	low dN/dS low NPII
negative regulation of transferase activity	2.09483	3	low dN/dS low NPII
negative regulation of transforming growth factor beta receptor signaling pathway	5.2604	3	low dN/dS low NPII
negative regulation of transmembrane receptor protein serine/threonine kinase signaling pathway	4.76672	3	low dN/dS low NPII
neuron maturation	1.72658	3	low dN/dS low NPII
nuclear division	1.70692	3	low dN/dS low NPII
nucleobase biosynthetic process	1.95381	3	low dN/dS low NPII
nucleobase metabolic process	1.7866	3	low dN/dS low NPII
nucleolar large rRNA transcription by RNA polymerase I	1.9655	3	low dN/dS low NPII
nucleus localization	1.87247	3	low dN/dS low NPII
olefinic compound metabolic process	8.16054	3	low dN/dS low NPII
oligodendrocyte differentiation	1.54068	3	low dN/dS low NPII
organelle fission	1.64415	3	low dN/dS low NPII
organic acid transport	1.97106	3	low dN/dS low NPII
organic hydroxy compound catabolic process	2.76184	3	low dN/dS low NPII
peptidyl-tyrosine modification	2.09211	3	low dN/dS low NPII
peptidyl-tyrosine phosphorylation	2.0947	3	low dN/dS low NPII
peripheral nervous system axon ensheathment	1.86293	3	low dN/dS low NPII
peripheral nervous system development	1.60765	3	low dN/dS low NPII
placenta blood vessel development	1.80943	3	low dN/dS low NPII
placenta development	1.51923	3	low dN/dS low NPII
plasma membrane organization	1.48549	3	low dN/dS low NPII
porphyrin-containing compound metabolic process	2.37591	3	low dN/dS low NPII
positive regulation of actin filament polymerization	1.93626	3	low dN/dS low NPII
positive regulation of behavior	1.85128	3	low dN/dS low NPII
positive regulation of blood vessel endothelial cell migration	2.10767	3	low dN/dS low NPII
positive regulation of cell cycle phase transition	1.90701	3	low dN/dS low NPII
positive regulation of cell cycle process	2.0066	3	low dN/dS low NPII
positive regulation of cell growth	3.07063	3	low dN/dS low NPII
positive regulation of cyclin-dependent protein kinase activity	1.7866	3	low dN/dS low NPII
positive regulation of cyclin-dependent protein serine/threonine kinase activity	1.80943	3	low dN/dS low NPII
positive regulation of cytoplasmic translation	2.06191	3	low dN/dS low NPII
positive regulation of cytoskeleton organization	1.61741	3	low dN/dS low NPII
positive regulation of dendritic spine development	1.74044	3	low dN/dS low NPII
positive regulation of dephosphorylation	1.66223	3	low dN/dS low NPII
positive regulation of DNA metabolic process	1.4396	3	low dN/dS low NPII
positive regulation of epithelial cell migration	2.97713	3	low dN/dS low NPII
positive regulation of epithelial to mesenchymal transition	1.69897	3	low dN/dS low NPII
positive regulation of fibroblast migration	2.0005	3	low dN/dS low NPII
positive regulation of glial cell differentiation	1.74044	3	low dN/dS low NPII
positive regulation of glial cell proliferation	1.95381	3	low dN/dS low NPII
positive regulation of gliogenesis	1.64366	3	low dN/dS low NPII
positive regulation of immune effector process	4.05694	3	low dN/dS low NPII
positive regulation of keratinocyte migration	2.06191	3	low dN/dS low NPII
positive regulation of lamellipodium assembly	1.8169	3	low dN/dS low NPII
positive regulation of lamellipodium organization	1.76725	3	low dN/dS low NPII
positive regulation of lipase activity	1.72508	3	low dN/dS low NPII
positive regulation of lymphocyte activation	2.95126	3	low dN/dS low NPII
positive regulation of lymphocyte proliferation	2.37222	3	low dN/dS low NPII
positive regulation of MAP kinase activity	4.90891	3	low dN/dS low NPII
positive regulation of membrane potential	1.98256	3	low dN/dS low NPII
positive regulation of mitochondrial membrane potential	2.08715	3	low dN/dS low NPII
positive regulation of mitotic cell cycle	2.83067	3	low dN/dS low NPII
positive regulation of mitotic cell cycle phase transition	1.95894	3	low dN/dS low NPII
positive regulation of mononuclear cell proliferation	2.37113	3	low dN/dS low NPII
positive regulation of muscle adaptation	2.01897	3	low dN/dS low NPII
positive regulation of muscle organ development	1.83859	3	low dN/dS low NPII
positive regulation of muscle tissue development	1.82848	3	low dN/dS low NPII
positive regulation of myotube differentiation	2.0005	3	low dN/dS low NPII
positive regulation of nervous system process	1.7866	3	low dN/dS low NPII
positive regulation of oligodendrocyte differentiation	1.89621	3	low dN/dS low NPII
positive regulation of peptidyl-serine phosphorylation	1.90701	3	low dN/dS low NPII
positive regulation of phosphatase activity	1.78837	3	low dN/dS low NPII
positive regulation of phosphoprotein phosphatase activity	1.90795	3	low dN/dS low NPII
positive regulation of plasma membrane bounded cell projection assembly	1.50849	3	low dN/dS low NPII
positive regulation of proteasomal protein catabolic process	1.50079	3	low dN/dS low NPII
positive regulation of proteasomal ubiquitin-dependent protein catabolic process	1.55057	3	low dN/dS low NPII
positive regulation of protein dephosphorylation	1.72658	3	low dN/dS low NPII
positive regulation of protein localization to cell periphery	2.14158	3	low dN/dS low NPII
positive regulation of protein localization to cell surface	1.95381	3	low dN/dS low NPII
positive regulation of protein localization to membrane	2.32328	3	low dN/dS low NPII
positive regulation of protein localization to plasma membrane	2.18515	3	low dN/dS low NPII
positive regulation of protein polymerization	1.82179	3	low dN/dS low NPII
positive regulation of response to wounding	1.61563	3	low dN/dS low NPII
positive regulation of secretion by cell	2.09747	3	low dN/dS low NPII
positive regulation of skeletal muscle tissue development	1.87543	3	low dN/dS low NPII
positive regulation of smooth muscle cell migration	1.66162	3	low dN/dS low NPII
positive regulation of sodium ion transport	1.77873	3	low dN/dS low NPII
positive regulation of striated muscle tissue development	1.83859	3	low dN/dS low NPII
positive regulation of supramolecular fiber organization	1.64613	3	low dN/dS low NPII
positive regulation of T cell proliferation	1.94857	3	low dN/dS low NPII
positive regulation of transcription by RNA polymerase III	2.75669	3	low dN/dS low NPII
positive regulation of transcription of nucleolar large rRNA by RNA polymerase I	2.11635	3	low dN/dS low NPII
positive regulation of translational initiation	2.91164	3	low dN/dS low NPII
positive regulation of ubiquitin-dependent protein catabolic process	1.51405	3	low dN/dS low NPII
positive regulation of vasoconstriction	1.79775	3	low dN/dS low NPII
positive regulation of wound healing	1.65759	3	low dN/dS low NPII
positive T cell selection	1.77117	3	low dN/dS low NPII
post-embryonic development	1.59777	3	low dN/dS low NPII
proteasomal protein catabolic process	3.82944	3	low dN/dS low NPII
proteasome-mediated ubiquitin-dependent protein catabolic process	4.00462	3	low dN/dS low NPII
protein deubiquitination	4.81031	3	low dN/dS low NPII
protein localization to cell surface	1.63041	3	low dN/dS low NPII
protein modification by small protein removal	4.74537	3	low dN/dS low NPII
protein targeting	4.07926	3	low dN/dS low NPII
protein targeting to membrane	2.13668	3	low dN/dS low NPII
pyrimidine-containing compound biosynthetic process	1.74759	3	low dN/dS low NPII
pyrimidine-containing compound metabolic process	1.56238	3	low dN/dS low NPII
pyrimidine nucleobase metabolic process	1.98256	3	low dN/dS low NPII
quinone metabolic process	2.43144	3	low dN/dS low NPII
Ras protein signal transduction	1.96428	3	low dN/dS low NPII
receptor internalization	1.34909	3	low dN/dS low NPII
regulation of actin filament length	1.67514	3	low dN/dS low NPII
regulation of actin filament polymerization	1.71523	3	low dN/dS low NPII
regulation of actin polymerization or depolymerization	1.6762	3	low dN/dS low NPII
regulation of apoptotic signaling pathway	2.28306	3	low dN/dS low NPII
regulation of canonical Wnt signaling pathway	2.71736	3	low dN/dS low NPII
regulation of cell cycle G1/S phase transition	1.6609	3	low dN/dS low NPII
regulation of cell maturation	1.90795	3	low dN/dS low NPII
regulation of cell size	3.01623	3	low dN/dS low NPII
regulation of cellular component size	2.89442	3	low dN/dS low NPII
regulation of cellular protein catabolic process	1.46505	3	low dN/dS low NPII
regulation of cellular response to transforming growth factor beta stimulus	4.79772	3	low dN/dS low NPII
regulation of circadian rhythm	1.47881	3	low dN/dS low NPII
regulation of cyclin-dependent protein kinase activity	1.51161	3	low dN/dS low NPII
regulation of cyclin-dependent protein serine/threonine kinase activity	1.52156	3	low dN/dS low NPII
regulation of cysteine-type endopeptidase activity	1.48096	3	low dN/dS low NPII
regulation of cysteine-type endopeptidase activity involved in apoptotic process	1.50387	3	low dN/dS low NPII
regulation of cytoplasmic translation	1.90795	3	low dN/dS low NPII
regulation of dendritic spine development	1.65519	3	low dN/dS low NPII
regulation of deoxyribonuclease activity	2.11635	3	low dN/dS low NPII
regulation of endothelial cell proliferation	3.92769	3	low dN/dS low NPII
regulation of epithelial cell apoptotic process	2.01709	3	low dN/dS low NPII
regulation of epithelial cell migration	2.65088	3	low dN/dS low NPII
regulation of epithelial to mesenchymal transition	1.52316	3	low dN/dS low NPII
regulation of exocytosis	1.65922	3	low dN/dS low NPII
regulation of extrinsic apoptotic signaling pathway	2.20616	3	low dN/dS low NPII
regulation of fibroblast migration	1.77873	3	low dN/dS low NPII
regulation of G1/S transition of mitotic cell cycle	1.70083	3	low dN/dS low NPII
regulation of glial cell differentiation	1.62828	3	low dN/dS low NPII
regulation of glial cell proliferation	1.78837	3	low dN/dS low NPII
regulation of gliogenesis	1.54068	3	low dN/dS low NPII
regulation of intrinsic apoptotic signaling pathway	1.65404	3	low dN/dS low NPII
regulation of JNK cascade	2.19392	3	low dN/dS low NPII
regulation of keratinocyte migration	2.01897	3	low dN/dS low NPII
regulation of lamellipodium assembly	1.74483	3	low dN/dS low NPII
regulation of lamellipodium organization	1.69093	3	low dN/dS low NPII
regulation of leukocyte degranulation	2.39408	3	low dN/dS low NPII
regulation of leukocyte mediated immunity	4.65472	3	low dN/dS low NPII
regulation of leukocyte migration	1.43186	3	low dN/dS low NPII
regulation of leukocyte proliferation	2.35105	3	low dN/dS low NPII
regulation of lipase activity	1.64976	3	low dN/dS low NPII
regulation of lipid biosynthetic process	2.4733	3	low dN/dS low NPII
regulation of lipid localization	1.61281	3	low dN/dS low NPII
regulation of lipid transport	1.69437	3	low dN/dS low NPII
regulation of membrane permeability	1.54635	3	low dN/dS low NPII
regulation of muscle cell apoptotic process	1.48382	3	low dN/dS low NPII
regulation of muscle cell differentiation	1.78087	3	low dN/dS low NPII
regulation of muscle organ development	1.67008	3	low dN/dS low NPII
regulation of muscle system process	1.99015	3	low dN/dS low NPII
regulation of muscle tissue development	1.68344	3	low dN/dS low NPII
regulation of myelination	3.35145	3	low dN/dS low NPII
regulation of myeloid leukocyte differentiation	1.47881	3	low dN/dS low NPII
regulation of myotube differentiation	1.73343	3	low dN/dS low NPII
regulation of nervous system development	2.05533	3	low dN/dS low NPII
regulation of neuron maturation	2.11635	3	low dN/dS low NPII
regulation of neuron projection development	2.04882	3	low dN/dS low NPII
regulation of Notch signaling pathway	1.5031	3	low dN/dS low NPII
regulation of nuclease activity	1.89621	3	low dN/dS low NPII
regulation of oligodendrocyte differentiation	1.76725	3	low dN/dS low NPII
regulation of peptidyl-serine phosphorylation	2.25779	3	low dN/dS low NPII
regulation of phosphatidylinositol 3-kinase signaling	3.50874	3	low dN/dS low NPII
regulation of proteasomal protein catabolic process	1.5955	3	low dN/dS low NPII
regulation of protein-containing complex assembly	1.90036	3	low dN/dS low NPII
regulation of protein binding	1.44092	3	low dN/dS low NPII
regulation of protein localization to cell periphery	1.95233	3	low dN/dS low NPII
regulation of protein localization to cell surface	1.74759	3	low dN/dS low NPII
regulation of protein localization to membrane	2.09798	3	low dN/dS low NPII
regulation of protein localization to nucleus	1.47214	3	low dN/dS low NPII
regulation of protein polymerization	1.60922	3	low dN/dS low NPII
regulation of proteolysis involved in cellular protein catabolic process	1.52673	3	low dN/dS low NPII
regulation of regulated secretory pathway	1.84983	3	low dN/dS low NPII
regulation of response to extracellular stimulus	1.85128	3	low dN/dS low NPII
regulation of response to food	1.93481	3	low dN/dS low NPII
regulation of response to nutrient levels	1.85128	3	low dN/dS low NPII
regulation of sensory perception	1.76725	3	low dN/dS low NPII
regulation of sensory perception of pain	1.77117	3	low dN/dS low NPII
regulation of skeletal muscle adaptation	2.01897	3	low dN/dS low NPII
regulation of skeletal muscle tissue development	1.81038	3	low dN/dS low NPII
regulation of smooth muscle cell migration	1.50194	3	low dN/dS low NPII
regulation of smooth muscle cell proliferation	3.49433	3	low dN/dS low NPII
regulation of sodium ion transport	1.5534	3	low dN/dS low NPII
regulation of striated muscle tissue development	1.69264	3	low dN/dS low NPII
regulation of supramolecular fiber organization	1.7174	3	low dN/dS low NPII
regulation of T cell activation	1.98805	3	low dN/dS low NPII
regulation of transcription by RNA polymerase III	2.45073	3	low dN/dS low NPII
regulation of transcription of nucleolar large rRNA by RNA polymerase I	2.01897	3	low dN/dS low NPII
regulation of transforming growth factor beta receptor signaling pathway	4.82203	3	low dN/dS low NPII
regulation of transmembrane receptor protein serine/threonine kinase signaling pathway	4.05075	3	low dN/dS low NPII
regulation of tube diameter	1.46443	3	low dN/dS low NPII
regulation of tube size	1.46195	3	low dN/dS low NPII
regulation of vasoconstriction	1.65226	3	low dN/dS low NPII
response to acid chemical	2.83037	3	low dN/dS low NPII
response to activity	1.62396	3	low dN/dS low NPII
response to alkaloid	1.52318	3	low dN/dS low NPII
response to amino acid	2.88468	3	low dN/dS low NPII
response to catecholamine	3.1853	3	low dN/dS low NPII
response to cocaine	1.73343	3	low dN/dS low NPII
response to dopamine	3.59081	3	low dN/dS low NPII
response to growth hormone	1.75487	3	low dN/dS low NPII
response to interleukin-1	5.03707	3	low dN/dS low NPII
response to interleukin-18	2.08715	3	low dN/dS low NPII
response to isoquinoline alkaloid	1.8169	3	low dN/dS low NPII
response to ketone	2.09264	3	low dN/dS low NPII
response to leucine	4.03197	3	low dN/dS low NPII
response to light stimulus	2.21562	3	low dN/dS low NPII
response to monoamine	3.1853	3	low dN/dS low NPII
response to morphine	1.8169	3	low dN/dS low NPII
response to nerve growth factor	2.25213	3	low dN/dS low NPII
response to nutrient	2.1696	3	low dN/dS low NPII
response to prostaglandin	1.80943	3	low dN/dS low NPII
response to prostaglandin E	1.88527	3	low dN/dS low NPII
response to radiation	2.03167	3	low dN/dS low NPII
response to reactive oxygen species	1.40825	3	low dN/dS low NPII
response to toxic substance	1.54221	3	low dN/dS low NPII
response to tumor necrosis factor	1.88775	3	low dN/dS low NPII
response to UV-A	2.01897	3	low dN/dS low NPII
response to xenobiotic stimulus	16.9674	3	low dN/dS low NPII
retinoic acid metabolic process	10.691	3	low dN/dS low NPII
retinoid metabolic process	11.0884	3	low dN/dS low NPII
retinol metabolic process	6.61237	3	low dN/dS low NPII
RNA stabilization	1.65519	3	low dN/dS low NPII
rRNA transcription	1.78837	3	low dN/dS low NPII
ruffle organization	1.67835	3	low dN/dS low NPII
Schwann cell development	1.82653	3	low dN/dS low NPII
Schwann cell differentiation	1.77117	3	low dN/dS low NPII
secondary metabolic process	5.86257	3	low dN/dS low NPII
signal transduction in absence of ligand	1.63041	3	low dN/dS low NPII
skeletal muscle adaptation	2.97454	3	low dN/dS low NPII
smooth muscle cell migration	1.47486	3	low dN/dS low NPII
smooth muscle cell proliferation	3.49378	3	low dN/dS low NPII
social behavior	1.70657	3	low dN/dS low NPII
sphingolipid mediated signaling pathway	1.98256	3	low dN/dS low NPII
sphingosine-1-phosphate receptor signaling pathway	2.01897	3	low dN/dS low NPII
spinal cord development	2.89291	3	low dN/dS low NPII
stem cell differentiation	1.67307	3	low dN/dS low NPII
striated muscle adaptation	2.69787	3	low dN/dS low NPII
striated muscle contraction	2.13621	3	low dN/dS low NPII
striated muscle tissue development	2.01697	3	low dN/dS low NPII
T-helper 1 cell differentiation	1.95381	3	low dN/dS low NPII
T-helper cell differentiation	1.63892	3	low dN/dS low NPII
T-helper cell lineage commitment	1.9655	3	low dN/dS low NPII
T cell activation involved in immune response	1.49581	3	low dN/dS low NPII
T cell apoptotic process	1.7108	3	low dN/dS low NPII
T cell costimulation	2.19773	3	low dN/dS low NPII
T cell differentiation	1.56873	3	low dN/dS low NPII
T cell differentiation involved in immune response	1.61132	3	low dN/dS low NPII
T cell homeostasis	1.77117	3	low dN/dS low NPII
T cell lineage commitment	1.83664	3	low dN/dS low NPII
T cell selection	1.71482	3	low dN/dS low NPII
terpenoid metabolic process	12.0752	3	low dN/dS low NPII
tetrapyrrole metabolic process	2.06315	3	low dN/dS low NPII
TOR signaling	5.76605	3	low dN/dS low NPII
TORC1 signaling	2.79002	3	low dN/dS low NPII
transcription by RNA polymerase III	2.20005	3	low dN/dS low NPII
transforming growth factor beta receptor signaling pathway	4.28524	3	low dN/dS low NPII
transmembrane receptor protein serine/threonine kinase signaling pathway	3.69382	3	low dN/dS low NPII
unsaturated fatty acid metabolic process	7.72381	3	low dN/dS low NPII
vasoconstriction	1.58703	3	low dN/dS low NPII
visual behavior	1.71898	3	low dN/dS low NPII
visual learning	1.74044	3	low dN/dS low NPII
vitamin D metabolic process	2.1442	3	low dN/dS low NPII
vitamin metabolic process	2.18674	3	low dN/dS low NPII
wound healing, spreading of epidermal cells	1.93481	3	low dN/dS low NPII
xenobiotic metabolic process	17.3097	3	low dN/dS low NPII
actin cytoskeleton reorganization	1.35259	2	low dN/dS low NPII
actin filament organization	1.75355	2	low dN/dS low NPII
activation of innate immune response	2.01669	2	low dN/dS low NPII
adipose tissue development	1.506	2	low dN/dS low NPII
alcohol catabolic process	3.22597	2	low dN/dS low NPII
aminoglycan metabolic process	1.45246	2	low dN/dS low NPII
amyloid-beta formation	1.51072	2	low dN/dS low NPII
amyloid-beta metabolic process	1.47163	2	low dN/dS low NPII
amyloid precursor protein catabolic process	1.47163	2	low dN/dS low NPII
amyloid precursor protein metabolic process	1.37456	2	low dN/dS low NPII
anaphase-promoting complex-dependent catabolic process	7.11643	2	low dN/dS low NPII
anatomical structure maturation	1.3871	2	low dN/dS low NPII
animal organ formation	1.52488	2	low dN/dS low NPII
animal organ maturation	1.71657	2	low dN/dS low NPII
ATP generation from ADP	2.1076	2	low dN/dS low NPII
ATP metabolic process	1.87199	2	low dN/dS low NPII
axis elongation	1.87257	2	low dN/dS low NPII
axon guidance	1.83436	2	low dN/dS low NPII
axonogenesis	1.60335	2	low dN/dS low NPII
B cell apoptotic process	1.80718	2	low dN/dS low NPII
B cell proliferation	1.40459	2	low dN/dS low NPII
bile acid metabolic process	1.84421	2	low dN/dS low NPII
blood vessel endothelial cell migration	2.07768	2	low dN/dS low NPII
bone maturation	1.76025	2	low dN/dS low NPII
bone remodeling	1.36367	2	low dN/dS low NPII
branching involved in mammary gland duct morphogenesis	1.9046	2	low dN/dS low NPII
calcium-mediated signaling	2.02508	2	low dN/dS low NPII
carbohydrate catabolic process	2.12916	2	low dN/dS low NPII
carboxylic acid transmembrane transport	1.48602	2	low dN/dS low NPII
cardiac muscle contraction	1.52524	2	low dN/dS low NPII
cardiac muscle tissue development	1.40113	2	low dN/dS low NPII
cell-matrix adhesion	2.32934	2	low dN/dS low NPII
cell-substrate junction assembly	2.11586	2	low dN/dS low NPII
cell-substrate junction organization	2.10912	2	low dN/dS low NPII
cell cycle G1/S phase transition	2.75069	2	low dN/dS low NPII
cell fate commitment involved in formation of primary germ layer	1.70967	2	low dN/dS low NPII
cell fate specification	1.56667	2	low dN/dS low NPII
cell junction disassembly	1.73465	2	low dN/dS low NPII
cell maturation	1.46491	2	low dN/dS low NPII
cellular aldehyde metabolic process	3.69285	2	low dN/dS low NPII
cellular carbohydrate catabolic process	1.76763	2	low dN/dS low NPII
cellular component maintenance	2.43306	2	low dN/dS low NPII
cellular glucose homeostasis	1.88232	2	low dN/dS low NPII
cellular glucuronidation	47.9443	2	low dN/dS low NPII
cellular response to aldehyde	3.97262	2	low dN/dS low NPII
cellular response to carbohydrate stimulus	1.9107	2	low dN/dS low NPII
cellular response to chemical stress	1.45289	2	low dN/dS low NPII
cellular response to corticosteroid stimulus	1.62292	2	low dN/dS low NPII
cellular response to dexamethasone stimulus	1.79052	2	low dN/dS low NPII
cellular response to fatty acid	1.67774	2	low dN/dS low NPII
cellular response to glucocorticoid stimulus	1.64734	2	low dN/dS low NPII
cellular response to glucose stimulus	1.94421	2	low dN/dS low NPII
cellular response to hexose stimulus	1.94103	2	low dN/dS low NPII
cellular response to interferon-gamma	3.85851	2	low dN/dS low NPII
cellular response to interleukin-7	3.54116	2	low dN/dS low NPII
cellular response to monosaccharide stimulus	1.94103	2	low dN/dS low NPII
cellular response to oxidative stress	1.50082	2	low dN/dS low NPII
cotranslational protein targeting to membrane	2.61135	2	low dN/dS low NPII
covalent chromatin modification	3.07405	2	low dN/dS low NPII
cytokine production involved in immune response	3.75626	2	low dN/dS low NPII
cytoplasmic pattern recognition receptor signaling pathway	9.2943	2	low dN/dS low NPII
dendrite development	1.36641	2	low dN/dS low NPII
dendritic cell differentiation	1.92549	2	low dN/dS low NPII
dendritic spine maintenance	3.00506	2	low dN/dS low NPII
dendritic spine organization	2.2877	2	low dN/dS low NPII
detection of chemical stimulus involved in sensory perception	#NUM!	2	low dN/dS low NPII
detection of chemical stimulus involved in sensory perception of smell	#NUM!	2	low dN/dS low NPII
development of primary female sexual characteristics	1.65627	2	low dN/dS low NPII
developmental cell growth	1.38103	2	low dN/dS low NPII
developmental maturation	1.32241	2	low dN/dS low NPII
DNA-templated transcription, initiation	1.79425	2	low dN/dS low NPII
DNA conformation change	4.87775	2	low dN/dS low NPII
DNA damage response, detection of DNA damage	8.13932	2	low dN/dS low NPII
DNA duplex unwinding	6.71883	2	low dN/dS low NPII
DNA geometric change	6.63204	2	low dN/dS low NPII
DNA synthesis involved in DNA repair	7.70143	2	low dN/dS low NPII
drug catabolic process	6.77048	2	low dN/dS low NPII
dsRNA processing	2.44347	2	low dN/dS low NPII
ear development	1.59238	2	low dN/dS low NPII
endodermal cell fate commitment	1.77261	2	low dN/dS low NPII
endosomal transport	5.45739	2	low dN/dS low NPII
energy homeostasis	2.4355	2	low dN/dS low NPII
epithelial cell development	1.60605	2	low dN/dS low NPII
epithelial to mesenchymal transition	1.48655	2	low dN/dS low NPII
epoxygenase P450 pathway	11.8202	2	low dN/dS low NPII
error-free translesion synthesis	8.86282	2	low dN/dS low NPII
error-prone translesion synthesis	8.87008	2	low dN/dS low NPII
establishment of mitochondrion localization	1.62928	2	low dN/dS low NPII
establishment of mitochondrion localization, microtubule-mediated	1.66284	2	low dN/dS low NPII
establishment of planar polarity	1.79082	2	low dN/dS low NPII
establishment of protein localization to endoplasmic reticulum	2.52427	2	low dN/dS low NPII
establishment of protein localization to extracellular region	3.31546	2	low dN/dS low NPII
establishment of protein localization to mitochondrion	1.50814	2	low dN/dS low NPII
establishment of protein localization to peroxisome	7.40989	2	low dN/dS low NPII
establishment of tissue polarity	1.79082	2	low dN/dS low NPII
exogenous drug catabolic process	6.87337	2	low dN/dS low NPII
eye development	1.62064	2	low dN/dS low NPII
face development	1.57437	2	low dN/dS low NPII
Fc-epsilon receptor signaling pathway	1.48066	2	low dN/dS low NPII
Fc receptor signaling pathway	1.40882	2	low dN/dS low NPII
female gonad development	1.66272	2	low dN/dS low NPII
female meiotic nuclear division	1.60455	2	low dN/dS low NPII
female sex differentiation	1.62435	2	low dN/dS low NPII
fibroblast proliferation	1.72595	2	low dN/dS low NPII
focal adhesion assembly	2.16567	2	low dN/dS low NPII
forebrain generation of neurons	1.392	2	low dN/dS low NPII
forebrain neuron development	1.62928	2	low dN/dS low NPII
forebrain neuron differentiation	1.43073	2	low dN/dS low NPII
G protein-coupled receptor signaling pathway, coupled to cyclic nucleotide second messenger	4.48099	2	low dN/dS low NPII
G protein-coupled serotonin receptor signaling pathway	7.26093	2	low dN/dS low NPII
gastrulation	1.87656	2	low dN/dS low NPII
genitalia development	1.83562	2	low dN/dS low NPII
gland morphogenesis	1.62881	2	low dN/dS low NPII
global genome nucleotide-excision repair	8.65988	2	low dN/dS low NPII
glucuronate metabolic process	52.3656	2	low dN/dS low NPII
glycolytic process	2.11103	2	low dN/dS low NPII
glycosaminoglycan metabolic process	1.47917	2	low dN/dS low NPII
granulocyte chemotaxis	1.41433	2	low dN/dS low NPII
heart contraction	1.3093	2	low dN/dS low NPII
heart morphogenesis	1.36071	2	low dN/dS low NPII
heme metabolic process	2.14163	2	low dN/dS low NPII
hexose biosynthetic process	1.4278	2	low dN/dS low NPII
histone modification	3.07888	2	low dN/dS low NPII
homeostasis of number of cells	1.34647	2	low dN/dS low NPII
hormone-mediated signaling pathway	1.84945	2	low dN/dS low NPII
hormone secretion	2.83093	2	low dN/dS low NPII
hormone transport	2.81618	2	low dN/dS low NPII
hypothalamus development	1.68935	2	low dN/dS low NPII
import across plasma membrane	1.47556	2	low dN/dS low NPII
import into nucleus	1.47119	2	low dN/dS low NPII
innate immune response-activating signal transduction	2.17571	2	low dN/dS low NPII
innate immune response activating cell surface receptor signaling pathway	2.17935	2	low dN/dS low NPII
inorganic anion transmembrane transport	1.56193	2	low dN/dS low NPII
inorganic anion transport	1.45434	2	low dN/dS low NPII
insulin secretion	2.33675	2	low dN/dS low NPII
interleukin-12 production	1.80491	2	low dN/dS low NPII
interleukin-7-mediated signaling pathway	3.74914	2	low dN/dS low NPII
interstrand cross-link repair	7.60111	2	low dN/dS low NPII
intracellular steroid hormone receptor signaling pathway	2.08674	2	low dN/dS low NPII
intracellular transport of virus	7.60111	2	low dN/dS low NPII
intrinsic apoptotic signaling pathway	1.47211	2	low dN/dS low NPII
leukocyte adhesion to vascular endothelial cell	2.87388	2	low dN/dS low NPII
leukocyte mediated cytotoxicity	7.8346	2	low dN/dS low NPII
locomotory behavior	1.47556	2	low dN/dS low NPII
lymphocyte proliferation	2.61946	2	low dN/dS low NPII
maintenance of location in cell	2.01015	2	low dN/dS low NPII
male meiosis I	1.65134	2	low dN/dS low NPII
male meiotic nuclear division	1.44471	2	low dN/dS low NPII
mammary gland duct morphogenesis	1.87257	2	low dN/dS low NPII
mammary gland morphogenesis	1.84203	2	low dN/dS low NPII
membrane protein proteolysis	1.47655	2	low dN/dS low NPII
mesenchymal cell proliferation	1.67774	2	low dN/dS low NPII
mesenchyme development	1.35763	2	low dN/dS low NPII
midbrain development	1.94051	2	low dN/dS low NPII
mitochondrion localization	1.44272	2	low dN/dS low NPII
mitochondrion transport along microtubule	1.66284	2	low dN/dS low NPII
mitotic nuclear division	2.07904	2	low dN/dS low NPII
mononuclear cell proliferation	2.61474	2	low dN/dS low NPII
monosaccharide biosynthetic process	1.92742	2	low dN/dS low NPII
monovalent inorganic cation homeostasis	1.80557	2	low dN/dS low NPII
multi-organism localization	7.41217	2	low dN/dS low NPII
multi-organism transport	7.41217	2	low dN/dS low NPII
multicellular organismal response to stress	1.59834	2	low dN/dS low NPII
muscle cell development	1.46039	2	low dN/dS low NPII
MyD88-dependent toll-like receptor signaling pathway	9.44194	2	low dN/dS low NPII
MyD88-independent toll-like receptor signaling pathway	8.30051	2	low dN/dS low NPII
myeloid leukocyte differentiation	1.40653	2	low dN/dS low NPII
natural killer cell activation	2.28874	2	low dN/dS low NPII
negative regulation of amyloid-beta formation	1.69277	2	low dN/dS low NPII
negative regulation of amyloid precursor protein catabolic process	1.66065	2	low dN/dS low NPII
negative regulation of B cell apoptotic process	2.02201	2	low dN/dS low NPII
negative regulation of canonical Wnt signaling pathway	3.49913	2	low dN/dS low NPII
negative regulation of cell-cell adhesion	1.42739	2	low dN/dS low NPII
negative regulation of cellular carbohydrate metabolic process	1.49914	2	low dN/dS low NPII
negative regulation of endopeptidase activity	1.35203	2	low dN/dS low NPII
negative regulation of gene silencing	2.5733	2	low dN/dS low NPII
negative regulation of gene silencing by miRNA	2.70015	2	low dN/dS low NPII
negative regulation of gene silencing by RNA	2.69359	2	low dN/dS low NPII
negative regulation of hormone secretion	1.54068	2	low dN/dS low NPII
negative regulation of immune effector process	5.92351	2	low dN/dS low NPII
negative regulation of innate immune response	7.06513	2	low dN/dS low NPII
negative regulation of insulin secretion	1.7004	2	low dN/dS low NPII
negative regulation of leukocyte apoptotic process	1.62473	2	low dN/dS low NPII
negative regulation of leukocyte cell-cell adhesion	1.51811	2	low dN/dS low NPII
negative regulation of lymphocyte apoptotic process	1.73245	2	low dN/dS low NPII
negative regulation of muscle cell differentiation	1.46343	2	low dN/dS low NPII
negative regulation of peptidase activity	1.33595	2	low dN/dS low NPII
negative regulation of peptide hormone secretion	1.65881	2	low dN/dS low NPII
negative regulation of peptide secretion	2.32667	2	low dN/dS low NPII
negative regulation of posttranscriptional gene silencing	2.69359	2	low dN/dS low NPII
negative regulation of production of miRNAs involved in gene silencing by miRNA	2.81381	2	low dN/dS low NPII
negative regulation of protein catabolic process	1.34238	2	low dN/dS low NPII
negative regulation of protein secretion	2.37761	2	low dN/dS low NPII
negative regulation of response to biotic stimulus	6.28793	2	low dN/dS low NPII
negative regulation of smooth muscle cell apoptotic process	1.84632	2	low dN/dS low NPII
negative regulation of steroid metabolic process	2.22546	2	low dN/dS low NPII
negative regulation of toll-like receptor signaling pathway	1.55193	2	low dN/dS low NPII
negative regulation of Wnt signaling pathway	3.49913	2	low dN/dS low NPII
neural crest cell differentiation	1.45118	2	low dN/dS low NPII
neural tube closure	1.37654	2	low dN/dS low NPII
neural tube formation	1.34865	2	low dN/dS low NPII
neuron projection guidance	1.83413	2	low dN/dS low NPII
neuron projection organization	2.23139	2	low dN/dS low NPII
neutrophil activation	2.53263	2	low dN/dS low NPII
neutrophil activation involved in immune response	2.53471	2	low dN/dS low NPII
neutrophil degranulation	2.53471	2	low dN/dS low NPII
neutrophil mediated immunity	2.53263	2	low dN/dS low NPII
NIK/NF-kappaB signaling	1.43046	2	low dN/dS low NPII
Notch signaling pathway	1.42999	2	low dN/dS low NPII
nuclear-transcribed mRNA catabolic process	3.66828	2	low dN/dS low NPII
nuclear-transcribed mRNA catabolic process, nonsense-mediated decay	4.30761	2	low dN/dS low NPII
nucleic acid phosphodiester bond hydrolysis	5.10017	2	low dN/dS low NPII
nucleotide-binding domain, leucine rich repeat containing receptor signaling pathway	10.4533	2	low dN/dS low NPII
nucleotide-binding oligomerization domain containing signaling pathway	10.4533	2	low dN/dS low NPII
nucleotide-excision repair	6.71079	2	low dN/dS low NPII
nucleotide-excision repair, DNA damage recognition	8.85245	2	low dN/dS low NPII
nucleotide-excision repair, DNA duplex unwinding	8.86282	2	low dN/dS low NPII
nucleotide-excision repair, DNA gap filling	8.85245	2	low dN/dS low NPII
nucleotide-excision repair, DNA incision	8.13932	2	low dN/dS low NPII
nucleotide-excision repair, DNA incision, 5'-to lesion	8.18128	2	low dN/dS low NPII
nucleotide-excision repair, preincision complex assembly	8.49106	2	low dN/dS low NPII
nucleotide-sugar biosynthetic process	6.1831	2	low dN/dS low NPII
nucleotide-sugar metabolic process	5.73173	2	low dN/dS low NPII
odontogenesis of dentin-containing tooth	1.37654	2	low dN/dS low NPII
organic acid transmembrane transport	1.48388	2	low dN/dS low NPII
ossification involved in bone maturation	1.7897	2	low dN/dS low NPII
peptide hormone secretion	3.00528	2	low dN/dS low NPII
peptide secretion	3.23184	2	low dN/dS low NPII
peptidyl-tyrosine autophosphorylation	1.69405	2	low dN/dS low NPII
peroxisomal transport	7.32147	2	low dN/dS low NPII
peroxisome organization	7.1084	2	low dN/dS low NPII
phagocytosis	2.15903	2	low dN/dS low NPII
pigment metabolic process	7.56686	2	low dN/dS low NPII
platelet activation	1.49126	2	low dN/dS low NPII
positive regulation of adaptive immune response	3.64137	2	low dN/dS low NPII
positive regulation of adaptive immune response based on somatic recombination of immune receptors built from immunoglobulin superfamily domains	3.69051	2	low dN/dS low NPII
positive regulation of ATP metabolic process	2.64783	2	low dN/dS low NPII
positive regulation of autophagy	1.41798	2	low dN/dS low NPII
positive regulation of B cell proliferation	1.6631	2	low dN/dS low NPII
positive regulation of cell division	1.40253	2	low dN/dS low NPII
positive regulation of cell killing	6.11896	2	low dN/dS low NPII
positive regulation of cellular protein catabolic process	1.49246	2	low dN/dS low NPII
positive regulation of cellular protein localization	2.19442	2	low dN/dS low NPII
positive regulation of cellular response to insulin stimulus	3.87766	2	low dN/dS low NPII
positive regulation of cytokine production	2.23078	2	low dN/dS low NPII
positive regulation of cytokine production involved in immune response	4.4133	2	low dN/dS low NPII
positive regulation of defense response	3.57327	2	low dN/dS low NPII
positive regulation of DNA binding	1.4996	2	low dN/dS low NPII
positive regulation of endothelial cell migration	2.2154	2	low dN/dS low NPII
positive regulation of establishment of protein localization	1.90993	2	low dN/dS low NPII
positive regulation of exocytosis	2.29218	2	low dN/dS low NPII
positive regulation of fatty acid beta-oxidation	4.61277	2	low dN/dS low NPII
positive regulation of fatty acid metabolic process	3.56457	2	low dN/dS low NPII
positive regulation of fatty acid oxidation	4.28709	2	low dN/dS low NPII
positive regulation of fibroblast proliferation	1.84782	2	low dN/dS low NPII
positive regulation of glycolytic process	2.91767	2	low dN/dS low NPII
positive regulation of innate immune response	4.23696	2	low dN/dS low NPII
positive regulation of insulin receptor signaling pathway	3.9359	2	low dN/dS low NPII
positive regulation of insulin secretion	1.49382	2	low dN/dS low NPII
positive regulation of JUN kinase activity	1.43287	2	low dN/dS low NPII
positive regulation of leukocyte adhesion to vascular endothelial cell	2.57708	2	low dN/dS low NPII
positive regulation of leukocyte degranulation	3.11911	2	low dN/dS low NPII
positive regulation of leukocyte mediated cytotoxicity	6.31362	2	low dN/dS low NPII
positive regulation of leukocyte mediated immunity	6.49885	2	low dN/dS low NPII
positive regulation of lipid catabolic process	3.82006	2	low dN/dS low NPII
positive regulation of lipid kinase activity	1.6824	2	low dN/dS low NPII
positive regulation of lymphocyte mediated immunity	6.12472	2	low dN/dS low NPII
positive regulation of mesenchymal cell proliferation	1.84832	2	low dN/dS low NPII
positive regulation of mitotic nuclear division	3.49404	2	low dN/dS low NPII
positive regulation of mRNA catabolic process	1.42984	2	low dN/dS low NPII
positive regulation of mRNA metabolic process	1.96287	2	low dN/dS low NPII
positive regulation of myeloid leukocyte mediated immunity	2.46361	2	low dN/dS low NPII
positive regulation of nervous system development	1.32909	2	low dN/dS low NPII
positive regulation of neurogenesis	1.3885	2	low dN/dS low NPII
positive regulation of neuron projection development	1.48655	2	low dN/dS low NPII
positive regulation of NF-kappaB transcription factor activity	8.05181	2	low dN/dS low NPII
positive regulation of NIK/NF-kappaB signaling	1.45579	2	low dN/dS low NPII
positive regulation of nuclear division	3.2806	2	low dN/dS low NPII
positive regulation of nucleotide metabolic process	2.59369	2	low dN/dS low NPII
positive regulation of peptide hormone secretion	2.20873	2	low dN/dS low NPII
positive regulation of peptide secretion	2.57549	2	low dN/dS low NPII
positive regulation of phosphatidylinositol 3-kinase activity	1.71325	2	low dN/dS low NPII
positive regulation of phosphatidylinositol 3-kinase signaling	4.90438	2	low dN/dS low NPII
positive regulation of phospholipase activity	1.90063	2	low dN/dS low NPII
positive regulation of production of molecular mediator of immune response	3.69051	2	low dN/dS low NPII
positive regulation of protein-containing complex disassembly	1.7004	2	low dN/dS low NPII
positive regulation of protein catabolic process	1.37813	2	low dN/dS low NPII
positive regulation of protein secretion	1.94103	2	low dN/dS low NPII
positive regulation of protein transport	1.93607	2	low dN/dS low NPII
positive regulation of proteolysis involved in cellular protein catabolic process	1.54168	2	low dN/dS low NPII
positive regulation of purine nucleotide metabolic process	2.59369	2	low dN/dS low NPII
positive regulation of Ras protein signal transduction	2.26387	2	low dN/dS low NPII
positive regulation of regulated secretory pathway	2.61918	2	low dN/dS low NPII
positive regulation of response to biotic stimulus	4.01637	2	low dN/dS low NPII
positive regulation of signal transduction by p53 class mediator	1.66284	2	low dN/dS low NPII
positive regulation of small GTPase mediated signal transduction	2.2188	2	low dN/dS low NPII
positive regulation of T cell cytokine production	1.58891	2	low dN/dS low NPII
positive regulation of T cell mediated immunity	4.43331	2	low dN/dS low NPII
positive regulation of TOR signaling	3.1131	2	low dN/dS low NPII
positive regulation of transcription regulatory region DNA binding	1.7512	2	low dN/dS low NPII
positive regulation of vascular endothelial cell proliferation	1.84483	2	low dN/dS low NPII
positive regulation of Wnt signaling pathway	1.98195	2	low dN/dS low NPII
postreplication repair	7.71828	2	low dN/dS low NPII
presynapse assembly	1.44634	2	low dN/dS low NPII
presynapse organization	1.4324	2	low dN/dS low NPII
primary neural tube formation	1.36488	2	low dN/dS low NPII
production of miRNAs involved in gene silencing by miRNA	2.46404	2	low dN/dS low NPII
production of small RNA involved in gene silencing by RNA	2.44347	2	low dN/dS low NPII
protein import	1.42068	2	low dN/dS low NPII
protein import into nucleus	1.50677	2	low dN/dS low NPII
protein localization to chromatin	1.77256	2	low dN/dS low NPII
protein localization to endoplasmic reticulum	2.36038	2	low dN/dS low NPII
protein localization to extracellular region	3.30356	2	low dN/dS low NPII
protein localization to mitochondrion	1.50115	2	low dN/dS low NPII
protein localization to nucleus	1.31302	2	low dN/dS low NPII
protein localization to peroxisome	7.40989	2	low dN/dS low NPII
protein localization to plasma membrane	1.88786	2	low dN/dS low NPII
protein polyubiquitination	6.06696	2	low dN/dS low NPII
protein secretion	3.31546	2	low dN/dS low NPII
protein targeting to ER	2.54853	2	low dN/dS low NPII
protein targeting to peroxisome	7.40989	2	low dN/dS low NPII
receptor-mediated endocytosis	1.83132	2	low dN/dS low NPII
regulation of actin cytoskeleton organization	2.39332	2	low dN/dS low NPII
regulation of actin filament-based process	2.32673	2	low dN/dS low NPII
regulation of amyloid-beta formation	1.56476	2	low dN/dS low NPII
regulation of amyloid precursor protein catabolic process	1.52178	2	low dN/dS low NPII
regulation of ATP metabolic process	2.0904	2	low dN/dS low NPII
regulation of B cell apoptotic process	1.87393	2	low dN/dS low NPII
regulation of B cell proliferation	1.53811	2	low dN/dS low NPII
regulation of blood vessel endothelial cell migration	2.14916	2	low dN/dS low NPII
regulation of carbohydrate catabolic process	2.23619	2	low dN/dS low NPII
regulation of cell killing	7.21587	2	low dN/dS low NPII
regulation of cell projection assembly	1.42739	2	low dN/dS low NPII
regulation of cellular amine metabolic process	2.13076	2	low dN/dS low NPII
regulation of cellular response to growth factor stimulus	5.14418	2	low dN/dS low NPII
regulation of cytokine production involved in immune response	3.87547	2	low dN/dS low NPII
regulation of dephosphorylation	1.39937	2	low dN/dS low NPII
regulation of DNA-templated transcription in response to stress	6.62457	2	low dN/dS low NPII
regulation of DNA metabolic process	1.43649	2	low dN/dS low NPII
regulation of endothelial cell migration	1.9698	2	low dN/dS low NPII
regulation of establishment of cell polarity	1.75008	2	low dN/dS low NPII
regulation of establishment of planar polarity	1.81649	2	low dN/dS low NPII
regulation of establishment or maintenance of cell polarity	1.72461	2	low dN/dS low NPII
regulation of fibroblast proliferation	1.7262	2	low dN/dS low NPII
regulation of gene silencing	1.9892	2	low dN/dS low NPII
regulation of gene silencing by miRNA	2.05621	2	low dN/dS low NPII
regulation of gene silencing by RNA	2.05187	2	low dN/dS low NPII
regulation of glycolytic process	2.30643	2	low dN/dS low NPII
regulation of hormone secretion	2.96312	2	low dN/dS low NPII
regulation of I-kappaB kinase/NF-kappaB signaling	1.56139	2	low dN/dS low NPII
regulation of immune effector process	4.60365	2	low dN/dS low NPII
regulation of insulin secretion	2.44879	2	low dN/dS low NPII
regulation of interleukin-12 production	1.80491	2	low dN/dS low NPII
regulation of intracellular steroid hormone receptor signaling pathway	2.31235	2	low dN/dS low NPII
regulation of intracellular transport	1.62948	2	low dN/dS low NPII
regulation of intrinsic apoptotic signaling pathway by p53 class mediator	1.59299	2	low dN/dS low NPII
regulation of JUN kinase activity	1.37654	2	low dN/dS low NPII
regulation of leukocyte adhesion to vascular endothelial cell	2.3439	2	low dN/dS low NPII
regulation of leukocyte apoptotic process	1.45645	2	low dN/dS low NPII
regulation of leukocyte differentiation	1.3093	2	low dN/dS low NPII
regulation of leukocyte mediated cytotoxicity	7.63262	2	low dN/dS low NPII
regulation of lipid kinase activity	1.50062	2	low dN/dS low NPII
regulation of lymphocyte apoptotic process	1.57505	2	low dN/dS low NPII
regulation of lymphocyte proliferation	2.88041	2	low dN/dS low NPII
regulation of mesenchymal cell proliferation	1.79211	2	low dN/dS low NPII
regulation of mitochondrion organization	1.49026	2	low dN/dS low NPII
regulation of mitotic nuclear division	2.80206	2	low dN/dS low NPII
regulation of mononuclear cell proliferation	2.87373	2	low dN/dS low NPII
regulation of myeloid cell differentiation	1.33511	2	low dN/dS low NPII
regulation of myeloid leukocyte mediated immunity	2.36903	2	low dN/dS low NPII
regulation of nervous system process	1.52057	2	low dN/dS low NPII
regulation of NIK/NF-kappaB signaling	1.33581	2	low dN/dS low NPII
regulation of nuclear division	2.65973	2	low dN/dS low NPII
regulation of ossification	2.84711	2	low dN/dS low NPII
regulation of pattern recognition receptor signaling pathway	1.7695	2	low dN/dS low NPII
regulation of peptide hormone secretion	3.15802	2	low dN/dS low NPII
regulation of peptide secretion	3.50245	2	low dN/dS low NPII
regulation of peptidyl-threonine phosphorylation	1.45712	2	low dN/dS low NPII
regulation of phosphatase activity	1.44661	2	low dN/dS low NPII
regulation of phosphatidylinositol 3-kinase activity	1.559	2	low dN/dS low NPII
regulation of phospholipase activity	1.86689	2	low dN/dS low NPII
regulation of plasma membrane bounded cell projection assembly	1.42999	2	low dN/dS low NPII
regulation of postsynaptic membrane potential	1.52306	2	low dN/dS low NPII
regulation of posttranscriptional gene silencing	2.05187	2	low dN/dS low NPII
regulation of production of miRNAs involved in gene silencing by miRNA	2.69359	2	low dN/dS low NPII
regulation of production of small RNA involved in gene silencing by RNA	2.69359	2	low dN/dS low NPII
regulation of proteasomal ubiquitin-dependent protein catabolic process	1.5319	2	low dN/dS low NPII
regulation of protein-containing complex disassembly	1.33443	2	low dN/dS low NPII
regulation of protein complex stability	1.66142	2	low dN/dS low NPII
regulation of protein dephosphorylation	1.50814	2	low dN/dS low NPII
regulation of protein secretion	3.59838	2	low dN/dS low NPII
regulation of protein stability	2.22456	2	low dN/dS low NPII
regulation of purine nucleotide metabolic process	2.08825	2	low dN/dS low NPII
regulation of receptor-mediated endocytosis	1.36589	2	low dN/dS low NPII
regulation of receptor internalization	1.56147	2	low dN/dS low NPII
regulation of response to biotic stimulus	5.24595	2	low dN/dS low NPII
regulation of response to wounding	1.46919	2	low dN/dS low NPII
regulation of signal transduction by p53 class mediator	1.44512	2	low dN/dS low NPII
regulation of smooth muscle cell apoptotic process	1.65413	2	low dN/dS low NPII
regulation of T cell cytokine production	2.12062	2	low dN/dS low NPII
regulation of T cell mediated immunity	5.7746	2	low dN/dS low NPII
regulation of T cell proliferation	2.37293	2	low dN/dS low NPII
regulation of toll-like receptor signaling pathway	1.84768	2	low dN/dS low NPII
regulation of transcription from RNA polymerase II promoter in response to hypoxia	7.23469	2	low dN/dS low NPII
regulation of transcription from RNA polymerase II promoter in response to stress	6.70276	2	low dN/dS low NPII
regulation of transcription regulatory region DNA binding	1.52764	2	low dN/dS low NPII
regulation of ubiquitin-dependent protein catabolic process	1.47556	2	low dN/dS low NPII
regulation of vascular endothelial cell proliferation	1.68411	2	low dN/dS low NPII
regulation of wound healing	1.53277	2	low dN/dS low NPII
reproductive structure development	1.48795	2	low dN/dS low NPII
reproductive system development	1.48725	2	low dN/dS low NPII
response to carbohydrate	1.77119	2	low dN/dS low NPII
response to dexamethasone	1.73196	2	low dN/dS low NPII
response to drug	4.58307	2	low dN/dS low NPII
response to electrical stimulus	1.71732	2	low dN/dS low NPII
response to ethanol	1.85802	2	low dN/dS low NPII
response to fatty acid	1.53811	2	low dN/dS low NPII
response to glucagon	1.7391	2	low dN/dS low NPII
response to glucose	1.85492	2	low dN/dS low NPII
response to hexose	1.84488	2	low dN/dS low NPII
response to interferon-gamma	3.72111	2	low dN/dS low NPII
response to interleukin-7	3.54116	2	low dN/dS low NPII
response to metal ion	1.49639	2	low dN/dS low NPII
response to monosaccharide	1.83215	2	low dN/dS low NPII
response to osmotic stress	1.55583	2	low dN/dS low NPII
response to oxidative stress	1.36086	2	low dN/dS low NPII
response to steroid hormone	1.61628	2	low dN/dS low NPII
response to stimulus involved in regulation of muscle adaptation	1.95344	2	low dN/dS low NPII
response to testosterone	1.71732	2	low dN/dS low NPII
response to UV	1.50115	2	low dN/dS low NPII
rhythmic process	2.28943	2	low dN/dS low NPII
seminiferous tubule development	1.86353	2	low dN/dS low NPII
sensory perception of smell	#NUM!	2	low dN/dS low NPII
sensory system development	1.61468	2	low dN/dS low NPII
serotonin receptor signaling pathway	6.71145	2	low dN/dS low NPII
signal release	2.47313	2	low dN/dS low NPII
signal transduction by p53 class mediator	1.32909	2	low dN/dS low NPII
skeletal muscle contraction	1.69909	2	low dN/dS low NPII
smooth muscle cell apoptotic process	1.65413	2	low dN/dS low NPII
sodium ion transport	1.36071	2	low dN/dS low NPII
spindle assembly	1.78192	2	low dN/dS low NPII
sprouting angiogenesis	2.05157	2	low dN/dS low NPII
SRP-dependent cotranslational protein targeting to membrane	2.64738	2	low dN/dS low NPII
steroid hormone mediated signaling pathway	2.02252	2	low dN/dS low NPII
stimulatory C-type lectin receptor signaling pathway	1.61874	2	low dN/dS low NPII
synapse pruning	1.83132	2	low dN/dS low NPII
T cell cytokine production	2.07548	2	low dN/dS low NPII
T cell mediated immunity	6.18322	2	low dN/dS low NPII
T cell proliferation	2.24218	2	low dN/dS low NPII
tissue regeneration	1.62044	2	low dN/dS low NPII
trachea development	1.65345	2	low dN/dS low NPII
trachea morphogenesis	1.67548	2	low dN/dS low NPII
transcription-coupled nucleotide-excision repair	7.30997	2	low dN/dS low NPII
transcription preinitiation complex assembly	1.85372	2	low dN/dS low NPII
translesion synthesis	8.05278	2	low dN/dS low NPII
transport of virus	7.42915	2	low dN/dS low NPII
TRIF-dependent toll-like receptor signaling pathway	8.45876	2	low dN/dS low NPII
tube closure	1.37654	2	low dN/dS low NPII
uronic acid metabolic process	52.3656	2	low dN/dS low NPII
vacuole organization	1.44661	2	low dN/dS low NPII
vascular endothelial cell proliferation	1.68411	2	low dN/dS low NPII
vascular process in circulatory system	1.35203	2	low dN/dS low NPII
viral gene expression	2.15186	2	low dN/dS low NPII
viral life cycle	7.26104	2	low dN/dS low NPII
viral transcription	2.2259	2	low dN/dS low NPII
virion assembly	8.11296	2	low dN/dS low NPII
visual system development	1.61787	2	low dN/dS low NPII
Wnt signaling pathway, planar cell polarity pathway	1.82487	2	low dN/dS low NPII
xenobiotic glucuronidation	29.4823	2	low dN/dS low NPII
'de novo' posttranslational protein folding	3.15606	1	low dN/dS low NPII
'de novo' protein folding	3.07469	1	low dN/dS low NPII
actin-mediated cell contraction	1.32107	1	low dN/dS low NPII
actin-myosin filament sliding	1.61164	1	low dN/dS low NPII
activated T cell proliferation	3.29642	1	low dN/dS low NPII
activation of MAPKK activity	1.59847	1	low dN/dS low NPII
activation of NF-kappaB-inducing kinase activity	1.83718	1	low dN/dS low NPII
acute-phase response	1.6628	1	low dN/dS low NPII
acute inflammatory response	1.40793	1	low dN/dS low NPII
acute inflammatory response to antigenic stimulus	1.32373	1	low dN/dS low NPII
adaptive immune response based on somatic recombination of immune receptors built from immunoglobulin superfamily domains	6.97711	1	low dN/dS low NPII
adenohypophysis development	1.79271	1	low dN/dS low NPII
ADP metabolic process	2.86531	1	low dN/dS low NPII
aldehyde catabolic process	5.03059	1	low dN/dS low NPII
alditol metabolic process	2.36919	1	low dN/dS low NPII
alpha-beta T cell proliferation	2.51176	1	low dN/dS low NPII
amine metabolic process	2.35164	1	low dN/dS low NPII
aminoglycoside antibiotic metabolic process	5.25819	1	low dN/dS low NPII
androgen metabolic process	2.11852	1	low dN/dS low NPII
androgen receptor signaling pathway	2.98666	1	low dN/dS low NPII
angiotensin-activated signaling pathway	1.85794	1	low dN/dS low NPII
anterior/posterior axis specification	1.52341	1	low dN/dS low NPII
anterograde axonal transport	1.35901	1	low dN/dS low NPII
antibacterial humoral response	2.13408	1	low dN/dS low NPII
antigen processing and presentation	11.4245	1	low dN/dS low NPII
antigen processing and presentation of endogenous antigen	17.9599	1	low dN/dS low NPII
antigen processing and presentation of endogenous peptide antigen	19.3106	1	low dN/dS low NPII
antigen processing and presentation of endogenous peptide antigen via MHC class I	19.5886	1	low dN/dS low NPII
antigen processing and presentation of exogenous antigen	10.7801	1	low dN/dS low NPII
antigen processing and presentation of exogenous peptide antigen	10.9332	1	low dN/dS low NPII
antigen processing and presentation of exogenous peptide antigen via MHC class I	13.8355	1	low dN/dS low NPII
antigen processing and presentation of exogenous peptide antigen via MHC class I, TAP-dependent	14.0099	1	low dN/dS low NPII
antigen processing and presentation of exogenous peptide antigen via MHC class II	1.33791	1	low dN/dS low NPII
antigen processing and presentation of peptide antigen	10.6325	1	low dN/dS low NPII
antigen processing and presentation of peptide antigen via MHC class I	13.0438	1	low dN/dS low NPII
antigen processing and presentation of peptide antigen via MHC class II	1.32802	1	low dN/dS low NPII
antigen processing and presentation of peptide or polysaccharide antigen via MHC class II	1.32802	1	low dN/dS low NPII
antigen processing and presentation via MHC class Ib	7.79663	1	low dN/dS low NPII
antimicrobial humoral response	1.54079	1	low dN/dS low NPII
aortic valve development	1.62705	1	low dN/dS low NPII
aortic valve morphogenesis	1.66707	1	low dN/dS low NPII
apical junction assembly	2.6949	1	low dN/dS low NPII
appendage development	3.83247	1	low dN/dS low NPII
astrocyte differentiation	1.55222	1	low dN/dS low NPII
axis specification	1.37774	1	low dN/dS low NPII
axo-dendritic protein transport	1.7044	1	low dN/dS low NPII
axo-dendritic transport	2.66689	1	low dN/dS low NPII
beta-catenin destruction complex disassembly	3.62442	1	low dN/dS low NPII
bicellular tight junction assembly	1.42977	1	low dN/dS low NPII
blastocyst development	1.38143	1	low dN/dS low NPII
blastocyst growth	1.8107	1	low dN/dS low NPII
blood coagulation	1.3786	1	low dN/dS low NPII
BMP signaling pathway	1.50721	1	low dN/dS low NPII
body morphogenesis	1.53506	1	low dN/dS low NPII
bone mineralization	1.31603	1	low dN/dS low NPII
bone mineralization involved in bone maturation	1.94014	1	low dN/dS low NPII
bone morphogenesis	1.36954	1	low dN/dS low NPII
bone resorption	1.45935	1	low dN/dS low NPII
branch elongation of an epithelium	2.11852	1	low dN/dS low NPII
branching involved in prostate gland morphogenesis	2.11852	1	low dN/dS low NPII
branching morphogenesis of an epithelial tube	1.89861	1	low dN/dS low NPII
calcium ion homeostasis	1.612	1	low dN/dS low NPII
calcium ion transmembrane import into cytosol	1.51979	1	low dN/dS low NPII
calcium ion transport into cytosol	1.48232	1	low dN/dS low NPII
camera-type eye development	1.68689	1	low dN/dS low NPII
camera-type eye morphogenesis	1.31506	1	low dN/dS low NPII
carboxylic acid biosynthetic process	5.81606	1	low dN/dS low NPII
carboxylic acid transport	1.73804	1	low dN/dS low NPII
cardiac cell fate commitment	1.7525	1	low dN/dS low NPII
cardiac muscle cell apoptotic process	1.77551	1	low dN/dS low NPII
cardiac neural crest cell development involved in heart development	1.59847	1	low dN/dS low NPII
cardiac neural crest cell differentiation involved in heart development	1.59847	1	low dN/dS low NPII
cartilage development	1.48766	1	low dN/dS low NPII
cartilage morphogenesis	1.7525	1	low dN/dS low NPII
catechol-containing compound metabolic process	2.98022	1	low dN/dS low NPII
catecholamine metabolic process	2.98022	1	low dN/dS low NPII
caveolin-mediated endocytosis	1.59847	1	low dN/dS low NPII
CD8-positive, alpha-beta T cell activation	2.75742	1	low dN/dS low NPII
cell-cell adhesion via plasma-membrane adhesion molecules	2.01206	1	low dN/dS low NPII
cell-cell junction assembly	2.40751	1	low dN/dS low NPII
cell-cell junction organization	2.19256	1	low dN/dS low NPII
cell-substrate adhesion	2.98022	1	low dN/dS low NPII
cell adhesion mediated by integrin	1.45207	1	low dN/dS low NPII
cell chemotaxis	1.39921	1	low dN/dS low NPII
cell junction assembly	1.78263	1	low dN/dS low NPII
cell killing	12.538	1	low dN/dS low NPII
cell surface receptor signaling pathway involved in heart development	1.62663	1	low dN/dS low NPII
cellular amine metabolic process	2.37316	1	low dN/dS low NPII
cellular biogenic amine metabolic process	2.63527	1	low dN/dS low NPII
cellular calcium ion homeostasis	1.61642	1	low dN/dS low NPII
cellular defense response	9.21051	1	low dN/dS low NPII
cellular divalent inorganic cation homeostasis	1.59109	1	low dN/dS low NPII
cellular extravasation	2.82007	1	low dN/dS low NPII
cellular monovalent inorganic cation homeostasis	1.5149	1	low dN/dS low NPII
cellular polysaccharide catabolic process	1.85883	1	low dN/dS low NPII
cellular response to abiotic stimulus	1.38878	1	low dN/dS low NPII
cellular response to amyloid-beta	3.37297	1	low dN/dS low NPII
cellular response to angiotensin	1.75454	1	low dN/dS low NPII
cellular response to BMP stimulus	1.50721	1	low dN/dS low NPII
cellular response to brain-derived neurotrophic factor stimulus	2.18058	1	low dN/dS low NPII
cellular response to chemokine	1.3733	1	low dN/dS low NPII
cellular response to cholesterol	1.69067	1	low dN/dS low NPII
cellular response to copper ion	3.39271	1	low dN/dS low NPII
cellular response to environmental stimulus	1.38878	1	low dN/dS low NPII
cellular response to estradiol stimulus	2.10897	1	low dN/dS low NPII
cellular response to estrogen stimulus	2.11852	1	low dN/dS low NPII
cellular response to fibroblast growth factor stimulus	1.50721	1	low dN/dS low NPII
cellular response to fluid shear stress	1.53331	1	low dN/dS low NPII
cellular response to leukemia inhibitory factor	1.67717	1	low dN/dS low NPII
cellular response to low-density lipoprotein particle stimulus	1.75454	1	low dN/dS low NPII
cellular response to macrophage colony-stimulating factor stimulus	2.10388	1	low dN/dS low NPII
cellular response to sterol	1.64249	1	low dN/dS low NPII
cellular response to topologically incorrect protein	1.97804	1	low dN/dS low NPII
cellular response to tumor necrosis factor	1.40149	1	low dN/dS low NPII
cellular response to type I interferon	7.76486	1	low dN/dS low NPII
cellular response to unfolded protein	2.0634	1	low dN/dS low NPII
cellular senescence	1.94511	1	low dN/dS low NPII
central nervous system neuron development	1.37593	1	low dN/dS low NPII
central nervous system neuron differentiation	2.05272	1	low dN/dS low NPII
cerebellum development	1.35973	1	low dN/dS low NPII
cerebellum morphogenesis	1.58184	1	low dN/dS low NPII
cerebral cortex development	1.32134	1	low dN/dS low NPII
chaperone-mediated autophagy	1.63622	1	low dN/dS low NPII
chaperone-mediated protein folding	4.70941	1	low dN/dS low NPII
chaperone-mediated protein transport	1.75266	1	low dN/dS low NPII
chaperone cofactor-dependent protein refolding	3.2639	1	low dN/dS low NPII
cholesterol metabolic process	2.14738	1	low dN/dS low NPII
cholesterol transport	1.3162	1	low dN/dS low NPII
chromatin remodeling	1.81511	1	low dN/dS low NPII
coagulation	1.3786	1	low dN/dS low NPII
collagen fibril organization	1.36	1	low dN/dS low NPII
columnar/cuboidal epithelial cell development	1.81011	1	low dN/dS low NPII
columnar/cuboidal epithelial cell differentiation	1.64429	1	low dN/dS low NPII
connective tissue development	1.46119	1	low dN/dS low NPII
connective tissue replacement	1.77864	1	low dN/dS low NPII
convergent extension	1.71076	1	low dN/dS low NPII
cortical actin cytoskeleton organization	1.61657	1	low dN/dS low NPII
cortical cytoskeleton organization	2.90891	1	low dN/dS low NPII
cytokinesis	2.3156	1	low dN/dS low NPII
cytokinetic process	1.61657	1	low dN/dS low NPII
cytoplasmic microtubule organization	1.48776	1	low dN/dS low NPII
cytoskeleton-dependent cytokinesis	2.63527	1	low dN/dS low NPII
cytoskeleton-dependent intracellular transport	3.36606	1	low dN/dS low NPII
cytosolic calcium ion transport	1.44588	1	low dN/dS low NPII
cytosolic transport	1.50721	1	low dN/dS low NPII
decidualization	1.59847	1	low dN/dS low NPII
defense response to Gram-positive bacterium	1.77994	1	low dN/dS low NPII
demethylation	6.58814	1	low dN/dS low NPII
detection of bacterium	3.10139	1	low dN/dS low NPII
detection of biotic stimulus	2.49261	1	low dN/dS low NPII
detection of calcium ion	1.36221	1	low dN/dS low NPII
detection of external biotic stimulus	2.84775	1	low dN/dS low NPII
detection of light stimulus	1.56929	1	low dN/dS low NPII
detection of other organism	3.02198	1	low dN/dS low NPII
detection of visible light	1.32071	1	low dN/dS low NPII
development of primary male sexual characteristics	1.91257	1	low dN/dS low NPII
development of primary sexual characteristics	1.81003	1	low dN/dS low NPII
developmental growth involved in morphogenesis	1.80062	1	low dN/dS low NPII
developmental induction	1.62308	1	low dN/dS low NPII
divalent inorganic cation homeostasis	1.57749	1	low dN/dS low NPII
DNA-templated transcription, elongation	1.5149	1	low dN/dS low NPII
DNA-templated transcription, termination	1.55222	1	low dN/dS low NPII
dopamine metabolic process	3.07283	1	low dN/dS low NPII
dopaminergic neuron differentiation	5.29787	1	low dN/dS low NPII
ear morphogenesis	1.5149	1	low dN/dS low NPII
early endosome to late endosome transport	1.59847	1	low dN/dS low NPII
ectoderm development	1.78106	1	low dN/dS low NPII
electron transport chain	1.84356	1	low dN/dS low NPII
embryonic appendage morphogenesis	1.31561	1	low dN/dS low NPII
embryonic camera-type eye development	1.61958	1	low dN/dS low NPII
embryonic camera-type eye morphogenesis	1.64249	1	low dN/dS low NPII
embryonic epithelial tube formation	1.31506	1	low dN/dS low NPII
embryonic eye morphogenesis	1.62308	1	low dN/dS low NPII
embryonic limb morphogenesis	1.31561	1	low dN/dS low NPII
embryonic organ development	1.33458	1	low dN/dS low NPII
embryonic organ morphogenesis	1.4201	1	low dN/dS low NPII
embryonic pattern specification	1.44526	1	low dN/dS low NPII
embryonic placenta morphogenesis	1.76596	1	low dN/dS low NPII
endothelial cell apoptotic process	1.70458	1	low dN/dS low NPII
endothelial cell chemotaxis	1.45627	1	low dN/dS low NPII
endothelial cell development	1.47483	1	low dN/dS low NPII
endothelial cell differentiation	1.32198	1	low dN/dS low NPII
endothelial tube morphogenesis	1.78106	1	low dN/dS low NPII
endothelium development	2.46263	1	low dN/dS low NPII
enteroendocrine cell differentiation	1.87941	1	low dN/dS low NPII
ephrin receptor signaling pathway	2.69635	1	low dN/dS low NPII
epithelial cell-cell adhesion	1.71608	1	low dN/dS low NPII
epithelial tube morphogenesis	1.729	1	low dN/dS low NPII
ERK1 and ERK2 cascade	1.39227	1	low dN/dS low NPII
establishment of apical/basal cell polarity	1.77864	1	low dN/dS low NPII
establishment of cell polarity	2.46263	1	low dN/dS low NPII
establishment of endothelial barrier	1.55406	1	low dN/dS low NPII
establishment of epithelial cell apical/basal polarity	1.83455	1	low dN/dS low NPII
establishment of epithelial cell polarity	1.68185	1	low dN/dS low NPII
establishment of monopolar cell polarity	1.75454	1	low dN/dS low NPII
establishment of protein localization to vacuole	1.33441	1	low dN/dS low NPII
establishment of sister chromatid cohesion	1.71658	1	low dN/dS low NPII
establishment or maintenance of apical/basal cell polarity	1.5761	1	low dN/dS low NPII
establishment or maintenance of bipolar cell polarity	1.5761	1	low dN/dS low NPII
establishment or maintenance of cell polarity	2.18963	1	low dN/dS low NPII
establishment or maintenance of epithelial cell apical/basal polarity	1.60485	1	low dN/dS low NPII
establishment or maintenance of monopolar cell polarity	1.75454	1	low dN/dS low NPII
estrous cycle	1.66022	1	low dN/dS low NPII
ethanol catabolic process	4.93244	1	low dN/dS low NPII
ethanol metabolic process	18.2455	1	low dN/dS low NPII
ethanol oxidation	15.4696	1	low dN/dS low NPII
exocrine system development	1.61567	1	low dN/dS low NPII
external encapsulating structure organization	1.82125	1	low dN/dS low NPII
extracellular matrix organization	1.82241	1	low dN/dS low NPII
extracellular structure organization	1.82241	1	low dN/dS low NPII
face morphogenesis	1.62663	1	low dN/dS low NPII
fat-soluble vitamin catabolic process	1.79849	1	low dN/dS low NPII
fatty acid biosynthetic process	5.24736	1	low dN/dS low NPII
fatty acid derivative catabolic process	3.81804	1	low dN/dS low NPII
fatty acid derivative metabolic process	2.61153	1	low dN/dS low NPII
fatty acid homeostasis	1.97403	1	low dN/dS low NPII
Fc-gamma receptor signaling pathway	1.50721	1	low dN/dS low NPII
Fc-gamma receptor signaling pathway involved in phagocytosis	1.50721	1	low dN/dS low NPII
Fc receptor mediated stimulatory signaling pathway	1.50721	1	low dN/dS low NPII
female genitalia development	2.11852	1	low dN/dS low NPII
fibroblast growth factor receptor signaling pathway	1.5149	1	low dN/dS low NPII
forebrain development	1.63426	1	low dN/dS low NPII
fructose metabolic process	2.65926	1	low dN/dS low NPII
gamma-delta T cell activation	1.38414	1	low dN/dS low NPII
gamma-delta T cell differentiation	1.54079	1	low dN/dS low NPII
gastrulation with mouth forming second	1.64886	1	low dN/dS low NPII
genetic imprinting	1.75553	1	low dN/dS low NPII
genitalia morphogenesis	1.7525	1	low dN/dS low NPII
glandular epithelial cell development	1.91318	1	low dN/dS low NPII
glandular epithelial cell differentiation	1.77551	1	low dN/dS low NPII
glucan catabolic process	1.86619	1	low dN/dS low NPII
gluconeogenesis	1.46393	1	low dN/dS low NPII
glycogen catabolic process	1.87832	1	low dN/dS low NPII
glycoprotein biosynthetic process	4.04534	1	low dN/dS low NPII
glycoprotein metabolic process	3.84656	1	low dN/dS low NPII
glycoside metabolic process	6.38815	1	low dN/dS low NPII
glycosyl compound metabolic process	3.29525	1	low dN/dS low NPII
glycosylation	4.30305	1	low dN/dS low NPII
Golgi inheritance	1.59847	1	low dN/dS low NPII
Golgi organization	1.50721	1	low dN/dS low NPII
gonad development	1.81337	1	low dN/dS low NPII
granulocyte migration	1.50721	1	low dN/dS low NPII
head morphogenesis	1.61958	1	low dN/dS low NPII
heart field specification	1.69622	1	low dN/dS low NPII
heart formation	1.62663	1	low dN/dS low NPII
heart induction	1.7525	1	low dN/dS low NPII
hemostasis	1.3786	1	low dN/dS low NPII
hepatocyte differentiation	1.73804	1	low dN/dS low NPII
heterotypic cell-cell adhesion	1.49127	1	low dN/dS low NPII
hindbrain morphogenesis	1.56226	1	low dN/dS low NPII
histone acetylation	1.50721	1	low dN/dS low NPII
histone deacetylation	7.85392	1	low dN/dS low NPII
histone H3 deacetylation	3.34279	1	low dN/dS low NPII
histone H4 deacetylation	3.69999	1	low dN/dS low NPII
histone phosphorylation	1.59847	1	low dN/dS low NPII
hydrogen peroxide biosynthetic process	3.78551	1	low dN/dS low NPII
hydrogen peroxide metabolic process	2.90109	1	low dN/dS low NPII
hyperosmotic response	1.90323	1	low dN/dS low NPII
hypersensitivity	1.59173	1	low dN/dS low NPII
icosanoid biosynthetic process	4.82928	1	low dN/dS low NPII
icosanoid secretion	3.08577	1	low dN/dS low NPII
icosanoid transport	2.96413	1	low dN/dS low NPII
immune response-activating cell surface receptor signaling pathway	2.05527	1	low dN/dS low NPII
immune response-activating signal transduction	2.05527	1	low dN/dS low NPII
immune response-inhibiting signal transduction	5.95472	1	low dN/dS low NPII
immune response-regulating cell surface receptor signaling pathway involved in phagocytosis	1.50721	1	low dN/dS low NPII
immune response to tumor cell	1.31016	1	low dN/dS low NPII
in utero embryonic development	1.89866	1	low dN/dS low NPII
inactivation of MAPK activity	1.45233	1	low dN/dS low NPII
inclusion body assembly	1.53393	1	low dN/dS low NPII
inner ear development	1.7004	1	low dN/dS low NPII
integrin-mediated signaling pathway	2.63527	1	low dN/dS low NPII
interferon-gamma-mediated signaling pathway	7.87138	1	low dN/dS low NPII
interleukin-1 beta production	1.33318	1	low dN/dS low NPII
interleukin-13 production	1.367	1	low dN/dS low NPII
interleukin-2 production	1.46361	1	low dN/dS low NPII
internal peptidyl-lysine acetylation	1.50721	1	low dN/dS low NPII
internal protein amino acid acetylation	1.50721	1	low dN/dS low NPII
intracellular cholesterol transport	1.62663	1	low dN/dS low NPII
intracellular estrogen receptor signaling pathway	2.09158	1	low dN/dS low NPII
intracellular lipid transport	1.53366	1	low dN/dS low NPII
intracellular sterol transport	1.62663	1	low dN/dS low NPII
intrinsic apoptotic signaling pathway by p53 class mediator	1.40134	1	low dN/dS low NPII
isoprenoid biosynthetic process	1.58442	1	low dN/dS low NPII
ketone catabolic process	1.78313	1	low dN/dS low NPII
lactation	1.32137	1	low dN/dS low NPII
leukocyte chemotaxis	1.46697	1	low dN/dS low NPII
leukocyte migration involved in inflammatory response	1.78676	1	low dN/dS low NPII
leukocyte tethering or rolling	1.67662	1	low dN/dS low NPII
leukotriene metabolic process	3.20794	1	low dN/dS low NPII
limb development	3.83247	1	low dN/dS low NPII
limbic system development	1.33791	1	low dN/dS low NPII
linoleic acid metabolic process	1.65712	1	low dN/dS low NPII
lipid homeostasis	2.6747	1	low dN/dS low NPII
localization within membrane	1.43937	1	low dN/dS low NPII
long-chain fatty acid biosynthetic process	7.85365	1	low dN/dS low NPII
long-term synaptic potentiation	1.47736	1	low dN/dS low NPII
lung development	1.50721	1	low dN/dS low NPII
lung morphogenesis	1.59847	1	low dN/dS low NPII
lymphocyte differentiation	1.60531	1	low dN/dS low NPII
lymphocyte mediated immunity	11.163	1	low dN/dS low NPII
lysosome localization	1.67472	1	low dN/dS low NPII
macromolecule deacylation	7.68602	1	low dN/dS low NPII
macromolecule glycosylation	4.30305	1	low dN/dS low NPII
macrophage activation	2.63527	1	low dN/dS low NPII
macrophage chemotaxis	1.59847	1	low dN/dS low NPII
macrophage cytokine production	1.46568	1	low dN/dS low NPII
macrophage migration	1.59847	1	low dN/dS low NPII
macrophage proliferation	1.59847	1	low dN/dS low NPII
maintenance of cell number	1.7004	1	low dN/dS low NPII
maintenance of location	2.37466	1	low dN/dS low NPII
male gonad development	1.91257	1	low dN/dS low NPII
male sex differentiation	1.87761	1	low dN/dS low NPII
mammary gland alveolus development	2.11852	1	low dN/dS low NPII
mammary gland epithelial cell proliferation	2.11852	1	low dN/dS low NPII
mammary gland lobule development	2.11852	1	low dN/dS low NPII
mast cell activation	1.71972	1	low dN/dS low NPII
mast cell activation involved in immune response	1.77847	1	low dN/dS low NPII
mast cell degranulation	1.78154	1	low dN/dS low NPII
mast cell mediated immunity	1.77847	1	low dN/dS low NPII
medium-chain fatty acid metabolic process	1.76952	1	low dN/dS low NPII
membrane fusion	2.37956	1	low dN/dS low NPII
membrane invagination	3.63521	1	low dN/dS low NPII
membrane lipid catabolic process	1.47965	1	low dN/dS low NPII
membrane protein ectodomain proteolysis	1.59194	1	low dN/dS low NPII
membrane protein intracellular domain proteolysis	1.81082	1	low dN/dS low NPII
mesenchymal cell development	1.5418	1	low dN/dS low NPII
mesoderm formation	1.4327	1	low dN/dS low NPII
mesoderm morphogenesis	1.42361	1	low dN/dS low NPII
mesodermal cell differentiation	1.62308	1	low dN/dS low NPII
mesodermal cell fate commitment	1.71076	1	low dN/dS low NPII
mesodermal cell fate specification	1.7525	1	low dN/dS low NPII
metencephalon development	1.34044	1	low dN/dS low NPII
methylation	1.60701	1	low dN/dS low NPII
microglial cell activation	2.98022	1	low dN/dS low NPII
microtubule-based movement	2.58372	1	low dN/dS low NPII
microtubule-based transport	3.40889	1	low dN/dS low NPII
microtubule nucleation	1.46353	1	low dN/dS low NPII
midbrain dopaminergic neuron differentiation	3.83247	1	low dN/dS low NPII
mismatch repair	1.35465	1	low dN/dS low NPII
mitotic cytokinesis	2.82007	1	low dN/dS low NPII
mitotic cytokinetic process	1.75454	1	low dN/dS low NPII
mitotic spindle assembly	1.47605	1	low dN/dS low NPII
mitotic spindle organization	1.3229	1	low dN/dS low NPII
modification of postsynaptic structure	1.88009	1	low dN/dS low NPII
modification of synaptic structure	1.78106	1	low dN/dS low NPII
modulation by host of viral genome replication	1.58002	1	low dN/dS low NPII
modulation by host of viral process	1.45774	1	low dN/dS low NPII
modulation by symbiont of host process	1.7281	1	low dN/dS low NPII
modulation by virus of host process	1.80662	1	low dN/dS low NPII
modulation of process of other organism	1.36019	1	low dN/dS low NPII
modulation of process of other organism involved in symbiotic interaction	1.43328	1	low dN/dS low NPII
monocarboxylic acid biosynthetic process	4.78779	1	low dN/dS low NPII
mononuclear cell differentiation	2.25486	1	low dN/dS low NPII
morphogenesis of a branching epithelium	1.8499	1	low dN/dS low NPII
morphogenesis of a branching structure	1.83568	1	low dN/dS low NPII
morphogenesis of a polarized epithelium	2.14792	1	low dN/dS low NPII
morphogenesis of an endothelium	1.78106	1	low dN/dS low NPII
mRNA destabilization	1.65141	1	low dN/dS low NPII
mRNA polyadenylation	1.36317	1	low dN/dS low NPII
mRNA splicing, via spliceosome	1.47441	1	low dN/dS low NPII
multicellular organismal water homeostasis	2.70396	1	low dN/dS low NPII
muscle cell fate commitment	1.70843	1	low dN/dS low NPII
muscle filament sliding	1.61164	1	low dN/dS low NPII
muscle organ development	1.92639	1	low dN/dS low NPII
myeloid dendritic cell activation	1.69976	1	low dN/dS low NPII
myeloid dendritic cell differentiation	1.81082	1	low dN/dS low NPII
myeloid leukocyte migration	1.47304	1	low dN/dS low NPII
myoblast differentiation	1.42118	1	low dN/dS low NPII
myoblast migration	1.88009	1	low dN/dS low NPII
myoblast proliferation	1.76596	1	low dN/dS low NPII
myotube cell development	1.6603	1	low dN/dS low NPII
natural killer cell activation involved in immune response	2.64098	1	low dN/dS low NPII
natural killer cell mediated cytotoxicity	16.6325	1	low dN/dS low NPII
natural killer cell mediated immunity	16.4863	1	low dN/dS low NPII
natural killer cell proliferation	1.57018	1	low dN/dS low NPII
negative chemotaxis	1.56856	1	low dN/dS low NPII
negative regulation of acute inflammatory response	2.07396	1	low dN/dS low NPII
negative regulation of adaptive immune response	5.55021	1	low dN/dS low NPII
negative regulation of adaptive immune response based on somatic recombination of immune receptors built from immunoglobulin superfamily domains	5.72349	1	low dN/dS low NPII
negative regulation of androgen receptor signaling pathway	3.5091	1	low dN/dS low NPII
negative regulation of antigen receptor-mediated signaling pathway	1.4232	1	low dN/dS low NPII
negative regulation of ATP metabolic process	1.4266	1	low dN/dS low NPII
negative regulation of axonogenesis	1.47483	1	low dN/dS low NPII
negative regulation of behavior	1.99337	1	low dN/dS low NPII
negative regulation of biomineral tissue development	1.67662	1	low dN/dS low NPII
negative regulation of biomineralization	1.66707	1	low dN/dS low NPII
negative regulation of blood vessel endothelial cell migration	1.43209	1	low dN/dS low NPII
negative regulation of carbohydrate metabolic process	1.64387	1	low dN/dS low NPII
negative regulation of cardiac muscle cell apoptotic process	1.86436	1	low dN/dS low NPII
negative regulation of cardiac muscle cell differentiation	1.7525	1	low dN/dS low NPII
negative regulation of cardiocyte differentiation	1.73706	1	low dN/dS low NPII
negative regulation of cell-substrate adhesion	1.47483	1	low dN/dS low NPII
negative regulation of cell activation	1.32573	1	low dN/dS low NPII
negative regulation of cell adhesion mediated by integrin	1.79849	1	low dN/dS low NPII
negative regulation of cell fate commitment	1.7525	1	low dN/dS low NPII
negative regulation of cell junction assembly	1.65792	1	low dN/dS low NPII
negative regulation of cell killing	15.8022	1	low dN/dS low NPII
negative regulation of cell migration involved in sprouting angiogenesis	1.59194	1	low dN/dS low NPII
negative regulation of defense response	8.37294	1	low dN/dS low NPII
negative regulation of dephosphorylation	1.33788	1	low dN/dS low NPII
negative regulation of DNA-binding transcription factor activity	1.8499	1	low dN/dS low NPII
negative regulation of endothelial cell apoptotic process	1.84455	1	low dN/dS low NPII
negative regulation of endothelial cell migration	1.3733	1	low dN/dS low NPII
negative regulation of epithelial cell migration	1.33088	1	low dN/dS low NPII
negative regulation of epithelial cell proliferation	1.7004	1	low dN/dS low NPII
negative regulation of establishment of protein localization	2.84329	1	low dN/dS low NPII
negative regulation of gluconeogenesis	1.95383	1	low dN/dS low NPII
negative regulation of glycolytic process	1.62192	1	low dN/dS low NPII
negative regulation of GTPase activity	1.3163	1	low dN/dS low NPII
negative regulation of I-kappaB kinase/NF-kappaB signaling	2.10174	1	low dN/dS low NPII
negative regulation of immune response	9.89598	1	low dN/dS low NPII
negative regulation of immune system process	6.69095	1	low dN/dS low NPII
negative regulation of inclusion body assembly	1.75266	1	low dN/dS low NPII
negative regulation of interleukin-1 beta production	1.61567	1	low dN/dS low NPII
negative regulation of interleukin-1 production	1.56939	1	low dN/dS low NPII
negative regulation of intracellular steroid hormone receptor signaling pathway	3.05802	1	low dN/dS low NPII
negative regulation of leukocyte activation	1.38414	1	low dN/dS low NPII
negative regulation of leukocyte degranulation	1.59173	1	low dN/dS low NPII
negative regulation of leukocyte mediated cytotoxicity	16.3549	1	low dN/dS low NPII
negative regulation of leukocyte mediated immunity	13.2509	1	low dN/dS low NPII
negative regulation of lymphocyte activation	1.49227	1	low dN/dS low NPII
negative regulation of lymphocyte mediated immunity	13.8355	1	low dN/dS low NPII
negative regulation of natural killer cell mediated cytotoxicity	16.9162	1	low dN/dS low NPII
negative regulation of natural killer cell mediated immunity	16.7761	1	low dN/dS low NPII
negative regulation of neuroinflammatory response	1.84837	1	low dN/dS low NPII
negative regulation of neuron apoptotic process	1.51856	1	low dN/dS low NPII
negative regulation of neuron differentiation	1.79271	1	low dN/dS low NPII
negative regulation of nucleotide metabolic process	1.48852	1	low dN/dS low NPII
negative regulation of ossification	3.13265	1	low dN/dS low NPII
negative regulation of oxidoreductase activity	1.74651	1	low dN/dS low NPII
negative regulation of pathway-restricted SMAD protein phosphorylation	1.7525	1	low dN/dS low NPII
negative regulation of peptidyl-serine phosphorylation	1.62308	1	low dN/dS low NPII
negative regulation of peptidyl-threonine phosphorylation	1.5527	1	low dN/dS low NPII
negative regulation of phosphatase activity	1.35632	1	low dN/dS low NPII
negative regulation of phosphoprotein phosphatase activity	1.49127	1	low dN/dS low NPII
negative regulation of protein dephosphorylation	1.47605	1	low dN/dS low NPII
negative regulation of protein polyubiquitination	1.68295	1	low dN/dS low NPII
negative regulation of protein transport	2.86467	1	low dN/dS low NPII
negative regulation of purine nucleotide metabolic process	1.49617	1	low dN/dS low NPII
negative regulation of reactive oxygen species biosynthetic process	1.74651	1	low dN/dS low NPII
negative regulation of reactive oxygen species metabolic process	1.56855	1	low dN/dS low NPII
negative regulation of regulated secretory pathway	1.33544	1	low dN/dS low NPII
negative regulation of release of sequestered calcium ion into cytosol	1.36221	1	low dN/dS low NPII
negative regulation of reproductive process	1.52077	1	low dN/dS low NPII
negative regulation of response to external stimulus	6.74556	1	low dN/dS low NPII
negative regulation of ryanodine-sensitive calcium-release channel activity	1.52687	1	low dN/dS low NPII
negative regulation of secretion	2.67968	1	low dN/dS low NPII
negative regulation of secretion by cell	2.7896	1	low dN/dS low NPII
negative regulation of sequestering of calcium ion	1.56676	1	low dN/dS low NPII
negative regulation of signaling receptor activity	2.67944	1	low dN/dS low NPII
negative regulation of striated muscle cell apoptotic process	1.84557	1	low dN/dS low NPII
negative regulation of striated muscle cell differentiation	1.58456	1	low dN/dS low NPII
negative regulation of T cell cytokine production	1.59173	1	low dN/dS low NPII
negative regulation of T cell mediated immunity	7.00056	1	low dN/dS low NPII
negative regulation of tumor necrosis factor-mediated signaling pathway	1.4758	1	low dN/dS low NPII
negative regulation of tumor necrosis factor production	1.45507	1	low dN/dS low NPII
negative regulation of tumor necrosis factor superfamily cytokine production	1.44817	1	low dN/dS low NPII
neural crest cell development	1.55222	1	low dN/dS low NPII
neural crest formation	1.7525	1	low dN/dS low NPII
neural nucleus development	1.49127	1	low dN/dS low NPII
neural tube patterning	1.61958	1	low dN/dS low NPII
neuroinflammatory response	1.59268	1	low dN/dS low NPII
neuron apoptotic process	1.3669	1	low dN/dS low NPII
neuron projection arborization	1.69225	1	low dN/dS low NPII
neuron projection maintenance	4.79304	1	low dN/dS low NPII
neuronal stem cell population maintenance	1.79271	1	low dN/dS low NPII
neutrophil chemotaxis	1.35905	1	low dN/dS low NPII
neutrophil migration	1.31843	1	low dN/dS low NPII
nitric oxide mediated signal transduction	1.83358	1	low dN/dS low NPII
nitrogen cycle metabolic process	1.78313	1	low dN/dS low NPII
non-canonical Wnt signaling pathway	2.11571	1	low dN/dS low NPII
nuclear-transcribed mRNA poly(A) tail shortening	1.43343	1	low dN/dS low NPII
nucleoside diphosphate metabolic process	2.69865	1	low dN/dS low NPII
nucleoside diphosphate phosphorylation	2.8161	1	low dN/dS low NPII
nucleotide-binding oligomerization domain containing 2 signaling pathway	1.63622	1	low dN/dS low NPII
nucleotide phosphorylation	2.81266	1	low dN/dS low NPII
oligodendrocyte development	1.32435	1	low dN/dS low NPII
oocyte development	1.59812	1	low dN/dS low NPII
oocyte differentiation	1.58026	1	low dN/dS low NPII
oogenesis	1.40479	1	low dN/dS low NPII
organ induction	1.67587	1	low dN/dS low NPII
organelle fusion	2.565	1	low dN/dS low NPII
organelle inheritance	1.59847	1	low dN/dS low NPII
organelle membrane fusion	2.87987	1	low dN/dS low NPII
organelle transport along microtubule	1.37593	1	low dN/dS low NPII
organic acid biosynthetic process	5.7786	1	low dN/dS low NPII
organic anion transport	1.58442	1	low dN/dS low NPII
osteoblast proliferation	1.65792	1	low dN/dS low NPII
ovarian follicle development	2.09158	1	low dN/dS low NPII
ovulation cycle	2.08154	1	low dN/dS low NPII
ovulation cycle process	2.10897	1	low dN/dS low NPII
oxidative demethylation	6.16541	1	low dN/dS low NPII
parturition	1.78313	1	low dN/dS low NPII
pathway-restricted SMAD protein phosphorylation	1.44526	1	low dN/dS low NPII
pattern specification process	1.69403	1	low dN/dS low NPII
pentose metabolic process	2.65926	1	low dN/dS low NPII
peptidyl-lysine acetylation	1.50721	1	low dN/dS low NPII
peptidyl-lysine modification	1.34816	1	low dN/dS low NPII
pericardium development	1.69067	1	low dN/dS low NPII
peroxisome proliferator activated receptor signaling pathway	1.49831	1	low dN/dS low NPII
phagocytosis, engulfment	2.50471	1	low dN/dS low NPII
phenol-containing compound metabolic process	2.63527	1	low dN/dS low NPII
phospholipase C-activating G protein-coupled receptor signaling pathway	1.95519	1	low dN/dS low NPII
phototransduction	2.20314	1	low dN/dS low NPII
phototransduction, visible light	2.62824	1	low dN/dS low NPII
pituitary gland development	1.79271	1	low dN/dS low NPII
plasma membrane invagination	3.65934	1	low dN/dS low NPII
platelet degranulation	2.53644	1	low dN/dS low NPII
polarized epithelial cell differentiation	1.75454	1	low dN/dS low NPII
polyamine metabolic process	1.55142	1	low dN/dS low NPII
polysaccharide catabolic process	1.83358	1	low dN/dS low NPII
positive regulation by host of viral process	1.67508	1	low dN/dS low NPII
positive regulation of activated T cell proliferation	3.69179	1	low dN/dS low NPII
positive regulation of alpha-beta T cell activation	2.0774	1	low dN/dS low NPII
positive regulation of alpha-beta T cell proliferation	2.94283	1	low dN/dS low NPII
positive regulation of angiogenesis	1.44336	1	low dN/dS low NPII
positive regulation of animal organ morphogenesis	1.62308	1	low dN/dS low NPII
positive regulation of axonogenesis	1.43209	1	low dN/dS low NPII
positive regulation of brown fat cell differentiation	1.99337	1	low dN/dS low NPII
positive regulation of calcineurin-mediated signaling	1.88302	1	low dN/dS low NPII
positive regulation of calcineurin-NFAT signaling cascade	1.88302	1	low dN/dS low NPII
positive regulation of calcium-mediated signaling	1.69422	1	low dN/dS low NPII
positive regulation of calcium ion transmembrane transport	1.68519	1	low dN/dS low NPII
positive regulation of calcium ion transport	1.55917	1	low dN/dS low NPII
positive regulation of calcium ion transport into cytosol	1.75349	1	low dN/dS low NPII
positive regulation of canonical Wnt signaling pathway	2.07106	1	low dN/dS low NPII
positive regulation of cation transmembrane transport	1.50375	1	low dN/dS low NPII
positive regulation of cell-matrix adhesion	1.51655	1	low dN/dS low NPII
positive regulation of cell-substrate adhesion	1.32018	1	low dN/dS low NPII
positive regulation of cell-substrate junction organization	1.67662	1	low dN/dS low NPII
positive regulation of cell aging	2.87987	1	low dN/dS low NPII
positive regulation of cell junction assembly	1.3733	1	low dN/dS low NPII
positive regulation of cellular senescence	2.98128	1	low dN/dS low NPII
positive regulation of chemotaxis	1.50721	1	low dN/dS low NPII
positive regulation of cholesterol efflux	1.49831	1	low dN/dS low NPII
positive regulation of cholesterol transport	1.4232	1	low dN/dS low NPII
positive regulation of chromatin organization	1.5149	1	low dN/dS low NPII
positive regulation of chromosome organization	1.50721	1	low dN/dS low NPII
positive regulation of cold-induced thermogenesis	1.36909	1	low dN/dS low NPII
positive regulation of connective tissue replacement	1.89412	1	low dN/dS low NPII
positive regulation of cyclase activity	1.59847	1	low dN/dS low NPII
positive regulation of cytokine-mediated signaling pathway	1.34996	1	low dN/dS low NPII
positive regulation of cytokinesis	1.60485	1	low dN/dS low NPII
positive regulation of cytosolic calcium ion concentration	1.729	1	low dN/dS low NPII
positive regulation of DNA-templated transcription, initiation	2.10897	1	low dN/dS low NPII
positive regulation of DNA biosynthetic process	1.58423	1	low dN/dS low NPII
positive regulation of endocytosis	1.43629	1	low dN/dS low NPII
positive regulation of endothelial cell apoptotic process	1.32373	1	low dN/dS low NPII
positive regulation of endothelial cell chemotaxis	1.65343	1	low dN/dS low NPII
positive regulation of ERK1 and ERK2 cascade	1.48436	1	low dN/dS low NPII
positive regulation of erythrocyte differentiation	1.45627	1	low dN/dS low NPII
positive regulation of fatty acid transport	3.31242	1	low dN/dS low NPII
positive regulation of focal adhesion assembly	1.73157	1	low dN/dS low NPII
positive regulation of gene silencing by miRNA	1.47393	1	low dN/dS low NPII
positive regulation of glycoprotein biosynthetic process	1.76596	1	low dN/dS low NPII
positive regulation of glycoprotein metabolic process	1.72757	1	low dN/dS low NPII
positive regulation of guanylate cyclase activity	1.61264	1	low dN/dS low NPII
positive regulation of histone acetylation	1.59847	1	low dN/dS low NPII
positive regulation of histone modification	1.53687	1	low dN/dS low NPII
positive regulation of hormone secretion	2.86084	1	low dN/dS low NPII
positive regulation of icosanoid secretion	3.78551	1	low dN/dS low NPII
positive regulation of inflammatory response to antigenic stimulus	1.54079	1	low dN/dS low NPII
positive regulation of insulin-like growth factor receptor signaling pathway	1.92453	1	low dN/dS low NPII
positive regulation of interleukin-1 beta production	1.30912	1	low dN/dS low NPII
positive regulation of interleukin-12 production	1.58355	1	low dN/dS low NPII
positive regulation of interleukin-13 production	1.57018	1	low dN/dS low NPII
positive regulation of interleukin-2 production	1.68844	1	low dN/dS low NPII
positive regulation of interleukin-4 production	1.31016	1	low dN/dS low NPII
positive regulation of interleukin-6 production	1.36767	1	low dN/dS low NPII
positive regulation of interleukin-8 production	1.30315	1	low dN/dS low NPII
positive regulation of intracellular protein transport	2.2814	1	low dN/dS low NPII
positive regulation of intracellular transport	2.17532	1	low dN/dS low NPII
positive regulation of intrinsic apoptotic signaling pathway	1.46518	1	low dN/dS low NPII
positive regulation of JNK cascade	1.37533	1	low dN/dS low NPII
positive regulation of leukocyte chemotaxis	1.53283	1	low dN/dS low NPII
positive regulation of leukocyte migration	1.50721	1	low dN/dS low NPII
positive regulation of lipid localization	2.37579	1	low dN/dS low NPII
positive regulation of lipid transport	2.58698	1	low dN/dS low NPII
positive regulation of long-term synaptic potentiation	1.87832	1	low dN/dS low NPII
positive regulation of lymphocyte migration	1.61954	1	low dN/dS low NPII
positive regulation of macroautophagy	1.59847	1	low dN/dS low NPII
positive regulation of macrophage chemotaxis	1.59847	1	low dN/dS low NPII
positive regulation of macrophage migration	1.59847	1	low dN/dS low NPII
positive regulation of microtubule polymerization	1.47393	1	low dN/dS low NPII
positive regulation of microtubule polymerization or depolymerization	1.45097	1	low dN/dS low NPII
positive regulation of mononuclear cell migration	1.48608	1	low dN/dS low NPII
positive regulation of mRNA processing	1.45097	1	low dN/dS low NPII
positive regulation of mRNA splicing, via spliceosome	1.53393	1	low dN/dS low NPII
positive regulation of multi-organism process	1.81768	1	low dN/dS low NPII
positive regulation of multicellular organism growth	1.70368	1	low dN/dS low NPII
positive regulation of myeloid cell differentiation	1.32802	1	low dN/dS low NPII
positive regulation of myeloid leukocyte cytokine production involved in immune response	1.44554	1	low dN/dS low NPII
positive regulation of myeloid leukocyte differentiation	1.46845	1	low dN/dS low NPII
positive regulation of natural killer cell activation	5.01092	1	low dN/dS low NPII
positive regulation of natural killer cell mediated cytotoxicity	6.71365	1	low dN/dS low NPII
positive regulation of natural killer cell mediated immunity	10.6547	1	low dN/dS low NPII
positive regulation of neuron apoptotic process	1.51655	1	low dN/dS low NPII
positive regulation of neuron differentiation	1.37344	1	low dN/dS low NPII
positive regulation of non-canonical Wnt signaling pathway	1.72323	1	low dN/dS low NPII
positive regulation of nuclear-transcribed mRNA catabolic process, deadenylation-dependent decay	1.65343	1	low dN/dS low NPII
positive regulation of nuclear-transcribed mRNA poly(A) tail shortening	1.7044	1	low dN/dS low NPII
positive regulation of organic acid transport	3.20794	1	low dN/dS low NPII
positive regulation of osteoblast differentiation	1.46844	1	low dN/dS low NPII
positive regulation of osteoclast differentiation	1.72392	1	low dN/dS low NPII
positive regulation of pattern recognition receptor signaling pathway	1.37939	1	low dN/dS low NPII
positive regulation of peptidyl-lysine acetylation	1.59847	1	low dN/dS low NPII
positive regulation of peptidyl-threonine phosphorylation	1.66453	1	low dN/dS low NPII
positive regulation of phospholipase C activity	2.10897	1	low dN/dS low NPII
positive regulation of posttranscriptional gene silencing	1.46353	1	low dN/dS low NPII
positive regulation of protein acetylation	1.59847	1	low dN/dS low NPII
positive regulation of protein autophosphorylation	1.83358	1	low dN/dS low NPII
positive regulation of protein import	1.34647	1	low dN/dS low NPII
positive regulation of protein import into nucleus	1.35465	1	low dN/dS low NPII
positive regulation of protein modification by small protein conjugation or removal	2.75642	1	low dN/dS low NPII
positive regulation of protein targeting to membrane	3.17447	1	low dN/dS low NPII
positive regulation of protein ubiquitination	2.86782	1	low dN/dS low NPII
positive regulation of receptor-mediated endocytosis	1.64387	1	low dN/dS low NPII
positive regulation of receptor internalization	1.85883	1	low dN/dS low NPII
positive regulation of receptor signaling pathway via JAK-STAT	1.43256	1	low dN/dS low NPII
positive regulation of receptor signaling pathway via STAT	1.40448	1	low dN/dS low NPII
positive regulation of regulatory T cell differentiation	1.44554	1	low dN/dS low NPII
positive regulation of release of sequestered calcium ion into cytosol	1.80374	1	low dN/dS low NPII
positive regulation of response to cytokine stimulus	1.30912	1	low dN/dS low NPII
positive regulation of RNA polymerase II transcription preinitiation complex assembly	2.11852	1	low dN/dS low NPII
positive regulation of RNA splicing	1.41716	1	low dN/dS low NPII
positive regulation of sprouting angiogenesis	1.87941	1	low dN/dS low NPII
positive regulation of sterol transport	1.4232	1	low dN/dS low NPII
positive regulation of superoxide anion generation	3.48638	1	low dN/dS low NPII
positive regulation of synaptic transmission	1.30953	1	low dN/dS low NPII
positive regulation of T cell mediated cytotoxicity	8.61536	1	low dN/dS low NPII
positive regulation of T cell migration	1.67662	1	low dN/dS low NPII
positive regulation of telomerase activity	1.59847	1	low dN/dS low NPII
positive regulation of telomere capping	1.59847	1	low dN/dS low NPII
positive regulation of telomere maintenance	1.59847	1	low dN/dS low NPII
positive regulation of telomere maintenance via telomerase	1.59847	1	low dN/dS low NPII
positive regulation of telomere maintenance via telomere lengthening	1.59847	1	low dN/dS low NPII
positive regulation of tissue remodeling	1.75454	1	low dN/dS low NPII
positive regulation of tolerance induction	1.57018	1	low dN/dS low NPII
positive regulation of transcription initiation from RNA polymerase II promoter	2.11852	1	low dN/dS low NPII
positive regulation of tumor necrosis factor-mediated signaling pathway	1.75266	1	low dN/dS low NPII
positive regulation of tyrosine phosphorylation of STAT protein	1.46097	1	low dN/dS low NPII
positive regulation of vascular associated smooth muscle cell proliferation	1.58026	1	low dN/dS low NPII
positive regulation of vascular endothelial growth factor production	1.58442	1	low dN/dS low NPII
positive regulation of vasculature development	1.44336	1	low dN/dS low NPII
positive regulation of viral genome replication	1.45774	1	low dN/dS low NPII
postsynapse organization	2.67719	1	low dN/dS low NPII
presynaptic endocytosis	1.49311	1	low dN/dS low NPII
primary alcohol catabolic process	4.68503	1	low dN/dS low NPII
production of molecular mediator involved in inflammatory response	1.46393	1	low dN/dS low NPII
production of molecular mediator of immune response	3.85642	1	low dN/dS low NPII
prostaglandin metabolic process	1.87517	1	low dN/dS low NPII
prostanoid metabolic process	1.87517	1	low dN/dS low NPII
prostate gland development	2.10897	1	low dN/dS low NPII
prostate gland epithelium morphogenesis	2.11852	1	low dN/dS low NPII
prostate gland growth	2.11852	1	low dN/dS low NPII
prostate gland morphogenesis	2.11852	1	low dN/dS low NPII
prostate glandular acinus development	2.11852	1	low dN/dS low NPII
protein-containing complex disassembly	1.7525	1	low dN/dS low NPII
protein acetylation	1.48436	1	low dN/dS low NPII
protein acylation	1.46119	1	low dN/dS low NPII
protein autoubiquitination	1.41632	1	low dN/dS low NPII
protein deacetylation	7.71217	1	low dN/dS low NPII
protein deacylation	7.68602	1	low dN/dS low NPII
protein folding	3.15606	1	low dN/dS low NPII
protein glycosylation	4.30305	1	low dN/dS low NPII
protein homotrimerization	1.46568	1	low dN/dS low NPII
protein K63-linked ubiquitination	1.47017	1	low dN/dS low NPII
protein localization to cell periphery	2.35711	1	low dN/dS low NPII
protein localization to chromosome	1.98183	1	low dN/dS low NPII
protein localization to lysosome	1.35995	1	low dN/dS low NPII
protein localization to presynapse	1.75266	1	low dN/dS low NPII
protein monoubiquitination	1.43785	1	low dN/dS low NPII
protein N-linked glycosylation	3.74274	1	low dN/dS low NPII
protein polymerization	1.9133	1	low dN/dS low NPII
protein refolding	3.58695	1	low dN/dS low NPII
protein targeting to lysosome	1.53393	1	low dN/dS low NPII
protein targeting to vacuole	1.39486	1	low dN/dS low NPII
protein trimerization	1.42449	1	low dN/dS low NPII
proteoglycan biosynthetic process	1.49394	1	low dN/dS low NPII
proteoglycan metabolic process	1.39718	1	low dN/dS low NPII
purine-containing compound metabolic process	1.90382	1	low dN/dS low NPII
purine nucleoside diphosphate metabolic process	2.80888	1	low dN/dS low NPII
purine nucleotide metabolic process	1.92873	1	low dN/dS low NPII
purine ribonucleoside diphosphate metabolic process	2.80888	1	low dN/dS low NPII
purine ribonucleotide metabolic process	1.97403	1	low dN/dS low NPII
pyruvate metabolic process	2.72669	1	low dN/dS low NPII
receptor clustering	1.52526	1	low dN/dS low NPII
regeneration	1.7004	1	low dN/dS low NPII
regionalization	1.7525	1	low dN/dS low NPII
regulation of activated T cell proliferation	3.34109	1	low dN/dS low NPII
regulation of acute inflammatory response	1.65304	1	low dN/dS low NPII
regulation of acute inflammatory response to antigenic stimulus	1.48762	1	low dN/dS low NPII
regulation of adaptive immune response	7.85123	1	low dN/dS low NPII
regulation of adaptive immune response based on somatic recombination of immune receptors built from immunoglobulin superfamily domains	8.11351	1	low dN/dS low NPII
regulation of alpha-beta T cell activation	1.76101	1	low dN/dS low NPII
regulation of alpha-beta T cell proliferation	2.56893	1	low dN/dS low NPII
regulation of amyloid-beta clearance	1.78106	1	low dN/dS low NPII
regulation of androgen receptor signaling pathway	3.26867	1	low dN/dS low NPII
regulation of angiogenesis	1.89959	1	low dN/dS low NPII
regulation of animal organ formation	1.62663	1	low dN/dS low NPII
regulation of animal organ morphogenesis	2.05272	1	low dN/dS low NPII
regulation of B cell receptor signaling pathway	1.42693	1	low dN/dS low NPII
regulation of bicellular tight junction assembly	1.71704	1	low dN/dS low NPII
regulation of binding	1.37447	1	low dN/dS low NPII
regulation of biomineral tissue development	1.37344	1	low dN/dS low NPII
regulation of biomineralization	1.3733	1	low dN/dS low NPII
regulation of blood pressure	2.02865	1	low dN/dS low NPII
regulation of calcium ion transmembrane transport	1.49688	1	low dN/dS low NPII
regulation of calcium ion transport	1.35661	1	low dN/dS low NPII
regulation of calcium ion transport into cytosol	1.60582	1	low dN/dS low NPII
regulation of cardiac muscle cell apoptotic process	1.78154	1	low dN/dS low NPII
regulation of cardiac muscle cell differentiation	1.66196	1	low dN/dS low NPII
regulation of cardiocyte differentiation	1.61145	1	low dN/dS low NPII
regulation of catecholamine metabolic process	3.5772	1	low dN/dS low NPII
regulation of CD8-positive, alpha-beta T cell activation	3.02198	1	low dN/dS low NPII
regulation of cell-matrix adhesion	2.50528	1	low dN/dS low NPII
regulation of cell-substrate adhesion	2.17532	1	low dN/dS low NPII
regulation of cell-substrate junction assembly	2.85682	1	low dN/dS low NPII
regulation of cell-substrate junction organization	2.82007	1	low dN/dS low NPII
regulation of cell adhesion mediated by integrin	1.40448	1	low dN/dS low NPII
regulation of cell aging	2.14464	1	low dN/dS low NPII
regulation of cell cycle phase transition	1.67752	1	low dN/dS low NPII
regulation of cell development	1.74475	1	low dN/dS low NPII
regulation of cell fate commitment	1.62308	1	low dN/dS low NPII
[truncated: 1,597 more rows]

## Sheet: specific_GO_tags
GO term	mean -lg(p.adjusted)	number of relevant pathways	Condition
hexose metabolic process	3.56259	7	low dN/dS low NPII
monosaccharide metabolic process	3.62533	7	low dN/dS low NPII
negative regulation of phosphorylation	2.13351	7	low dN/dS low NPII
carbohydrate biosynthetic process	3.61508	6	low dN/dS low NPII
cellular carbohydrate biosynthetic process	4.10625	6	low dN/dS low NPII
cellular carbohydrate metabolic process	3.29818	6	low dN/dS low NPII
energy reserve metabolic process	4.10256	6	low dN/dS low NPII
glucose metabolic process	3.46677	6	low dN/dS low NPII
inositol lipid-mediated signaling	3.26953	6	low dN/dS low NPII
intrinsic apoptotic signaling pathway in response to oxidative stress	1.60975	6	low dN/dS low NPII
negative regulation of protein binding	1.47447	6	low dN/dS low NPII
phosphatidylinositol-mediated signaling	3.2814	6	low dN/dS low NPII
positive regulation of cell-cell adhesion	1.88841	6	low dN/dS low NPII
regulation of protein modification by small protein conjugation or removal	2.384	6	low dN/dS low NPII
regulation of protein ubiquitination	2.47463	6	low dN/dS low NPII
activation of protein kinase B activity	4.29646	5	low dN/dS low NPII
cardiac muscle cell differentiation	1.41805	5	low dN/dS low NPII
cardiac muscle hypertrophy	1.46783	5	low dN/dS low NPII
cellular glucan metabolic process	4.74813	5	low dN/dS low NPII
cellular polysaccharide biosynthetic process	4.7504	5	low dN/dS low NPII
cellular polysaccharide metabolic process	4.49072	5	low dN/dS low NPII
cellular response to alcohol	1.48275	5	low dN/dS low NPII
cellular response to cadmium ion	1.67152	5	low dN/dS low NPII
cellular response to decreased oxygen levels	3.73233	5	low dN/dS low NPII
cellular response to extracellular stimulus	1.59928	5	low dN/dS low NPII
cellular response to heat	2.15908	5	low dN/dS low NPII
cellular response to hypoxia	3.76358	5	low dN/dS low NPII
cellular response to insulin stimulus	4.11783	5	low dN/dS low NPII
cellular response to nutrient levels	1.64091	5	low dN/dS low NPII
cellular response to oxygen levels	3.65847	5	low dN/dS low NPII
cellular response to peptide	3.91521	5	low dN/dS low NPII
cellular response to peptide hormone stimulus	3.76834	5	low dN/dS low NPII
fatty acid beta-oxidation	3.06444	5	low dN/dS low NPII
female pregnancy	2.20073	5	low dN/dS low NPII
glial cell differentiation	2.11793	5	low dN/dS low NPII
gliogenesis	1.99258	5	low dN/dS low NPII
glucan biosynthetic process	5.17826	5	low dN/dS low NPII
glucan metabolic process	4.74813	5	low dN/dS low NPII
glycogen biosynthetic process	5.17826	5	low dN/dS low NPII
glycogen metabolic process	4.74813	5	low dN/dS low NPII
insulin-like growth factor receptor signaling pathway	2.56862	5	low dN/dS low NPII
insulin receptor signaling pathway	4.26953	5	low dN/dS low NPII
maternal process involved in female pregnancy	2.66177	5	low dN/dS low NPII
morphogenesis of an epithelial sheet	1.59022	5	low dN/dS low NPII
mRNA catabolic process	4.95433	5	low dN/dS low NPII
multi-multicellular organism process	2.14334	5	low dN/dS low NPII
muscle adaptation	1.93399	5	low dN/dS low NPII
muscle hypertrophy	1.45712	5	low dN/dS low NPII
negative regulation of anion transmembrane transport	2.73241	5	low dN/dS low NPII
negative regulation of fatty acid metabolic process	1.70009	5	low dN/dS low NPII
negative regulation of ion transmembrane transport	2.21636	5	low dN/dS low NPII
negative regulation of ion transport	2.44999	5	low dN/dS low NPII
negative regulation of oxidative stress-induced cell death	1.62198	5	low dN/dS low NPII
negative regulation of oxidative stress-induced intrinsic apoptotic signaling pathway	1.85249	5	low dN/dS low NPII
negative regulation of protein phosphorylation	2.40642	5	low dN/dS low NPII
negative regulation of transmembrane transport	2.21423	5	low dN/dS low NPII
negative regulation of transport	2.24472	5	low dN/dS low NPII
organ growth	2.39816	5	low dN/dS low NPII
phosphatidylinositol 3-kinase signaling	3.41639	5	low dN/dS low NPII
polysaccharide biosynthetic process	4.73785	5	low dN/dS low NPII
polysaccharide metabolic process	4.40007	5	low dN/dS low NPII
positive regulation of cardiac muscle hypertrophy	1.7116	5	low dN/dS low NPII
positive regulation of cellular amide metabolic process	2.0071	5	low dN/dS low NPII
positive regulation of glucose metabolic process	4.25467	5	low dN/dS low NPII
positive regulation of glycogen biosynthetic process	4.7539	5	low dN/dS low NPII
positive regulation of glycogen metabolic process	4.73665	5	low dN/dS low NPII
positive regulation of growth	3.06115	5	low dN/dS low NPII
positive regulation of leukocyte cell-cell adhesion	2.0439	5	low dN/dS low NPII
positive regulation of muscle hypertrophy	1.70551	5	low dN/dS low NPII
positive regulation of protein serine/threonine kinase activity	4.01035	5	low dN/dS low NPII
positive regulation of smooth muscle cell proliferation	2.78182	5	low dN/dS low NPII
positive regulation of translation	2.10605	5	low dN/dS low NPII
regulation of autophagy	2.38856	5	low dN/dS low NPII
regulation of carbohydrate metabolic process	3.82969	5	low dN/dS low NPII
regulation of cardiac muscle hypertrophy	1.56366	5	low dN/dS low NPII
regulation of cellular response to heat	2.3379	5	low dN/dS low NPII
regulation of epithelial cell proliferation	2.68204	5	low dN/dS low NPII
regulation of fatty acid beta-oxidation	3.8133	5	low dN/dS low NPII
regulation of fatty acid oxidation	3.52716	5	low dN/dS low NPII
regulation of generation of precursor metabolites and energy	4.067	5	low dN/dS low NPII
regulation of glucan biosynthetic process	5.40615	5	low dN/dS low NPII
regulation of glucose metabolic process	4.36053	5	low dN/dS low NPII
regulation of glycogen biosynthetic process	5.40615	5	low dN/dS low NPII
regulation of glycogen metabolic process	5.28265	5	low dN/dS low NPII
regulation of mRNA catabolic process	5.31817	5	low dN/dS low NPII
regulation of mRNA metabolic process	4.69419	5	low dN/dS low NPII
regulation of mRNA stability	5.39832	5	low dN/dS low NPII
regulation of muscle adaptation	2.00035	5	low dN/dS low NPII
regulation of muscle hypertrophy	1.55282	5	low dN/dS low NPII
regulation of oxidative stress-induced intrinsic apoptotic signaling pathway	1.75476	5	low dN/dS low NPII
regulation of polysaccharide biosynthetic process	5.28261	5	low dN/dS low NPII
regulation of polysaccharide metabolic process	5.17996	5	low dN/dS low NPII
regulation of protein serine/threonine kinase activity	4.09909	5	low dN/dS low NPII
regulation of RNA stability	5.36804	5	low dN/dS low NPII
regulation of striated muscle cell differentiation	1.47228	5	low dN/dS low NPII
regulation of translation	2.45181	5	low dN/dS low NPII
response to cadmium ion	1.5744	5	low dN/dS low NPII
response to decreased oxygen levels	3.23032	5	low dN/dS low NPII
response to heat	3.49887	5	low dN/dS low NPII
response to hypoxia	3.25884	5	low dN/dS low NPII
response to insulin	4.65815	5	low dN/dS low NPII
response to oxygen levels	3.16329	5	low dN/dS low NPII
response to peptide hormone	4.20463	5	low dN/dS low NPII
response to temperature stimulus	3.23725	5	low dN/dS low NPII
RNA catabolic process	4.88409	5	low dN/dS low NPII
striated muscle hypertrophy	1.45998	5	low dN/dS low NPII
translational initiation	3.08643	5	low dN/dS low NPII
ameboidal-type cell migration	2.52249	4	low dN/dS low NPII
calcineurin-mediated signaling	1.69031	4	low dN/dS low NPII
calcineurin-NFAT signaling cascade	1.71254	4	low dN/dS low NPII
cardiac cell development	1.53015	4	low dN/dS low NPII
cardiac muscle cell development	1.55298	4	low dN/dS low NPII
cardiac muscle tissue growth	1.50095	4	low dN/dS low NPII
cell aging	1.53117	4	low dN/dS low NPII
cell cycle arrest	1.91778	4	low dN/dS low NPII
cell growth	2.09176	4	low dN/dS low NPII
cell growth involved in cardiac muscle cell development	1.75876	4	low dN/dS low NPII
cell migration involved in sprouting angiogenesis	1.49888	4	low dN/dS low NPII
cellular hormone metabolic process	13.4624	4	low dN/dS low NPII
cellular response to inorganic substance	1.53251	4	low dN/dS low NPII
cellular response to metal ion	1.58081	4	low dN/dS low NPII
cellular response to starvation	1.6868	4	low dN/dS low NPII
circadian behavior	1.62551	4	low dN/dS low NPII
cytoplasmic translational initiation	1.70046	4	low dN/dS low NPII
epiboly	1.74276	4	low dN/dS low NPII
epiboly involved in wound healing	1.75125	4	low dN/dS low NPII
epithelial cell migration	2.6724	4	low dN/dS low NPII
epithelium migration	2.67063	4	low dN/dS low NPII
feeding behavior	1.51735	4	low dN/dS low NPII
heart growth	1.48194	4	low dN/dS low NPII
heart valve development	1.61157	4	low dN/dS low NPII
heart valve morphogenesis	1.64841	4	low dN/dS low NPII
hormone metabolic process	11.6485	4	low dN/dS low NPII
intracellular receptor signaling pathway	4.74184	4	low dN/dS low NPII
locomotor rhythm	1.91971	4	low dN/dS low NPII
macroautophagy	2.63081	4	low dN/dS low NPII
maternal placenta development	1.76952	4	low dN/dS low NPII
mRNA stabilization	1.60561	4	low dN/dS low NPII
muscle cell differentiation	2.07517	4	low dN/dS low NPII
muscle cell migration	1.42281	4	low dN/dS low NPII
myotube differentiation	1.4525	4	low dN/dS low NPII
negative regulation of cell size	3.48317	4	low dN/dS low NPII
negative regulation of cellular catabolic process	2.191	4	low dN/dS low NPII
negative regulation of cellular response to insulin stimulus	1.69903	4	low dN/dS low NPII
negative regulation of extrinsic apoptotic signaling pathway in absence of ligand	1.70576	4	low dN/dS low NPII
negative regulation of insulin receptor signaling pathway	1.71075	4	low dN/dS low NPII
negative regulation of intrinsic apoptotic signaling pathway	1.51024	4	low dN/dS low NPII
negative regulation of JNK cascade	2.53766	4	low dN/dS low NPII
negative regulation of kinase activity	1.94598	4	low dN/dS low NPII
negative regulation of lipid catabolic process	1.8619	4	low dN/dS low NPII
negative regulation of mitochondrion organization	1.69031	4	low dN/dS low NPII
negative regulation of protein modification by small protein conjugation or removal	2.80408	4	low dN/dS low NPII
negative regulation of protein ubiquitination	2.9001	4	low dN/dS low NPII
negative regulation of release of cytochrome c from mitochondria	1.93622	4	low dN/dS low NPII
negative regulation of signal transduction in absence of ligand	1.70576	4	low dN/dS low NPII
negative regulation of stress-activated MAPK cascade	2.44163	4	low dN/dS low NPII
negative regulation of stress-activated protein kinase signaling cascade	2.44163	4	low dN/dS low NPII
pancreas development	1.94741	4	low dN/dS low NPII
peptidyl-serine modification	3.64721	4	low dN/dS low NPII
peptidyl-serine phosphorylation	3.67116	4	low dN/dS low NPII
peptidyl-threonine modification	3.07884	4	low dN/dS low NPII
peptidyl-threonine phosphorylation	3.1028	4	low dN/dS low NPII
physiological cardiac muscle hypertrophy	1.75876	4	low dN/dS low NPII
physiological muscle hypertrophy	1.75876	4	low dN/dS low NPII
positive regulation of cardiac muscle tissue growth	1.71498	4	low dN/dS low NPII
positive regulation of catabolic process	2.65259	4	low dN/dS low NPII
positive regulation of cell activation	2.54126	4	low dN/dS low NPII
positive regulation of cell cycle	2.22324	4	low dN/dS low NPII
positive regulation of cell growth involved in cardiac muscle cell development	2.03147	4	low dN/dS low NPII
positive regulation of cellular catabolic process	2.78186	4	low dN/dS low NPII
positive regulation of developmental growth	3.1828	4	low dN/dS low NPII
positive regulation of endothelial cell proliferation	3.59154	4	low dN/dS low NPII
positive regulation of epithelial cell proliferation	3.42092	4	low dN/dS low NPII
positive regulation of heart growth	1.6947	4	low dN/dS low NPII
positive regulation of leukocyte activation	2.56601	4	low dN/dS low NPII
positive regulation of monooxygenase activity	1.78043	4	low dN/dS low NPII
positive regulation of muscle cell differentiation	1.51054	4	low dN/dS low NPII
positive regulation of nitric-oxide synthase activity	1.8709	4	low dN/dS low NPII
positive regulation of organ growth	3.19979	4	low dN/dS low NPII
positive regulation of protein localization to nucleus	1.53967	4	low dN/dS low NPII
positive regulation of secretion	1.96118	4	low dN/dS low NPII
positive regulation of striated muscle cell differentiation	1.659	4	low dN/dS low NPII
positive regulation of T cell activation	2.08509	4	low dN/dS low NPII
positive regulation of transcription by RNA polymerase I	1.81357	4	low dN/dS low NPII
protein-DNA complex assembly	3.53846	4	low dN/dS low NPII
protein-DNA complex subunit organization	3.40591	4	low dN/dS low NPII
regulation of actin filament organization	1.64822	4	low dN/dS low NPII
regulation of behavior	1.61544	4	low dN/dS low NPII
regulation of brown fat cell differentiation	1.89549	4	low dN/dS low NPII
regulation of calcineurin-mediated signaling	1.75876	4	low dN/dS low NPII
regulation of calcineurin-NFAT signaling cascade	1.75998	4	low dN/dS low NPII
regulation of calcium-mediated signaling	1.58992	4	low dN/dS low NPII
regulation of cardiac muscle tissue growth	1.57902	4	low dN/dS low NPII
regulation of cell growth	2.17911	4	low dN/dS low NPII
regulation of cell growth involved in cardiac muscle cell development	1.85544	4	low dN/dS low NPII
regulation of cellular amide metabolic process	2.61809	4	low dN/dS low NPII
regulation of cellular response to insulin stimulus	2.39032	4	low dN/dS low NPII
regulation of developmental growth	2.753	4	low dN/dS low NPII
regulation of extrinsic apoptotic signaling pathway in absence of ligand	1.65018	4	low dN/dS low NPII
regulation of feeding behavior	1.8619	4	low dN/dS low NPII
regulation of heart growth	1.55298	4	low dN/dS low NPII
regulation of insulin receptor signaling pathway	2.37298	4	low dN/dS low NPII
regulation of macroautophagy	3.06913	4	low dN/dS low NPII
regulation of MAP kinase activity	3.94462	4	low dN/dS low NPII
regulation of mitochondrial membrane potential	1.56848	4	low dN/dS low NPII
regulation of monooxygenase activity	1.61544	4	low dN/dS low NPII
regulation of neuron differentiation	1.69751	4	low dN/dS low NPII
regulation of nitric-oxide synthase activity	1.67916	4	low dN/dS low NPII
regulation of organ growth	2.84068	4	low dN/dS low NPII
regulation of phosphoprotein phosphatase activity	1.43791	4	low dN/dS low NPII
regulation of protein localization to plasma membrane	1.85714	4	low dN/dS low NPII
regulation of transcription by RNA polymerase I	1.7409	4	low dN/dS low NPII
regulation of translational initiation	2.52805	4	low dN/dS low NPII
regulation of Wnt signaling pathway	2.33225	4	low dN/dS low NPII
response to alcohol	2.10016	4	low dN/dS low NPII
response to epidermal growth factor	2.1102	4	low dN/dS low NPII
response to fluid shear stress	1.70411	4	low dN/dS low NPII
response to starvation	1.61668	4	low dN/dS low NPII
response to transforming growth factor beta	3.531	4	low dN/dS low NPII
rhythmic behavior	1.62399	4	low dN/dS low NPII
sensory perception of pain	1.52111	4	low dN/dS low NPII
striated muscle cell differentiation	2.24098	4	low dN/dS low NPII
synapse organization	1.73331	4	low dN/dS low NPII
T-helper 1 type immune response	1.70264	4	low dN/dS low NPII
tissue migration	2.66704	4	low dN/dS low NPII
transcription by RNA polymerase I	1.9138	4	low dN/dS low NPII
wound healing, spreading of cells	1.75125	4	low dN/dS low NPII
actin filament polymerization	1.67194	3	low dN/dS low NPII
actin polymerization or depolymerization	1.62673	3	low dN/dS low NPII
alpha-beta T cell activation	1.49977	3	low dN/dS low NPII
alpha-beta T cell activation involved in immune response	1.63041	3	low dN/dS low NPII
alpha-beta T cell differentiation	1.50638	3	low dN/dS low NPII
alpha-beta T cell differentiation involved in immune response	1.63041	3	low dN/dS low NPII
alpha-beta T cell lineage commitment	1.90795	3	low dN/dS low NPII
anoikis	3.42424	3	low dN/dS low NPII
arachidonic acid metabolic process	8.44629	3	low dN/dS low NPII
axon ensheathment	2.77903	3	low dN/dS low NPII
behavioral defense response	1.65243	3	low dN/dS low NPII
behavioral fear response	1.65701	3	low dN/dS low NPII
biological process involved in intraspecies interaction between organisms	1.69601	3	low dN/dS low NPII
canonical Wnt signaling pathway	3.17106	3	low dN/dS low NPII
cardiocyte differentiation	1.50536	3	low dN/dS low NPII
CD4-positive or CD8-positive, alpha-beta T cell lineage commitment	1.89621	3	low dN/dS low NPII
CD4-positive, alpha-beta T cell activation	1.52316	3	low dN/dS low NPII
CD4-positive, alpha-beta T cell differentiation	1.57892	3	low dN/dS low NPII
CD4-positive, alpha-beta T cell differentiation involved in immune response	1.63051	3	low dN/dS low NPII
CD4-positive, alpha-beta T cell lineage commitment	1.92286	3	low dN/dS low NPII
cell fate commitment	1.45848	3	low dN/dS low NPII
cellular process involved in reproduction in multicellular organism	2.94539	3	low dN/dS low NPII
cellular response to epidermal growth factor stimulus	2.29459	3	low dN/dS low NPII
cellular response to ketone	2.44719	3	low dN/dS low NPII
cellular response to leucine	2.78437	3	low dN/dS low NPII
cellular response to leucine starvation	2.11635	3	low dN/dS low NPII
cellular response to nerve growth factor stimulus	2.26342	3	low dN/dS low NPII
cellular response to prostaglandin E stimulus	2.0005	3	low dN/dS low NPII
cellular response to steroid hormone stimulus	1.69248	3	low dN/dS low NPII
cellular response to transforming growth factor beta stimulus	4.05075	3	low dN/dS low NPII
cellular response to vascular endothelial growth factor stimulus	1.61563	3	low dN/dS low NPII
chemical synaptic transmission, postsynaptic	1.51161	3	low dN/dS low NPII
circadian rhythm	1.53355	3	low dN/dS low NPII
cytoplasmic translation	1.51976	3	low dN/dS low NPII
dendritic spine development	1.52517	3	low dN/dS low NPII
diencephalon development	1.54444	3	low dN/dS low NPII
eating behavior	1.80943	3	low dN/dS low NPII
endocrine pancreas development	2.28249	3	low dN/dS low NPII
endoderm development	1.54097	3	low dN/dS low NPII
endoderm formation	1.60482	3	low dN/dS low NPII
endodermal cell differentiation	1.64095	3	low dN/dS low NPII
endothelial cell migration	1.92528	3	low dN/dS low NPII
ensheathment of neurons	2.77903	3	low dN/dS low NPII
ERBB signaling pathway	1.87984	3	low dN/dS low NPII
establishment of protein localization to membrane	1.79256	3	low dN/dS low NPII
estrogen metabolic process	12.5356	3	low dN/dS low NPII
excitatory postsynaptic potential	1.52316	3	low dN/dS low NPII
fat-soluble vitamin metabolic process	2.76631	3	low dN/dS low NPII
fear response	1.63179	3	low dN/dS low NPII
fibroblast migration	1.72871	3	low dN/dS low NPII
flavonoid metabolic process	14.0666	3	low dN/dS low NPII
formation of primary germ layer	1.44799	3	low dN/dS low NPII
G1/S transition of mitotic cell cycle	2.31428	3	low dN/dS low NPII
germ cell development	3.15776	3	low dN/dS low NPII
glial cell development	1.49312	3	low dN/dS low NPII
glial cell proliferation	1.71482	3	low dN/dS low NPII
hyaluronan metabolic process	1.75487	3	low dN/dS low NPII
I-kappaB phosphorylation	1.92286	3	low dN/dS low NPII
icosanoid metabolic process	7.68341	3	low dN/dS low NPII
interleukin-1-mediated signaling pathway	5.67799	3	low dN/dS low NPII
keratinocyte migration	1.95381	3	low dN/dS low NPII
labyrinthine layer blood vessel development	1.95381	3	low dN/dS low NPII
lamellipodium assembly	1.61563	3	low dN/dS low NPII
lamellipodium organization	1.55039	3	low dN/dS low NPII
long-chain fatty acid metabolic process	7.3144	3	low dN/dS low NPII
long-term memory	2.87943	3	low dN/dS low NPII
lymphocyte activation involved in immune response	1.40542	3	low dN/dS low NPII
lymphocyte costimulation	2.18699	3	low dN/dS low NPII
lysosome organization	1.61807	3	low dN/dS low NPII
lytic vacuole organization	1.61807	3	low dN/dS low NPII
maintenance of protein localization in organelle	1.74044	3	low dN/dS low NPII
maintenance of protein location	1.54079	3	low dN/dS low NPII
maintenance of protein location in cell	1.63892	3	low dN/dS low NPII
mesenchymal cell differentiation	1.40166	3	low dN/dS low NPII
mucopolysaccharide metabolic process	1.48549	3	low dN/dS low NPII
multicellular organism growth	1.86908	3	low dN/dS low NPII
multicellular organismal movement	2.67503	3	low dN/dS low NPII
muscle atrophy	3.29876	3	low dN/dS low NPII
muscle cell apoptotic process	1.47384	3	low dN/dS low NPII
muscle cell proliferation	3.25614	3	low dN/dS low NPII
muscle contraction	2.02053	3	low dN/dS low NPII
muscle system process	1.89267	3	low dN/dS low NPII
muscle tissue development	1.99141	3	low dN/dS low NPII
musculoskeletal movement	2.67503	3	low dN/dS low NPII
myelin maintenance	1.9655	3	low dN/dS low NPII
myelination	2.78553	3	low dN/dS low NPII
myelination in peripheral nervous system	1.86293	3	low dN/dS low NPII
ncRNA transcription	1.50079	3	low dN/dS low NPII
negative regulation of autophagy	2.99274	3	low dN/dS low NPII
negative regulation of binding	1.48799	3	low dN/dS low NPII
negative regulation of calcineurin-mediated signaling	2.0005	3	low dN/dS low NPII
negative regulation of calcineurin-NFAT signaling cascade	2.0005	3	low dN/dS low NPII
negative regulation of calcium-mediated signaling	1.92286	3	low dN/dS low NPII
negative regulation of cysteine-type endopeptidase activity	1.58295	3	low dN/dS low NPII
negative regulation of cysteine-type endopeptidase activity involved in apoptotic process	1.61563	3	low dN/dS low NPII
negative regulation of epithelial cell apoptotic process	2.25213	3	low dN/dS low NPII
negative regulation of fatty acid oxidation	2.06191	3	low dN/dS low NPII
negative regulation of leukocyte migration	1.72486	3	low dN/dS low NPII
negative regulation of lymphocyte migration	2.0005	3	low dN/dS low NPII
negative regulation of macroautophagy	3.42041	3	low dN/dS low NPII
negative regulation of MAPK cascade	2.04739	3	low dN/dS low NPII
negative regulation of mononuclear cell migration	1.88527	3	low dN/dS low NPII
negative regulation of mRNA catabolic process	1.65759	3	low dN/dS low NPII
negative regulation of mRNA metabolic process	1.55057	3	low dN/dS low NPII
negative regulation of muscle adaptation	2.03417	3	low dN/dS low NPII
negative regulation of muscle cell apoptotic process	1.62648	3	low dN/dS low NPII
negative regulation of Notch signaling pathway	1.75487	3	low dN/dS low NPII
negative regulation of protein kinase activity	1.97324	3	low dN/dS low NPII
negative regulation of protein kinase B signaling	1.64702	3	low dN/dS low NPII
negative regulation of protein serine/threonine kinase activity	1.7799	3	low dN/dS low NPII
negative regulation of RNA catabolic process	1.62001	3	low dN/dS low NPII
negative regulation of transferase activity	2.09483	3	low dN/dS low NPII
negative regulation of transforming growth factor beta receptor signaling pathway	5.2604	3	low dN/dS low NPII
negative regulation of transmembrane receptor protein serine/threonine kinase signaling pathway	4.76672	3	low dN/dS low NPII
neuron maturation	1.72658	3	low dN/dS low NPII
nuclear division	1.70692	3	low dN/dS low NPII
nucleolar large rRNA transcription by RNA polymerase I	1.9655	3	low dN/dS low NPII
nucleus localization	1.87247	3	low dN/dS low NPII
olefinic compound metabolic process	8.16054	3	low dN/dS low NPII
oligodendrocyte differentiation	1.54068	3	low dN/dS low NPII
organelle fission	1.64415	3	low dN/dS low NPII
organic acid transport	1.97106	3	low dN/dS low NPII
organic hydroxy compound catabolic process	2.76184	3	low dN/dS low NPII
peptidyl-tyrosine modification	2.09211	3	low dN/dS low NPII
peptidyl-tyrosine phosphorylation	2.0947	3	low dN/dS low NPII
peripheral nervous system axon ensheathment	1.86293	3	low dN/dS low NPII
placenta blood vessel development	1.80943	3	low dN/dS low NPII
porphyrin-containing compound metabolic process	2.37591	3	low dN/dS low NPII
positive regulation of actin filament polymerization	1.93626	3	low dN/dS low NPII
positive regulation of behavior	1.85128	3	low dN/dS low NPII
positive regulation of blood vessel endothelial cell migration	2.10767	3	low dN/dS low NPII
positive regulation of cell cycle phase transition	1.90701	3	low dN/dS low NPII
positive regulation of cell cycle process	2.0066	3	low dN/dS low NPII
positive regulation of cell growth	3.07063	3	low dN/dS low NPII
positive regulation of cyclin-dependent protein kinase activity	1.7866	3	low dN/dS low NPII
positive regulation of cyclin-dependent protein serine/threonine kinase activity	1.80943	3	low dN/dS low NPII
positive regulation of cytoplasmic translation	2.06191	3	low dN/dS low NPII
positive regulation of dendritic spine development	1.74044	3	low dN/dS low NPII
positive regulation of epithelial cell migration	2.97713	3	low dN/dS low NPII
positive regulation of epithelial to mesenchymal transition	1.69897	3	low dN/dS low NPII
positive regulation of fibroblast migration	2.0005	3	low dN/dS low NPII
positive regulation of glial cell differentiation	1.74044	3	low dN/dS low NPII
positive regulation of glial cell proliferation	1.95381	3	low dN/dS low NPII
positive regulation of gliogenesis	1.64366	3	low dN/dS low NPII
positive regulation of keratinocyte migration	2.06191	3	low dN/dS low NPII
positive regulation of lamellipodium assembly	1.8169	3	low dN/dS low NPII
positive regulation of lamellipodium organization	1.76725	3	low dN/dS low NPII
positive regulation of lymphocyte activation	2.95126	3	low dN/dS low NPII
positive regulation of MAP kinase activity	4.90891	3	low dN/dS low NPII
positive regulation of membrane potential	1.98256	3	low dN/dS low NPII
positive regulation of mitochondrial membrane potential	2.08715	3	low dN/dS low NPII
positive regulation of mitotic cell cycle	2.83067	3	low dN/dS low NPII
positive regulation of mitotic cell cycle phase transition	1.95894	3	low dN/dS low NPII
positive regulation of muscle adaptation	2.01897	3	low dN/dS low NPII
positive regulation of muscle organ development	1.83859	3	low dN/dS low NPII
positive regulation of muscle tissue development	1.82848	3	low dN/dS low NPII
positive regulation of myotube differentiation	2.0005	3	low dN/dS low NPII
positive regulation of nervous system process	1.7866	3	low dN/dS low NPII
positive regulation of oligodendrocyte differentiation	1.89621	3	low dN/dS low NPII
positive regulation of peptidyl-serine phosphorylation	1.90701	3	low dN/dS low NPII
positive regulation of phosphoprotein phosphatase activity	1.90795	3	low dN/dS low NPII
positive regulation of plasma membrane bounded cell projection assembly	1.50849	3	low dN/dS low NPII
positive regulation of proteasomal protein catabolic process	1.50079	3	low dN/dS low NPII
positive regulation of proteasomal ubiquitin-dependent protein catabolic process	1.55057	3	low dN/dS low NPII
positive regulation of protein dephosphorylation	1.72658	3	low dN/dS low NPII
positive regulation of protein localization to cell periphery	2.14158	3	low dN/dS low NPII
positive regulation of protein localization to cell surface	1.95381	3	low dN/dS low NPII
positive regulation of protein localization to plasma membrane	2.18515	3	low dN/dS low NPII
positive regulation of protein polymerization	1.82179	3	low dN/dS low NPII
positive regulation of secretion by cell	2.09747	3	low dN/dS low NPII
positive regulation of skeletal muscle tissue development	1.87543	3	low dN/dS low NPII
positive regulation of smooth muscle cell migration	1.66162	3	low dN/dS low NPII
positive regulation of sodium ion transport	1.77873	3	low dN/dS low NPII
positive regulation of striated muscle tissue development	1.83859	3	low dN/dS low NPII
positive regulation of transcription by RNA polymerase III	2.75669	3	low dN/dS low NPII
positive regulation of transcription of nucleolar large rRNA by RNA polymerase I	2.11635	3	low dN/dS low NPII
positive regulation of translational initiation	2.91164	3	low dN/dS low NPII
positive regulation of ubiquitin-dependent protein catabolic process	1.51405	3	low dN/dS low NPII
positive T cell selection	1.77117	3	low dN/dS low NPII
proteasomal protein catabolic process	3.82944	3	low dN/dS low NPII
proteasome-mediated ubiquitin-dependent protein catabolic process	4.00462	3	low dN/dS low NPII
protein deubiquitination	4.81031	3	low dN/dS low NPII
protein localization to cell surface	1.63041	3	low dN/dS low NPII
protein modification by small protein removal	4.74537	3	low dN/dS low NPII
protein targeting to membrane	2.13668	3	low dN/dS low NPII
quinone metabolic process	2.43144	3	low dN/dS low NPII
Ras protein signal transduction	1.96428	3	low dN/dS low NPII
regulation of actin filament length	1.67514	3	low dN/dS low NPII
regulation of actin filament polymerization	1.71523	3	low dN/dS low NPII
regulation of actin polymerization or depolymerization	1.6762	3	low dN/dS low NPII
regulation of canonical Wnt signaling pathway	2.71736	3	low dN/dS low NPII
regulation of cell cycle G1/S phase transition	1.6609	3	low dN/dS low NPII
regulation of cell maturation	1.90795	3	low dN/dS low NPII
regulation of cell size	3.01623	3	low dN/dS low NPII
regulation of cellular component size	2.89442	3	low dN/dS low NPII
regulation of cellular protein catabolic process	1.46505	3	low dN/dS low NPII
regulation of cellular response to transforming growth factor beta stimulus	4.79772	3	low dN/dS low NPII
regulation of circadian rhythm	1.47881	3	low dN/dS low NPII
regulation of cyclin-dependent protein kinase activity	1.51161	3	low dN/dS low NPII
regulation of cyclin-dependent protein serine/threonine kinase activity	1.52156	3	low dN/dS low NPII
regulation of cytoplasmic translation	1.90795	3	low dN/dS low NPII
regulation of dendritic spine development	1.65519	3	low dN/dS low NPII
regulation of deoxyribonuclease activity	2.11635	3	low dN/dS low NPII
regulation of endothelial cell proliferation	3.92769	3	low dN/dS low NPII
regulation of epithelial cell migration	2.65088	3	low dN/dS low NPII
regulation of epithelial to mesenchymal transition	1.52316	3	low dN/dS low NPII
regulation of exocytosis	1.65922	3	low dN/dS low NPII
regulation of fibroblast migration	1.77873	3	low dN/dS low NPII
regulation of G1/S transition of mitotic cell cycle	1.70083	3	low dN/dS low NPII
regulation of glial cell differentiation	1.62828	3	low dN/dS low NPII
regulation of glial cell proliferation	1.78837	3	low dN/dS low NPII
regulation of gliogenesis	1.54068	3	low dN/dS low NPII
regulation of keratinocyte migration	2.01897	3	low dN/dS low NPII
regulation of lamellipodium assembly	1.74483	3	low dN/dS low NPII
regulation of lamellipodium organization	1.69093	3	low dN/dS low NPII
regulation of leukocyte degranulation	2.39408	3	low dN/dS low NPII
regulation of muscle cell apoptotic process	1.48382	3	low dN/dS low NPII
regulation of muscle cell differentiation	1.78087	3	low dN/dS low NPII
regulation of muscle organ development	1.67008	3	low dN/dS low NPII
regulation of muscle system process	1.99015	3	low dN/dS low NPII
regulation of muscle tissue development	1.68344	3	low dN/dS low NPII
regulation of myelination	3.35145	3	low dN/dS low NPII
regulation of myotube differentiation	1.73343	3	low dN/dS low NPII
regulation of nervous system development	2.05533	3	low dN/dS low NPII
regulation of neuron maturation	2.11635	3	low dN/dS low NPII
regulation of neuron projection development	2.04882	3	low dN/dS low NPII
regulation of Notch signaling pathway	1.5031	3	low dN/dS low NPII
regulation of nuclease activity	1.89621	3	low dN/dS low NPII
regulation of oligodendrocyte differentiation	1.76725	3	low dN/dS low NPII
regulation of peptidyl-serine phosphorylation	2.25779	3	low dN/dS low NPII
regulation of phosphatidylinositol 3-kinase signaling	3.50874	3	low dN/dS low NPII
regulation of proteasomal protein catabolic process	1.5955	3	low dN/dS low NPII
regulation of protein-containing complex assembly	1.90036	3	low dN/dS low NPII
regulation of protein binding	1.44092	3	low dN/dS low NPII
regulation of protein localization to cell periphery	1.95233	3	low dN/dS low NPII
regulation of protein localization to cell surface	1.74759	3	low dN/dS low NPII
regulation of protein polymerization	1.60922	3	low dN/dS low NPII
regulation of proteolysis involved in cellular protein catabolic process	1.52673	3	low dN/dS low NPII
regulation of regulated secretory pathway	1.84983	3	low dN/dS low NPII
regulation of response to extracellular stimulus	1.85128	3	low dN/dS low NPII
regulation of response to food	1.93481	3	low dN/dS low NPII
regulation of response to nutrient levels	1.85128	3	low dN/dS low NPII
regulation of sensory perception	1.76725	3	low dN/dS low NPII
regulation of sensory perception of pain	1.77117	3	low dN/dS low NPII
regulation of skeletal muscle adaptation	2.01897	3	low dN/dS low NPII
regulation of skeletal muscle tissue development	1.81038	3	low dN/dS low NPII
regulation of smooth muscle cell proliferation	3.49433	3	low dN/dS low NPII
regulation of sodium ion transport	1.5534	3	low dN/dS low NPII
regulation of striated muscle tissue development	1.69264	3	low dN/dS low NPII
regulation of supramolecular fiber organization	1.7174	3	low dN/dS low NPII
regulation of transcription by RNA polymerase III	2.45073	3	low dN/dS low NPII
regulation of transcription of nucleolar large rRNA by RNA polymerase I	2.01897	3	low dN/dS low NPII
regulation of transforming growth factor beta receptor signaling pathway	4.82203	3	low dN/dS low NPII
regulation of transmembrane receptor protein serine/threonine kinase signaling pathway	4.05075	3	low dN/dS low NPII
response to activity	1.62396	3	low dN/dS low NPII
response to growth hormone	1.75487	3	low dN/dS low NPII
response to interleukin-18	2.08715	3	low dN/dS low NPII
response to ketone	2.09264	3	low dN/dS low NPII
response to leucine	4.03197	3	low dN/dS low NPII
response to nerve growth factor	2.25213	3	low dN/dS low NPII
response to prostaglandin E	1.88527	3	low dN/dS low NPII
response to UV-A	2.01897	3	low dN/dS low NPII
retinoic acid metabolic process	10.691	3	low dN/dS low NPII
retinol metabolic process	6.61237	3	low dN/dS low NPII
RNA stabilization	1.65519	3	low dN/dS low NPII
rRNA transcription	1.78837	3	low dN/dS low NPII
ruffle organization	1.67835	3	low dN/dS low NPII
Schwann cell development	1.82653	3	low dN/dS low NPII
Schwann cell differentiation	1.77117	3	low dN/dS low NPII
skeletal muscle adaptation	2.97454	3	low dN/dS low NPII
smooth muscle cell migration	1.47486	3	low dN/dS low NPII
smooth muscle cell proliferation	3.49378	3	low dN/dS low NPII
social behavior	1.70657	3	low dN/dS low NPII
sphingolipid mediated signaling pathway	1.98256	3	low dN/dS low NPII
sphingosine-1-phosphate receptor signaling pathway	2.01897	3	low dN/dS low NPII
spinal cord development	2.89291	3	low dN/dS low NPII
stem cell differentiation	1.67307	3	low dN/dS low NPII
striated muscle adaptation	2.69787	3	low dN/dS low NPII
striated muscle contraction	2.13621	3	low dN/dS low NPII
striated muscle tissue development	2.01697	3	low dN/dS low NPII
T-helper 1 cell differentiation	1.95381	3	low dN/dS low NPII
T-helper cell differentiation	1.63892	3	low dN/dS low NPII
T-helper cell lineage commitment	1.9655	3	low dN/dS low NPII
T cell activation involved in immune response	1.49581	3	low dN/dS low NPII
T cell costimulation	2.19773	3	low dN/dS low NPII
T cell differentiation involved in immune response	1.61132	3	low dN/dS low NPII
T cell lineage commitment	1.83664	3	low dN/dS low NPII
T cell selection	1.71482	3	low dN/dS low NPII
tetrapyrrole metabolic process	2.06315	3	low dN/dS low NPII
TOR signaling	5.76605	3	low dN/dS low NPII
TORC1 signaling	2.79002	3	low dN/dS low NPII
transcription by RNA polymerase III	2.20005	3	low dN/dS low NPII
transforming growth factor beta receptor signaling pathway	4.28524	3	low dN/dS low NPII
transmembrane receptor protein serine/threonine kinase signaling pathway	3.69382	3	low dN/dS low NPII
unsaturated fatty acid metabolic process	7.72381	3	low dN/dS low NPII
vitamin D metabolic process	2.1442	3	low dN/dS low NPII
vitamin metabolic process	2.18674	3	low dN/dS low NPII
wound healing, spreading of epidermal cells	1.93481	3	low dN/dS low NPII
actin cytoskeleton reorganization	1.35259	2	low dN/dS low NPII
actin filament organization	1.75355	2	low dN/dS low NPII
activation of innate immune response	2.01669	2	low dN/dS low NPII
adipose tissue development	1.506	2	low dN/dS low NPII
alcohol catabolic process	3.22597	2	low dN/dS low NPII
aminoglycan metabolic process	1.45246	2	low dN/dS low NPII
amyloid-beta formation	1.51072	2	low dN/dS low NPII
amyloid-beta metabolic process	1.47163	2	low dN/dS low NPII
amyloid precursor protein catabolic process	1.47163	2	low dN/dS low NPII
amyloid precursor protein metabolic process	1.37456	2	low dN/dS low NPII
anaphase-promoting complex-dependent catabolic process	7.11643	2	low dN/dS low NPII
anatomical structure maturation	1.3871	2	low dN/dS low NPII
animal organ formation	1.52488	2	low dN/dS low NPII
animal organ maturation	1.71657	2	low dN/dS low NPII
axis elongation	1.87257	2	low dN/dS low NPII
axon guidance	1.83436	2	low dN/dS low NPII
axonogenesis	1.60335	2	low dN/dS low NPII
B cell apoptotic process	1.80718	2	low dN/dS low NPII
bone maturation	1.76025	2	low dN/dS low NPII
bone remodeling	1.36367	2	low dN/dS low NPII
branching involved in mammary gland duct morphogenesis	1.9046	2	low dN/dS low NPII
calcium-mediated signaling	2.02508	2	low dN/dS low NPII
cardiac muscle contraction	1.52524	2	low dN/dS low NPII
cardiac muscle tissue development	1.40113	2	low dN/dS low NPII
cell-substrate junction assembly	2.11586	2	low dN/dS low NPII
cell-substrate junction organization	2.10912	2	low dN/dS low NPII
cell cycle G1/S phase transition	2.75069	2	low dN/dS low NPII
cell fate commitment involved in formation of primary germ layer	1.70967	2	low dN/dS low NPII
cell fate specification	1.56667	2	low dN/dS low NPII
cell junction disassembly	1.73465	2	low dN/dS low NPII
cell maturation	1.46491	2	low dN/dS low NPII
cellular carbohydrate catabolic process	1.76763	2	low dN/dS low NPII
cellular component maintenance	2.43306	2	low dN/dS low NPII
cellular glucose homeostasis	1.88232	2	low dN/dS low NPII
cellular glucuronidation	47.9443	2	low dN/dS low NPII
cellular response to aldehyde	3.97262	2	low dN/dS low NPII
cellular response to carbohydrate stimulus	1.9107	2	low dN/dS low NPII
cellular response to corticosteroid stimulus	1.62292	2	low dN/dS low NPII
cellular response to dexamethasone stimulus	1.79052	2	low dN/dS low NPII
cellular response to fatty acid	1.67774	2	low dN/dS low NPII
cellular response to glucocorticoid stimulus	1.64734	2	low dN/dS low NPII
cellular response to glucose stimulus	1.94421	2	low dN/dS low NPII
cellular response to hexose stimulus	1.94103	2	low dN/dS low NPII
cellular response to interferon-gamma	3.85851	2	low dN/dS low NPII
cellular response to interleukin-7	3.54116	2	low dN/dS low NPII
cellular response to monosaccharide stimulus	1.94103	2	low dN/dS low NPII
cotranslational protein targeting to membrane	2.61135	2	low dN/dS low NPII
covalent chromatin modification	3.07405	2	low dN/dS low NPII
dendrite development	1.36641	2	low dN/dS low NPII
dendritic spine maintenance	3.00506	2	low dN/dS low NPII
dendritic spine organization	2.2877	2	low dN/dS low NPII
detection of chemical stimulus involved in sensory perception	#NUM!	2	low dN/dS low NPII
detection of chemical stimulus involved in sensory perception of smell	#NUM!	2	low dN/dS low NPII
developmental cell growth	1.38103	2	low dN/dS low NPII
developmental maturation	1.32241	2	low dN/dS low NPII
DNA-templated transcription, initiation	1.79425	2	low dN/dS low NPII
DNA conformation change	4.87775	2	low dN/dS low NPII
DNA duplex unwinding	6.71883	2	low dN/dS low NPII
DNA geometric change	6.63204	2	low dN/dS low NPII
drug catabolic process	6.77048	2	low dN/dS low NPII
ear development	1.59238	2	low dN/dS low NPII
endodermal cell fate commitment	1.77261	2	low dN/dS low NPII
endosomal transport	5.45739	2	low dN/dS low NPII
epithelial cell development	1.60605	2	low dN/dS low NPII
epithelial to mesenchymal transition	1.48655	2	low dN/dS low NPII
epoxygenase P450 pathway	11.8202	2	low dN/dS low NPII
error-prone translesion synthesis	8.87008	2	low dN/dS low NPII
establishment of mitochondrion localization	1.62928	2	low dN/dS low NPII
establishment of mitochondrion localization, microtubule-mediated	1.66284	2	low dN/dS low NPII
establishment of planar polarity	1.79082	2	low dN/dS low NPII
establishment of protein localization to endoplasmic reticulum	2.52427	2	low dN/dS low NPII
establishment of protein localization to extracellular region	3.31546	2	low dN/dS low NPII
establishment of tissue polarity	1.79082	2	low dN/dS low NPII
exogenous drug catabolic process	6.87337	2	low dN/dS low NPII
eye development	1.62064	2	low dN/dS low NPII
face development	1.57437	2	low dN/dS low NPII
Fc-epsilon receptor signaling pathway	1.48066	2	low dN/dS low NPII
Fc receptor signaling pathway	1.40882	2	low dN/dS low NPII
female meiotic nuclear division	1.60455	2	low dN/dS low NPII
fibroblast proliferation	1.72595	2	low dN/dS low NPII
focal adhesion assembly	2.16567	2	low dN/dS low NPII
forebrain generation of neurons	1.392	2	low dN/dS low NPII
forebrain neuron development	1.62928	2	low dN/dS low NPII
forebrain neuron differentiation	1.43073	2	low dN/dS low NPII
genitalia development	1.83562	2	low dN/dS low NPII
global genome nucleotide-excision repair	8.65988	2	low dN/dS low NPII
glucuronate metabolic process	52.3656	2	low dN/dS low NPII
glycosaminoglycan metabolic process	1.47917	2	low dN/dS low NPII
heart contraction	1.3093	2	low dN/dS low NPII
heart morphogenesis	1.36071	2	low dN/dS low NPII
heme metabolic process	2.14163	2	low dN/dS low NPII
hexose biosynthetic process	1.4278	2	low dN/dS low NPII
histone modification	3.07888	2	low dN/dS low NPII
hormone-mediated signaling pathway	1.84945	2	low dN/dS low NPII
hormone secretion	2.83093	2	low dN/dS low NPII
hormone transport	2.81618	2	low dN/dS low NPII
hypothalamus development	1.68935	2	low dN/dS low NPII
innate immune response-activating signal transduction	2.17571	2	low dN/dS low NPII
innate immune response activating cell surface receptor signaling pathway	2.17935	2	low dN/dS low NPII
inorganic anion transmembrane transport	1.56193	2	low dN/dS low NPII
insulin secretion	2.33675	2	low dN/dS low NPII
interleukin-7-mediated signaling pathway	3.74914	2	low dN/dS low NPII
interstrand cross-link repair	7.60111	2	low dN/dS low NPII
intracellular steroid hormone receptor signaling pathway	2.08674	2	low dN/dS low NPII
intracellular transport of virus	7.60111	2	low dN/dS low NPII
leukocyte adhesion to vascular endothelial cell	2.87388	2	low dN/dS low NPII
locomotory behavior	1.47556	2	low dN/dS low NPII
maintenance of location in cell	2.01015	2	low dN/dS low NPII
male meiosis I	1.65134	2	low dN/dS low NPII
male meiotic nuclear division	1.44471	2	low dN/dS low NPII
mammary gland duct morphogenesis	1.87257	2	low dN/dS low NPII
mammary gland morphogenesis	1.84203	2	low dN/dS low NPII
membrane protein proteolysis	1.47655	2	low dN/dS low NPII
mesenchymal cell proliferation	1.67774	2	low dN/dS low NPII
mesenchyme development	1.35763	2	low dN/dS low NPII
midbrain development	1.94051	2	low dN/dS low NPII
mitochondrion localization	1.44272	2	low dN/dS low NPII
mitochondrion transport along microtubule	1.66284	2	low dN/dS low NPII
mitotic nuclear division	2.07904	2	low dN/dS low NPII
monosaccharide biosynthetic process	1.92742	2	low dN/dS low NPII
monovalent inorganic cation homeostasis	1.80557	2	low dN/dS low NPII
multi-organism localization	7.41217	2	low dN/dS low NPII
multi-organism transport	7.41217	2	low dN/dS low NPII
multicellular organismal response to stress	1.59834	2	low dN/dS low NPII
muscle cell development	1.46039	2	low dN/dS low NPII
negative regulation of amyloid-beta formation	1.69277	2	low dN/dS low NPII
negative regulation of amyloid precursor protein catabolic process	1.66065	2	low dN/dS low NPII
negative regulation of B cell apoptotic process	2.02201	2	low dN/dS low NPII
negative regulation of canonical Wnt signaling pathway	3.49913	2	low dN/dS low NPII
negative regulation of cellular carbohydrate metabolic process	1.49914	2	low dN/dS low NPII
negative regulation of endopeptidase activity	1.35203	2	low dN/dS low NPII
negative regulation of gene silencing	2.5733	2	low dN/dS low NPII
negative regulation of gene silencing by miRNA	2.70015	2	low dN/dS low NPII
negative regulation of gene silencing by RNA	2.69359	2	low dN/dS low NPII
negative regulation of hormone secretion	1.54068	2	low dN/dS low NPII
negative regulation of innate immune response	7.06513	2	low dN/dS low NPII
negative regulation of insulin secretion	1.7004	2	low dN/dS low NPII
negative regulation of muscle cell differentiation	1.46343	2	low dN/dS low NPII
negative regulation of peptidase activity	1.33595	2	low dN/dS low NPII
negative regulation of peptide hormone secretion	1.65881	2	low dN/dS low NPII
negative regulation of peptide secretion	2.32667	2	low dN/dS low NPII
negative regulation of posttranscriptional gene silencing	2.69359	2	low dN/dS low NPII
negative regulation of production of miRNAs involved in gene silencing by miRNA	2.81381	2	low dN/dS low NPII
negative regulation of protein secretion	2.37761	2	low dN/dS low NPII
negative regulation of response to biotic stimulus	6.28793	2	low dN/dS low NPII
negative regulation of smooth muscle cell apoptotic process	1.84632	2	low dN/dS low NPII
negative regulation of toll-like receptor signaling pathway	1.55193	2	low dN/dS low NPII
negative regulation of Wnt signaling pathway	3.49913	2	low dN/dS low NPII
neural crest cell differentiation	1.45118	2	low dN/dS low NPII
neural tube closure	1.37654	2	low dN/dS low NPII
neural tube formation	1.34865	2	low dN/dS low NPII
neuron projection guidance	1.83413	2	low dN/dS low NPII
neuron projection organization	2.23139	2	low dN/dS low NPII
Notch signaling pathway	1.42999	2	low dN/dS low NPII
nuclear-transcribed mRNA catabolic process	3.66828	2	low dN/dS low NPII
nuclear-transcribed mRNA catabolic process, nonsense-mediated decay	4.30761	2	low dN/dS low NPII
nucleotide-excision repair, DNA damage recognition	8.85245	2	low dN/dS low NPII
nucleotide-excision repair, DNA duplex unwinding	8.86282	2	low dN/dS low NPII
nucleotide-excision repair, preincision complex assembly	8.49106	2	low dN/dS low NPII
nucleotide-sugar biosynthetic process	6.1831	2	low dN/dS low NPII
nucleotide-sugar metabolic process	5.73173	2	low dN/dS low NPII
odontogenesis of dentin-containing tooth	1.37654	2	low dN/dS low NPII
ossification involved in bone maturation	1.7897	2	low dN/dS low NPII
peptide hormone secretion	3.00528	2	low dN/dS low NPII
peptide secretion	3.23184	2	low dN/dS low NPII
peptidyl-tyrosine autophosphorylation	1.69405	2	low dN/dS low NPII
pigment metabolic process	7.56686	2	low dN/dS low NPII
platelet activation	1.49126	2	low dN/dS low NPII
positive regulation of ATP metabolic process	2.64783	2	low dN/dS low NPII
positive regulation of autophagy	1.41798	2	low dN/dS low NPII
positive regulation of B cell proliferation	1.6631	2	low dN/dS low NPII
positive regulation of cell division	1.40253	2	low dN/dS low NPII
positive regulation of cellular protein catabolic process	1.49246	2	low dN/dS low NPII
positive regulation of cellular protein localization	2.19442	2	low dN/dS low NPII
positive regulation of cellular response to insulin stimulus	3.87766	2	low dN/dS low NPII
positive regulation of DNA binding	1.4996	2	low dN/dS low NPII
positive regulation of endothelial cell migration	2.2154	2	low dN/dS low NPII
positive regulation of establishment of protein localization	1.90993	2	low dN/dS low NPII
positive regulation of exocytosis	2.29218	2	low dN/dS low NPII
positive regulation of fatty acid beta-oxidation	4.61277	2	low dN/dS low NPII
positive regulation of fatty acid oxidation	4.28709	2	low dN/dS low NPII
positive regulation of fibroblast proliferation	1.84782	2	low dN/dS low NPII
positive regulation of glycolytic process	2.91767	2	low dN/dS low NPII
positive regulation of innate immune response	4.23696	2	low dN/dS low NPII
positive regulation of insulin receptor signaling pathway	3.9359	2	low dN/dS low NPII
positive regulation of insulin secretion	1.49382	2	low dN/dS low NPII
positive regulation of leukocyte adhesion to vascular endothelial cell	2.57708	2	low dN/dS low NPII
positive regulation of leukocyte degranulation	3.11911	2	low dN/dS low NPII
positive regulation of lipid kinase activity	1.6824	2	low dN/dS low NPII
positive regulation of mesenchymal cell proliferation	1.84832	2	low dN/dS low NPII
positive regulation of mitotic nuclear division	3.49404	2	low dN/dS low NPII
positive regulation of mRNA catabolic process	1.42984	2	low dN/dS low NPII
positive regulation of mRNA metabolic process	1.96287	2	low dN/dS low NPII
positive regulation of myeloid leukocyte mediated immunity	2.46361	2	low dN/dS low NPII
positive regulation of nervous system development	1.32909	2	low dN/dS low NPII
positive regulation of neurogenesis	1.3885	2	low dN/dS low NPII
positive regulation of neuron projection development	1.48655	2	low dN/dS low NPII
positive regulation of NIK/NF-kappaB signaling	1.45579	2	low dN/dS low NPII
positive regulation of nuclear division	3.2806	2	low dN/dS low NPII
positive regulation of nucleotide metabolic process	2.59369	2	low dN/dS low NPII
positive regulation of peptide hormone secretion	2.20873	2	low dN/dS low NPII
positive regulation of peptide secretion	2.57549	2	low dN/dS low NPII
positive regulation of phosphatidylinositol 3-kinase activity	1.71325	2	low dN/dS low NPII
positive regulation of phosphatidylinositol 3-kinase signaling	4.90438	2	low dN/dS low NPII
positive regulation of phospholipase activity	1.90063	2	low dN/dS low NPII
positive regulation of protein-containing complex disassembly	1.7004	2	low dN/dS low NPII
positive regulation of protein catabolic process	1.37813	2	low dN/dS low NPII
positive regulation of protein secretion	1.94103	2	low dN/dS low NPII
positive regulation of protein transport	1.93607	2	low dN/dS low NPII
positive regulation of proteolysis involved in cellular protein catabolic process	1.54168	2	low dN/dS low NPII
positive regulation of purine nucleotide metabolic process	2.59369	2	low dN/dS low NPII
positive regulation of regulated secretory pathway	2.61918	2	low dN/dS low NPII
positive regulation of response to biotic stimulus	4.01637	2	low dN/dS low NPII
positive regulation of signal transduction by p53 class mediator	1.66284	2	low dN/dS low NPII
positive regulation of T cell cytokine production	1.58891	2	low dN/dS low NPII
positive regulation of TOR signaling	3.1131	2	low dN/dS low NPII
positive regulation of transcription regulatory region DNA binding	1.7512	2	low dN/dS low NPII
positive regulation of vascular endothelial cell proliferation	1.84483	2	low dN/dS low NPII
positive regulation of Wnt signaling pathway	1.98195	2	low dN/dS low NPII
presynapse assembly	1.44634	2	low dN/dS low NPII
presynapse organization	1.4324	2	low dN/dS low NPII
primary neural tube formation	1.36488	2	low dN/dS low NPII
protein localization to chromatin	1.77256	2	low dN/dS low NPII
protein localization to endoplasmic reticulum	2.36038	2	low dN/dS low NPII
protein localization to extracellular region	3.30356	2	low dN/dS low NPII
protein localization to nucleus	1.31302	2	low dN/dS low NPII
protein localization to plasma membrane	1.88786	2	low dN/dS low NPII
protein polyubiquitination	6.06696	2	low dN/dS low NPII
protein secretion	3.31546	2	low dN/dS low NPII
protein targeting to ER	2.54853	2	low dN/dS low NPII
regulation of actin cytoskeleton organization	2.39332	2	low dN/dS low NPII
regulation of actin filament-based process	2.32673	2	low dN/dS low NPII
regulation of amyloid-beta formation	1.56476	2	low dN/dS low NPII
regulation of amyloid precursor protein catabolic process	1.52178	2	low dN/dS low NPII
regulation of ATP metabolic process	2.0904	2	low dN/dS low NPII
regulation of B cell apoptotic process	1.87393	2	low dN/dS low NPII
regulation of B cell proliferation	1.53811	2	low dN/dS low NPII
regulation of blood vessel endothelial cell migration	2.14916	2	low dN/dS low NPII
regulation of carbohydrate catabolic process	2.23619	2	low dN/dS low NPII
regulation of cell projection assembly	1.42739	2	low dN/dS low NPII
regulation of cellular response to growth factor stimulus	5.14418	2	low dN/dS low NPII
regulation of dephosphorylation	1.39937	2	low dN/dS low NPII
regulation of DNA metabolic process	1.43649	2	low dN/dS low NPII
regulation of endothelial cell migration	1.9698	2	low dN/dS low NPII
regulation of establishment of cell polarity	1.75008	2	low dN/dS low NPII
regulation of establishment of planar polarity	1.81649	2	low dN/dS low NPII
regulation of establishment or maintenance of cell polarity	1.72461	2	low dN/dS low NPII
regulation of fibroblast proliferation	1.7262	2	low dN/dS low NPII
regulation of glycolytic process	2.30643	2	low dN/dS low NPII
regulation of hormone secretion	2.96312	2	low dN/dS low NPII
regulation of insulin secretion	2.44879	2	low dN/dS low NPII
regulation of intracellular steroid hormone receptor signaling pathway	2.31235	2	low dN/dS low NPII
regulation of intracellular transport	1.62948	2	low dN/dS low NPII
regulation of intrinsic apoptotic signaling pathway by p53 class mediator	1.59299	2	low dN/dS low NPII
regulation of leukocyte adhesion to vascular endothelial cell	2.3439	2	low dN/dS low NPII
regulation of lipid kinase activity	1.50062	2	low dN/dS low NPII
regulation of mesenchymal cell proliferation	1.79211	2	low dN/dS low NPII
regulation of mitotic nuclear division	2.80206	2	low dN/dS low NPII
regulation of myeloid leukocyte mediated immunity	2.36903	2	low dN/dS low NPII
regulation of nervous system process	1.52057	2	low dN/dS low NPII
regulation of NIK/NF-kappaB signaling	1.33581	2	low dN/dS low NPII
regulation of nuclear division	2.65973	2	low dN/dS low NPII
regulation of ossification	2.84711	2	low dN/dS low NPII
regulation of peptide hormone secretion	3.15802	2	low dN/dS low NPII
regulation of peptide secretion	3.50245	2	low dN/dS low NPII
regulation of peptidyl-threonine phosphorylation	1.45712	2	low dN/dS low NPII
regulation of phosphatidylinositol 3-kinase activity	1.559	2	low dN/dS low NPII
regulation of phospholipase activity	1.86689	2	low dN/dS low NPII
regulation of plasma membrane bounded cell projection assembly	1.42999	2	low dN/dS low NPII
regulation of postsynaptic membrane potential	1.52306	2	low dN/dS low NPII
regulation of proteasomal ubiquitin-dependent protein catabolic process	1.5319	2	low dN/dS low NPII
regulation of protein-containing complex disassembly	1.33443	2	low dN/dS low NPII
regulation of protein complex stability	1.66142	2	low dN/dS low NPII
regulation of protein dephosphorylation	1.50814	2	low dN/dS low NPII
regulation of protein secretion	3.59838	2	low dN/dS low NPII
regulation of protein stability	2.22456	2	low dN/dS low NPII
regulation of purine nucleotide metabolic process	2.08825	2	low dN/dS low NPII
regulation of receptor-mediated endocytosis	1.36589	2	low dN/dS low NPII
regulation of receptor internalization	1.56147	2	low dN/dS low NPII
regulation of response to biotic stimulus	5.24595	2	low dN/dS low NPII
regulation of signal transduction by p53 class mediator	1.44512	2	low dN/dS low NPII
regulation of smooth muscle cell apoptotic process	1.65413	2	low dN/dS low NPII
regulation of T cell cytokine production	2.12062	2	low dN/dS low NPII
regulation of transcription from RNA polymerase II promoter in response to hypoxia	7.23469	2	low dN/dS low NPII
regulation of transcription regulatory region DNA binding	1.52764	2	low dN/dS low NPII
regulation of ubiquitin-dependent protein catabolic process	1.47556	2	low dN/dS low NPII
regulation of vascular endothelial cell proliferation	1.68411	2	low dN/dS low NPII
response to dexamethasone	1.73196	2	low dN/dS low NPII
response to electrical stimulus	1.71732	2	low dN/dS low NPII
response to glucagon	1.7391	2	low dN/dS low NPII
response to glucose	1.85492	2	low dN/dS low NPII
response to hexose	1.84488	2	low dN/dS low NPII
response to interferon-gamma	3.72111	2	low dN/dS low NPII
response to interleukin-7	3.54116	2	low dN/dS low NPII
response to metal ion	1.49639	2	low dN/dS low NPII
response to monosaccharide	1.83215	2	low dN/dS low NPII
response to steroid hormone	1.61628	2	low dN/dS low NPII
response to stimulus involved in regulation of muscle adaptation	1.95344	2	low dN/dS low NPII
response to testosterone	1.71732	2	low dN/dS low NPII
rhythmic process	2.28943	2	low dN/dS low NPII
seminiferous tubule development	1.86353	2	low dN/dS low NPII
sensory perception of smell	#NUM!	2	low dN/dS low NPII
sensory system development	1.61468	2	low dN/dS low NPII
signal release	2.47313	2	low dN/dS low NPII
signal transduction by p53 class mediator	1.32909	2	low dN/dS low NPII
skeletal muscle contraction	1.69909	2	low dN/dS low NPII
smooth muscle cell apoptotic process	1.65413	2	low dN/dS low NPII
sodium ion transport	1.36071	2	low dN/dS low NPII
spindle assembly	1.78192	2	low dN/dS low NPII
sprouting angiogenesis	2.05157	2	low dN/dS low NPII
SRP-dependent cotranslational protein targeting to membrane	2.64738	2	low dN/dS low NPII
steroid hormone mediated signaling pathway	2.02252	2	low dN/dS low NPII
stimulatory C-type lectin receptor signaling pathway	1.61874	2	low dN/dS low NPII
synapse pruning	1.83132	2	low dN/dS low NPII
T cell cytokine production	2.07548	2	low dN/dS low NPII
tissue regeneration	1.62044	2	low dN/dS low NPII
trachea development	1.65345	2	low dN/dS low NPII
trachea morphogenesis	1.67548	2	low dN/dS low NPII
transcription preinitiation complex assembly	1.85372	2	low dN/dS low NPII
transport of virus	7.42915	2	low dN/dS low NPII
tube closure	1.37654	2	low dN/dS low NPII
uronic acid metabolic process	52.3656	2	low dN/dS low NPII
vacuole organization	1.44661	2	low dN/dS low NPII
vascular endothelial cell proliferation	1.68411	2	low dN/dS low NPII
viral gene expression	2.15186	2	low dN/dS low NPII
viral life cycle	7.26104	2	low dN/dS low NPII
viral transcription	2.2259	2	low dN/dS low NPII
virion assembly	8.11296	2	low dN/dS low NPII
visual system development	1.61787	2	low dN/dS low NPII
Wnt signaling pathway, planar cell polarity pathway	1.82487	2	low dN/dS low NPII
xenobiotic glucuronidation	29.4823	2	low dN/dS low NPII
'de novo' posttranslational protein folding	3.15606	1	low dN/dS low NPII
'de novo' protein folding	3.07469	1	low dN/dS low NPII
actin-mediated cell contraction	1.32107	1	low dN/dS low NPII
actin-myosin filament sliding	1.61164	1	low dN/dS low NPII
acute inflammatory response to antigenic stimulus	1.32373	1	low dN/dS low NPII
adenohypophysis development	1.79271	1	low dN/dS low NPII
aldehyde catabolic process	5.03059	1	low dN/dS low NPII
alditol metabolic process	2.36919	1	low dN/dS low NPII
alpha-beta T cell proliferation	2.51176	1	low dN/dS low NPII
aminoglycoside antibiotic metabolic process	5.25819	1	low dN/dS low NPII
androgen metabolic process	2.11852	1	low dN/dS low NPII
androgen receptor signaling pathway	2.98666	1	low dN/dS low NPII
angiotensin-activated signaling pathway	1.85794	1	low dN/dS low NPII
anterior/posterior axis specification	1.52341	1	low dN/dS low NPII
anterograde axonal transport	1.35901	1	low dN/dS low NPII
antibacterial humoral response	2.13408	1	low dN/dS low NPII
antigen processing and presentation of endogenous antigen	17.9599	1	low dN/dS low NPII
antigen processing and presentation of endogenous peptide antigen	19.3106	1	low dN/dS low NPII
antigen processing and presentation of endogenous peptide antigen via MHC class I	19.5886	1	low dN/dS low NPII
antigen processing and presentation of exogenous peptide antigen via MHC class II	1.33791	1	low dN/dS low NPII
antigen processing and presentation of peptide antigen via MHC class II	1.32802	1	low dN/dS low NPII
antigen processing and presentation of peptide or polysaccharide antigen via MHC class II	1.32802	1	low dN/dS low NPII
antigen processing and presentation via MHC class Ib	7.79663	1	low dN/dS low NPII
antimicrobial humoral response	1.54079	1	low dN/dS low NPII
aortic valve development	1.62705	1	low dN/dS low NPII
aortic valve morphogenesis	1.66707	1	low dN/dS low NPII
apical junction assembly	2.6949	1	low dN/dS low NPII
appendage development	3.83247	1	low dN/dS low NPII
astrocyte differentiation	1.55222	1	low dN/dS low NPII
axis specification	1.37774	1	low dN/dS low NPII
axo-dendritic protein transport	1.7044	1	low dN/dS low NPII
axo-dendritic transport	2.66689	1	low dN/dS low NPII
beta-catenin destruction complex disassembly	3.62442	1	low dN/dS low NPII
bicellular tight junction assembly	1.42977	1	low dN/dS low NPII
blastocyst development	1.38143	1	low dN/dS low NPII
blastocyst growth	1.8107	1	low dN/dS low NPII
blood coagulation	1.3786	1	low dN/dS low NPII
BMP signaling pathway	1.50721	1	low dN/dS low NPII
body morphogenesis	1.53506	1	low dN/dS low NPII
bone mineralization	1.31603	1	low dN/dS low NPII
bone mineralization involved in bone maturation	1.94014	1	low dN/dS low NPII
bone morphogenesis	1.36954	1	low dN/dS low NPII
bone resorption	1.45935	1	low dN/dS low NPII
branch elongation of an epithelium	2.11852	1	low dN/dS low NPII
branching involved in prostate gland morphogenesis	2.11852	1	low dN/dS low NPII
branching morphogenesis of an epithelial tube	1.89861	1	low dN/dS low NPII
calcium ion homeostasis	1.612	1	low dN/dS low NPII
calcium ion transmembrane import into cytosol	1.51979	1	low dN/dS low NPII
calcium ion transport into cytosol	1.48232	1	low dN/dS low NPII
camera-type eye development	1.68689	1	low dN/dS low NPII
camera-type eye morphogenesis	1.31506	1	low dN/dS low NPII
carboxylic acid transport	1.73804	1	low dN/dS low NPII
cardiac cell fate commitment	1.7525	1	low dN/dS low NPII
cardiac muscle cell apoptotic process	1.77551	1	low dN/dS low NPII
cardiac neural crest cell development involved in heart development	1.59847	1	low dN/dS low NPII
cardiac neural crest cell differentiation involved in heart development	1.59847	1	low dN/dS low NPII
cartilage development	1.48766	1	low dN/dS low NPII
cartilage morphogenesis	1.7525	1	low dN/dS low NPII
caveolin-mediated endocytosis	1.59847	1	low dN/dS low NPII
CD8-positive, alpha-beta T cell activation	2.75742	1	low dN/dS low NPII
cell-cell adhesion via plasma-membrane adhesion molecules	2.01206	1	low dN/dS low NPII
cell-cell junction assembly	2.40751	1	low dN/dS low NPII
cell-cell junction organization	2.19256	1	low dN/dS low NPII
cell adhesion mediated by integrin	1.45207	1	low dN/dS low NPII
cell chemotaxis	1.39921	1	low dN/dS low NPII
cell junction assembly	1.78263	1	low dN/dS low NPII
cell surface receptor signaling pathway involved in heart development	1.62663	1	low dN/dS low NPII
cellular calcium ion homeostasis	1.61642	1	low dN/dS low NPII
cellular defense response	9.21051	1	low dN/dS low NPII
cellular divalent inorganic cation homeostasis	1.59109	1	low dN/dS low NPII
cellular polysaccharide catabolic process	1.85883	1	low dN/dS low NPII
cellular response to angiotensin	1.75454	1	low dN/dS low NPII
cellular response to BMP stimulus	1.50721	1	low dN/dS low NPII
cellular response to brain-derived neurotrophic factor stimulus	2.18058	1	low dN/dS low NPII
cellular response to chemokine	1.3733	1	low dN/dS low NPII
cellular response to cholesterol	1.69067	1	low dN/dS low NPII
cellular response to copper ion	3.39271	1	low dN/dS low NPII
cellular response to estradiol stimulus	2.10897	1	low dN/dS low NPII
cellular response to estrogen stimulus	2.11852	1	low dN/dS low NPII
cellular response to fluid shear stress	1.53331	1	low dN/dS low NPII
cellular response to leukemia inhibitory factor	1.67717	1	low dN/dS low NPII
cellular response to macrophage colony-stimulating factor stimulus	2.10388	1	low dN/dS low NPII
cellular response to sterol	1.64249	1	low dN/dS low NPII
cellular response to topologically incorrect protein	1.97804	1	low dN/dS low NPII
cellular response to unfolded protein	2.0634	1	low dN/dS low NPII
cellular senescence	1.94511	1	low dN/dS low NPII
central nervous system neuron development	1.37593	1	low dN/dS low NPII
central nervous system neuron differentiation	2.05272	1	low dN/dS low NPII
cerebellum development	1.35973	1	low dN/dS low NPII
cerebellum morphogenesis	1.58184	1	low dN/dS low NPII
cerebral cortex development	1.32134	1	low dN/dS low NPII
chaperone-mediated autophagy	1.63622	1	low dN/dS low NPII
chaperone-mediated protein folding	4.70941	1	low dN/dS low NPII
chaperone-mediated protein transport	1.75266	1	low dN/dS low NPII
chaperone cofactor-dependent protein refolding	3.2639	1	low dN/dS low NPII
chromatin remodeling	1.81511	1	low dN/dS low NPII
coagulation	1.3786	1	low dN/dS low NPII
collagen fibril organization	1.36	1	low dN/dS low NPII
columnar/cuboidal epithelial cell development	1.81011	1	low dN/dS low NPII
connective tissue development	1.46119	1	low dN/dS low NPII
connective tissue replacement	1.77864	1	low dN/dS low NPII
convergent extension	1.71076	1	low dN/dS low NPII
cortical actin cytoskeleton organization	1.61657	1	low dN/dS low NPII
cortical cytoskeleton organization	2.90891	1	low dN/dS low NPII
cytokinesis	2.3156	1	low dN/dS low NPII
cytokinetic process	1.61657	1	low dN/dS low NPII
cytoplasmic microtubule organization	1.48776	1	low dN/dS low NPII
cytoskeleton-dependent cytokinesis	2.63527	1	low dN/dS low NPII
cytoskeleton-dependent intracellular transport	3.36606	1	low dN/dS low NPII
cytosolic calcium ion transport	1.44588	1	low dN/dS low NPII
cytosolic transport	1.50721	1	low dN/dS low NPII
decidualization	1.59847	1	low dN/dS low NPII
detection of bacterium	3.10139	1	low dN/dS low NPII
detection of biotic stimulus	2.49261	1	low dN/dS low NPII
detection of calcium ion	1.36221	1	low dN/dS low NPII
detection of external biotic stimulus	2.84775	1	low dN/dS low NPII
detection of light stimulus	1.56929	1	low dN/dS low NPII
detection of other organism	3.02198	1	low dN/dS low NPII
detection of visible light	1.32071	1	low dN/dS low NPII
development of primary male sexual characteristics	1.91257	1	low dN/dS low NPII
developmental growth involved in morphogenesis	1.80062	1	low dN/dS low NPII
developmental induction	1.62308	1	low dN/dS low NPII
divalent inorganic cation homeostasis	1.57749	1	low dN/dS low NPII
DNA-templated transcription, elongation	1.5149	1	low dN/dS low NPII
DNA-templated transcription, termination	1.55222	1	low dN/dS low NPII
dopaminergic neuron differentiation	5.29787	1	low dN/dS low NPII
ear morphogenesis	1.5149	1	low dN/dS low NPII
early endosome to late endosome transport	1.59847	1	low dN/dS low NPII
ectoderm development	1.78106	1	low dN/dS low NPII
electron transport chain	1.84356	1	low dN/dS low NPII
embryonic appendage morphogenesis	1.31561	1	low dN/dS low NPII
embryonic camera-type eye development	1.61958	1	low dN/dS low NPII
embryonic camera-type eye morphogenesis	1.64249	1	low dN/dS low NPII
embryonic epithelial tube formation	1.31506	1	low dN/dS low NPII
embryonic eye morphogenesis	1.62308	1	low dN/dS low NPII
embryonic limb morphogenesis	1.31561	1	low dN/dS low NPII
embryonic organ morphogenesis	1.4201	1	low dN/dS low NPII
embryonic pattern specification	1.44526	1	low dN/dS low NPII
embryonic placenta morphogenesis	1.76596	1	low dN/dS low NPII
endothelial cell chemotaxis	1.45627	1	low dN/dS low NPII
endothelial cell development	1.47483	1	low dN/dS low NPII
endothelial cell differentiation	1.32198	1	low dN/dS low NPII
endothelial tube morphogenesis	1.78106	1	low dN/dS low NPII
endothelium development	2.46263	1	low dN/dS low NPII
enteroendocrine cell differentiation	1.87941	1	low dN/dS low NPII
ephrin receptor signaling pathway	2.69635	1	low dN/dS low NPII
epithelial cell-cell adhesion	1.71608	1	low dN/dS low NPII
epithelial tube morphogenesis	1.729	1	low dN/dS low NPII
establishment of apical/basal cell polarity	1.77864	1	low dN/dS low NPII
establishment of cell polarity	2.46263	1	low dN/dS low NPII
establishment of endothelial barrier	1.55406	1	low dN/dS low NPII
establishment of epithelial cell apical/basal polarity	1.83455	1	low dN/dS low NPII
establishment of epithelial cell polarity	1.68185	1	low dN/dS low NPII
establishment of monopolar cell polarity	1.75454	1	low dN/dS low NPII
establishment of protein localization to vacuole	1.33441	1	low dN/dS low NPII
establishment of sister chromatid cohesion	1.71658	1	low dN/dS low NPII
establishment or maintenance of apical/basal cell polarity	1.5761	1	low dN/dS low NPII
establishment or maintenance of bipolar cell polarity	1.5761	1	low dN/dS low NPII
establishment or maintenance of cell polarity	2.18963	1	low dN/dS low NPII
establishment or maintenance of epithelial cell apical/basal polarity	1.60485	1	low dN/dS low NPII
establishment or maintenance of monopolar cell polarity	1.75454	1	low dN/dS low NPII
estrous cycle	1.66022	1	low dN/dS low NPII
ethanol catabolic process	4.93244	1	low dN/dS low NPII
ethanol metabolic process	18.2455	1	low dN/dS low NPII
ethanol oxidation	15.4696	1	low dN/dS low NPII
exocrine system development	1.61567	1	low dN/dS low NPII
external encapsulating structure organization	1.82125	1	low dN/dS low NPII
extracellular matrix organization	1.82241	1	low dN/dS low NPII
extracellular structure organization	1.82241	1	low dN/dS low NPII
face morphogenesis	1.62663	1	low dN/dS low NPII
fat-soluble vitamin catabolic process	1.79849	1	low dN/dS low NPII
fatty acid derivative catabolic process	3.81804	1	low dN/dS low NPII
fatty acid derivative metabolic process	2.61153	1	low dN/dS low NPII
Fc-gamma receptor signaling pathway	1.50721	1	low dN/dS low NPII
Fc-gamma receptor signaling pathway involved in phagocytosis	1.50721	1	low dN/dS low NPII
Fc receptor mediated stimulatory signaling pathway	1.50721	1	low dN/dS low NPII
female genitalia development	2.11852	1	low dN/dS low NPII
forebrain development	1.63426	1	low dN/dS low NPII
fructose metabolic process	2.65926	1	low dN/dS low NPII
gamma-delta T cell activation	1.38414	1	low dN/dS low NPII
gamma-delta T cell differentiation	1.54079	1	low dN/dS low NPII
gastrulation with mouth forming second	1.64886	1	low dN/dS low NPII
genetic imprinting	1.75553	1	low dN/dS low NPII
genitalia morphogenesis	1.7525	1	low dN/dS low NPII
glandular epithelial cell development	1.91318	1	low dN/dS low NPII
glandular epithelial cell differentiation	1.77551	1	low dN/dS low NPII
glucan catabolic process	1.86619	1	low dN/dS low NPII
gluconeogenesis	1.46393	1	low dN/dS low NPII
glycogen catabolic process	1.87832	1	low dN/dS low NPII
glycoprotein biosynthetic process	4.04534	1	low dN/dS low NPII
glycoprotein metabolic process	3.84656	1	low dN/dS low NPII
glycoside metabolic process	6.38815	1	low dN/dS low NPII
glycosyl compound metabolic process	3.29525	1	low dN/dS low NPII
glycosylation	4.30305	1	low dN/dS low NPII
Golgi inheritance	1.59847	1	low dN/dS low NPII
Golgi organization	1.50721	1	low dN/dS low NPII
head morphogenesis	1.61958	1	low dN/dS low NPII
heart field specification	1.69622	1	low dN/dS low NPII
heart formation	1.62663	1	low dN/dS low NPII
heart induction	1.7525	1	low dN/dS low NPII
hemostasis	1.3786	1	low dN/dS low NPII
hepatocyte differentiation	1.73804	1	low dN/dS low NPII
hindbrain morphogenesis	1.56226	1	low dN/dS low NPII
histone acetylation	1.50721	1	low dN/dS low NPII
histone deacetylation	7.85392	1	low dN/dS low NPII
histone H3 deacetylation	3.34279	1	low dN/dS low NPII
histone H4 deacetylation	3.69999	1	low dN/dS low NPII
histone phosphorylation	1.59847	1	low dN/dS low NPII
hydrogen peroxide biosynthetic process	3.78551	1	low dN/dS low NPII
hyperosmotic response	1.90323	1	low dN/dS low NPII
hypersensitivity	1.59173	1	low dN/dS low NPII
icosanoid biosynthetic process	4.82928	1	low dN/dS low NPII
icosanoid secretion	3.08577	1	low dN/dS low NPII
icosanoid transport	2.96413	1	low dN/dS low NPII
immune response-activating cell surface receptor signaling pathway	2.05527	1	low dN/dS low NPII
immune response-activating signal transduction	2.05527	1	low dN/dS low NPII
immune response-inhibiting signal transduction	5.95472	1	low dN/dS low NPII
immune response-regulating cell surface receptor signaling pathway involved in phagocytosis	1.50721	1	low dN/dS low NPII
immune response to tumor cell	1.31016	1	low dN/dS low NPII
inactivation of MAPK activity	1.45233	1	low dN/dS low NPII
inclusion body assembly	1.53393	1	low dN/dS low NPII
inner ear development	1.7004	1	low dN/dS low NPII
interferon-gamma-mediated signaling pathway	7.87138	1	low dN/dS low NPII
interleukin-13 production	1.367	1	low dN/dS low NPII
interleukin-2 production	1.46361	1	low dN/dS low NPII
internal peptidyl-lysine acetylation	1.50721	1	low dN/dS low NPII
internal protein amino acid acetylation	1.50721	1	low dN/dS low NPII
intracellular cholesterol transport	1.62663	1	low dN/dS low NPII
intracellular estrogen receptor signaling pathway	2.09158	1	low dN/dS low NPII
intracellular lipid transport	1.53366	1	low dN/dS low NPII
intracellular sterol transport	1.62663	1	low dN/dS low NPII
intrinsic apoptotic signaling pathway by p53 class mediator	1.40134	1	low dN/dS low NPII
isoprenoid biosynthetic process	1.58442	1	low dN/dS low NPII
ketone catabolic process	1.78313	1	low dN/dS low NPII
lactation	1.32137	1	low dN/dS low NPII
leukocyte chemotaxis	1.46697	1	low dN/dS low NPII
leukocyte migration involved in inflammatory response	1.78676	1	low dN/dS low NPII
leukocyte tethering or rolling	1.67662	1	low dN/dS low NPII
leukotriene metabolic process	3.20794	1	low dN/dS low NPII
limb development	3.83247	1	low dN/dS low NPII
limbic system development	1.33791	1	low dN/dS low NPII
linoleic acid metabolic process	1.65712	1	low dN/dS low NPII
localization within membrane	1.43937	1	low dN/dS low NPII
long-chain fatty acid biosynthetic process	7.85365	1	low dN/dS low NPII
long-term synaptic potentiation	1.47736	1	low dN/dS low NPII
lung development	1.50721	1	low dN/dS low NPII
lung morphogenesis	1.59847	1	low dN/dS low NPII
lysosome localization	1.67472	1	low dN/dS low NPII
macromolecule deacylation	7.68602	1	low dN/dS low NPII
macromolecule glycosylation	4.30305	1	low dN/dS low NPII
macrophage activation	2.63527	1	low dN/dS low NPII
macrophage chemotaxis	1.59847	1	low dN/dS low NPII
macrophage migration	1.59847	1	low dN/dS low NPII
macrophage proliferation	1.59847	1	low dN/dS low NPII
maintenance of cell number	1.7004	1	low dN/dS low NPII
male gonad development	1.91257	1	low dN/dS low NPII
male sex differentiation	1.87761	1	low dN/dS low NPII
mammary gland alveolus development	2.11852	1	low dN/dS low NPII
mammary gland lobule development	2.11852	1	low dN/dS low NPII
mast cell activation	1.71972	1	low dN/dS low NPII
mast cell activation involved in immune response	1.77847	1	low dN/dS low NPII
mast cell degranulation	1.78154	1	low dN/dS low NPII
mast cell mediated immunity	1.77847	1	low dN/dS low NPII
medium-chain fatty acid metabolic process	1.76952	1	low dN/dS low NPII
membrane fusion	2.37956	1	low dN/dS low NPII
membrane lipid catabolic process	1.47965	1	low dN/dS low NPII
membrane protein ectodomain proteolysis	1.59194	1	low dN/dS low NPII
membrane protein intracellular domain proteolysis	1.81082	1	low dN/dS low NPII
mesenchymal cell development	1.5418	1	low dN/dS low NPII
mesoderm formation	1.4327	1	low dN/dS low NPII
mesoderm morphogenesis	1.42361	1	low dN/dS low NPII
mesodermal cell differentiation	1.62308	1	low dN/dS low NPII
mesodermal cell fate commitment	1.71076	1	low dN/dS low NPII
mesodermal cell fate specification	1.7525	1	low dN/dS low NPII
metencephalon development	1.34044	1	low dN/dS low NPII
methylation	1.60701	1	low dN/dS low NPII
microglial cell activation	2.98022	1	low dN/dS low NPII
microtubule-based movement	2.58372	1	low dN/dS low NPII
microtubule-based transport	3.40889	1	low dN/dS low NPII
microtubule nucleation	1.46353	1	low dN/dS low NPII
midbrain dopaminergic neuron differentiation	3.83247	1	low dN/dS low NPII
mitotic cytokinesis	2.82007	1	low dN/dS low NPII
mitotic cytokinetic process	1.75454	1	low dN/dS low NPII
mitotic spindle assembly	1.47605	1	low dN/dS low NPII
mitotic spindle organization	1.3229	1	low dN/dS low NPII
modification of postsynaptic structure	1.88009	1	low dN/dS low NPII
modification of synaptic structure	1.78106	1	low dN/dS low NPII
modulation by host of viral genome replication	1.58002	1	low dN/dS low NPII
modulation by host of viral process	1.45774	1	low dN/dS low NPII
morphogenesis of a branching epithelium	1.8499	1	low dN/dS low NPII
morphogenesis of a branching structure	1.83568	1	low dN/dS low NPII
morphogenesis of a polarized epithelium	2.14792	1	low dN/dS low NPII
morphogenesis of an endothelium	1.78106	1	low dN/dS low NPII
mRNA destabilization	1.65141	1	low dN/dS low NPII
mRNA polyadenylation	1.36317	1	low dN/dS low NPII
multicellular organismal water homeostasis	2.70396	1	low dN/dS low NPII
muscle cell fate commitment	1.70843	1	low dN/dS low NPII
muscle filament sliding	1.61164	1	low dN/dS low NPII
muscle organ development	1.92639	1	low dN/dS low NPII
myeloid dendritic cell activation	1.69976	1	low dN/dS low NPII
myeloid dendritic cell differentiation	1.81082	1	low dN/dS low NPII
myeloid leukocyte migration	1.47304	1	low dN/dS low NPII
myoblast differentiation	1.42118	1	low dN/dS low NPII
myoblast migration	1.88009	1	low dN/dS low NPII
myoblast proliferation	1.76596	1	low dN/dS low NPII
myotube cell development	1.6603	1	low dN/dS low NPII
natural killer cell activation involved in immune response	2.64098	1	low dN/dS low NPII
natural killer cell mediated cytotoxicity	16.6325	1	low dN/dS low NPII
natural killer cell mediated immunity	16.4863	1	low dN/dS low NPII
natural killer cell proliferation	1.57018	1	low dN/dS low NPII
negative regulation of acute inflammatory response	2.07396	1	low dN/dS low NPII
negative regulation of adaptive immune response	5.55021	1	low dN/dS low NPII
negative regulation of adaptive immune response based on somatic recombination of immune receptors built from immunoglobulin superfamily domains	5.72349	1	low dN/dS low NPII
negative regulation of androgen receptor signaling pathway	3.5091	1	low dN/dS low NPII
negative regulation of antigen receptor-mediated signaling pathway	1.4232	1	low dN/dS low NPII
negative regulation of ATP metabolic process	1.4266	1	low dN/dS low NPII
negative regulation of axonogenesis	1.47483	1	low dN/dS low NPII
negative regulation of behavior	1.99337	1	low dN/dS low NPII
negative regulation of biomineral tissue development	1.67662	1	low dN/dS low NPII
negative regulation of biomineralization	1.66707	1	low dN/dS low NPII
negative regulation of blood vessel endothelial cell migration	1.43209	1	low dN/dS low NPII
negative regulation of carbohydrate metabolic process	1.64387	1	low dN/dS low NPII
negative regulation of cardiac muscle cell apoptotic process	1.86436	1	low dN/dS low NPII
negative regulation of cardiac muscle cell differentiation	1.7525	1	low dN/dS low NPII
negative regulation of cardiocyte differentiation	1.73706	1	low dN/dS low NPII
negative regulation of cell-substrate adhesion	1.47483	1	low dN/dS low NPII
negative regulation of cell adhesion mediated by integrin	1.79849	1	low dN/dS low NPII
negative regulation of cell fate commitment	1.7525	1	low dN/dS low NPII
negative regulation of cell junction assembly	1.65792	1	low dN/dS low NPII
negative regulation of cell killing	15.8022	1	low dN/dS low NPII
negative regulation of cell migration involved in sprouting angiogenesis	1.59194	1	low dN/dS low NPII
negative regulation of dephosphorylation	1.33788	1	low dN/dS low NPII
negative regulation of DNA-binding transcription factor activity	1.8499	1	low dN/dS low NPII
negative regulation of endothelial cell apoptotic process	1.84455	1	low dN/dS low NPII
negative regulation of endothelial cell migration	1.3733	1	low dN/dS low NPII
negative regulation of epithelial cell migration	1.33088	1	low dN/dS low NPII
negative regulation of epithelial cell proliferation	1.7004	1	low dN/dS low NPII
negative regulation of gluconeogenesis	1.95383	1	low dN/dS low NPII
negative regulation of glycolytic process	1.62192	1	low dN/dS low NPII
negative regulation of GTPase activity	1.3163	1	low dN/dS low NPII
negative regulation of immune response	9.89598	1	low dN/dS low NPII
negative regulation of inclusion body assembly	1.75266	1	low dN/dS low NPII
negative regulation of intracellular steroid hormone receptor signaling pathway	3.05802	1	low dN/dS low NPII
negative regulation of leukocyte degranulation	1.59173	1	low dN/dS low NPII
negative regulation of leukocyte mediated cytotoxicity	16.3549	1	low dN/dS low NPII
negative regulation of leukocyte mediated immunity	13.2509	1	low dN/dS low NPII
negative regulation of lymphocyte mediated immunity	13.8355	1	low dN/dS low NPII
negative regulation of natural killer cell mediated cytotoxicity	16.9162	1	low dN/dS low NPII
negative regulation of natural killer cell mediated immunity	16.7761	1	low dN/dS low NPII
negative regulation of neuroinflammatory response	1.84837	1	low dN/dS low NPII
negative regulation of neuron differentiation	1.79271	1	low dN/dS low NPII
negative regulation of nucleotide metabolic process	1.48852	1	low dN/dS low NPII
negative regulation of ossification	3.13265	1	low dN/dS low NPII
negative regulation of oxidoreductase activity	1.74651	1	low dN/dS low NPII
negative regulation of pathway-restricted SMAD protein phosphorylation	1.7525	1	low dN/dS low NPII
negative regulation of peptidyl-serine phosphorylation	1.62308	1	low dN/dS low NPII
negative regulation of peptidyl-threonine phosphorylation	1.5527	1	low dN/dS low NPII
negative regulation of phosphatase activity	1.35632	1	low dN/dS low NPII
negative regulation of phosphoprotein phosphatase activity	1.49127	1	low dN/dS low NPII
negative regulation of protein dephosphorylation	1.47605	1	low dN/dS low NPII
negative regulation of protein polyubiquitination	1.68295	1	low dN/dS low NPII
negative regulation of purine nucleotide metabolic process	1.49617	1	low dN/dS low NPII
negative regulation of reactive oxygen species biosynthetic process	1.74651	1	low dN/dS low NPII
negative regulation of reactive oxygen species metabolic process	1.56855	1	low dN/dS low NPII
negative regulation of regulated secretory pathway	1.33544	1	low dN/dS low NPII
negative regulation of release of sequestered calcium ion into cytosol	1.36221	1	low dN/dS low NPII
negative regulation of reproductive process	1.52077	1	low dN/dS low NPII
negative regulation of response to external stimulus	6.74556	1	low dN/dS low NPII
negative regulation of ryanodine-sensitive calcium-release channel activity	1.52687	1	low dN/dS low NPII
negative regulation of signaling receptor activity	2.67944	1	low dN/dS low NPII
negative regulation of striated muscle cell apoptotic process	1.84557	1	low dN/dS low NPII
negative regulation of striated muscle cell differentiation	1.58456	1	low dN/dS low NPII
negative regulation of T cell cytokine production	1.59173	1	low dN/dS low NPII
negative regulation of T cell mediated immunity	7.00056	1	low dN/dS low NPII
negative regulation of tumor necrosis factor production	1.45507	1	low dN/dS low NPII
negative regulation of tumor necrosis factor superfamily cytokine production	1.44817	1	low dN/dS low NPII
neural crest cell development	1.55222	1	low dN/dS low NPII
neural crest formation	1.7525	1	low dN/dS low NPII
neural nucleus development	1.49127	1	low dN/dS low NPII
neural tube patterning	1.61958	1	low dN/dS low NPII
neuroinflammatory response	1.59268	1	low dN/dS low NPII
neuron projection arborization	1.69225	1	low dN/dS low NPII
neuron projection maintenance	4.79304	1	low dN/dS low NPII
neuronal stem cell population maintenance	1.79271	1	low dN/dS low NPII
neutrophil chemotaxis	1.35905	1	low dN/dS low NPII
neutrophil migration	1.31843	1	low dN/dS low NPII
nitrogen cycle metabolic process	1.78313	1	low dN/dS low NPII
non-canonical Wnt signaling pathway	2.11571	1	low dN/dS low NPII
nuclear-transcribed mRNA poly(A) tail shortening	1.43343	1	low dN/dS low NPII
nucleotide-binding oligomerization domain containing 2 signaling pathway	1.63622	1	low dN/dS low NPII
oligodendrocyte development	1.32435	1	low dN/dS low NPII
oocyte development	1.59812	1	low dN/dS low NPII
oocyte differentiation	1.58026	1	low dN/dS low NPII
oogenesis	1.40479	1	low dN/dS low NPII
organ induction	1.67587	1	low dN/dS low NPII
organelle fusion	2.565	1	low dN/dS low NPII
organelle inheritance	1.59847	1	low dN/dS low NPII
organelle membrane fusion	2.87987	1	low dN/dS low NPII
organelle transport along microtubule	1.37593	1	low dN/dS low NPII
organic anion transport	1.58442	1	low dN/dS low NPII
osteoblast proliferation	1.65792	1	low dN/dS low NPII
ovulation cycle	2.08154	1	low dN/dS low NPII
ovulation cycle process	2.10897	1	low dN/dS low NPII
oxidative demethylation	6.16541	1	low dN/dS low NPII
parturition	1.78313	1	low dN/dS low NPII
pathway-restricted SMAD protein phosphorylation	1.44526	1	low dN/dS low NPII
pattern specification process	1.69403	1	low dN/dS low NPII
pentose metabolic process	2.65926	1	low dN/dS low NPII
peptidyl-lysine acetylation	1.50721	1	low dN/dS low NPII
peptidyl-lysine modification	1.34816	1	low dN/dS low NPII
pericardium development	1.69067	1	low dN/dS low NPII
peroxisome proliferator activated receptor signaling pathway	1.49831	1	low dN/dS low NPII
phototransduction	2.20314	1	low dN/dS low NPII
phototransduction, visible light	2.62824	1	low dN/dS low NPII
pituitary gland development	1.79271	1	low dN/dS low NPII
polarized epithelial cell differentiation	1.75454	1	low dN/dS low NPII
polysaccharide catabolic process	1.83358	1	low dN/dS low NPII
positive regulation by host of viral process	1.67508	1	low dN/dS low NPII
positive regulation of alpha-beta T cell activation	2.0774	1	low dN/dS low NPII
positive regulation of alpha-beta T cell proliferation	2.94283	1	low dN/dS low NPII
positive regulation of angiogenesis	1.44336	1	low dN/dS low NPII
positive regulation of animal organ morphogenesis	1.62308	1	low dN/dS low NPII
positive regulation of axonogenesis	1.43209	1	low dN/dS low NPII
positive regulation of brown fat cell differentiation	1.99337	1	low dN/dS low NPII
positive regulation of calcineurin-mediated signaling	1.88302	1	low dN/dS low NPII
positive regulation of calcineurin-NFAT signaling cascade	1.88302	1	low dN/dS low NPII
positive regulation of calcium-mediated signaling	1.69422	1	low dN/dS low NPII
positive regulation of calcium ion transmembrane transport	1.68519	1	low dN/dS low NPII
positive regulation of calcium ion transport	1.55917	1	low dN/dS low NPII
positive regulation of calcium ion transport into cytosol	1.75349	1	low dN/dS low NPII
positive regulation of canonical Wnt signaling pathway	2.07106	1	low dN/dS low NPII
positive regulation of cation transmembrane transport	1.50375	1	low dN/dS low NPII
positive regulation of cell-substrate junction organization	1.67662	1	low dN/dS low NPII
positive regulation of cell aging	2.87987	1	low dN/dS low NPII
positive regulation of cell junction assembly	1.3733	1	low dN/dS low NPII
positive regulation of cellular senescence	2.98128	1	low dN/dS low NPII
positive regulation of chemotaxis	1.50721	1	low dN/dS low NPII
positive regulation of chromatin organization	1.5149	1	low dN/dS low NPII
positive regulation of chromosome organization	1.50721	1	low dN/dS low NPII
positive regulation of connective tissue replacement	1.89412	1	low dN/dS low NPII
positive regulation of cyclase activity	1.59847	1	low dN/dS low NPII
positive regulation of cytokinesis	1.60485	1	low dN/dS low NPII
positive regulation of cytosolic calcium ion concentration	1.729	1	low dN/dS low NPII
positive regulation of DNA-templated transcription, initiation	2.10897	1	low dN/dS low NPII
positive regulation of endothelial cell chemotaxis	1.65343	1	low dN/dS low NPII
positive regulation of erythrocyte differentiation	1.45627	1	low dN/dS low NPII
positive regulation of fatty acid transport	3.31242	1	low dN/dS low NPII
positive regulation of focal adhesion assembly	1.73157	1	low dN/dS low NPII
positive regulation of glycoprotein biosynthetic process	1.76596	1	low dN/dS low NPII
positive regulation of glycoprotein metabolic process	1.72757	1	low dN/dS low NPII
positive regulation of guanylate cyclase activity	1.61264	1	low dN/dS low NPII
positive regulation of histone acetylation	1.59847	1	low dN/dS low NPII
positive regulation of histone modification	1.53687	1	low dN/dS low NPII
positive regulation of hormone secretion	2.86084	1	low dN/dS low NPII
positive regulation of icosanoid secretion	3.78551	1	low dN/dS low NPII
positive regulation of inflammatory response to antigenic stimulus	1.54079	1	low dN/dS low NPII
positive regulation of insulin-like growth factor receptor signaling pathway	1.92453	1	low dN/dS low NPII
positive regulation of interleukin-13 production	1.57018	1	low dN/dS low NPII
positive regulation of interleukin-2 production	1.68844	1	low dN/dS low NPII
positive regulation of intracellular transport	2.17532	1	low dN/dS low NPII
positive regulation of leukocyte chemotaxis	1.53283	1	low dN/dS low NPII
positive regulation of long-term synaptic potentiation	1.87832	1	low dN/dS low NPII
positive regulation of macroautophagy	1.59847	1	low dN/dS low NPII
positive regulation of macrophage chemotaxis	1.59847	1	low dN/dS low NPII
positive regulation of macrophage migration	1.59847	1	low dN/dS low NPII
positive regulation of microtubule polymerization	1.47393	1	low dN/dS low NPII
positive regulation of microtubule polymerization or depolymerization	1.45097	1	low dN/dS low NPII
positive regulation of mRNA processing	1.45097	1	low dN/dS low NPII
positive regulation of mRNA splicing, via spliceosome	1.53393	1	low dN/dS low NPII
positive regulation of multi-organism process	1.81768	1	low dN/dS low NPII
positive regulation of multicellular organism growth	1.70368	1	low dN/dS low NPII
positive regulation of natural killer cell activation	5.01092	1	low dN/dS low NPII
positive regulation of natural killer cell mediated cytotoxicity	6.71365	1	low dN/dS low NPII
positive regulation of natural killer cell mediated immunity	10.6547	1	low dN/dS low NPII
positive regulation of neuron differentiation	1.37344	1	low dN/dS low NPII
positive regulation of non-canonical Wnt signaling pathway	1.72323	1	low dN/dS low NPII
positive regulation of nuclear-transcribed mRNA catabolic process, deadenylation-dependent decay	1.65343	1	low dN/dS low NPII
positive regulation of nuclear-transcribed mRNA poly(A) tail shortening	1.7044	1	low dN/dS low NPII
positive regulation of organic acid transport	3.20794	1	low dN/dS low NPII
positive regulation of osteoclast differentiation	1.72392	1	low dN/dS low NPII
positive regulation of pattern recognition receptor signaling pathway	1.37939	1	low dN/dS low NPII
positive regulation of peptidyl-lysine acetylation	1.59847	1	low dN/dS low NPII
positive regulation of peptidyl-threonine phosphorylation	1.66453	1	low dN/dS low NPII
positive regulation of phospholipase C activity	2.10897	1	low dN/dS low NPII
positive regulation of protein acetylation	1.59847	1	low dN/dS low NPII
positive regulation of protein autophosphorylation	1.83358	1	low dN/dS low NPII
positive regulation of protein import	1.34647	1	low dN/dS low NPII
positive regulation of protein import into nucleus	1.35465	1	low dN/dS low NPII
positive regulation of protein modification by small protein conjugation or removal	2.75642	1	low dN/dS low NPII
positive regulation of protein targeting to membrane	3.17447	1	low dN/dS low NPII
positive regulation of protein ubiquitination	2.86782	1	low dN/dS low NPII
positive regulation of receptor-mediated endocytosis	1.64387	1	low dN/dS low NPII
positive regulation of receptor internalization	1.85883	1	low dN/dS low NPII
positive regulation of receptor signaling pathway via JAK-STAT	1.43256	1	low dN/dS low NPII
positive regulation of receptor signaling pathway via STAT	1.40448	1	low dN/dS low NPII
positive regulation of regulatory T cell differentiation	1.44554	1	low dN/dS low NPII
positive regulation of release of sequestered calcium ion into cytosol	1.80374	1	low dN/dS low NPII
positive regulation of RNA polymerase II transcription preinitiation complex assembly	2.11852	1	low dN/dS low NPII
positive regulation of RNA splicing	1.41716	1	low dN/dS low NPII
positive regulation of sprouting angiogenesis	1.87941	1	low dN/dS low NPII
positive regulation of superoxide anion generation	3.48638	1	low dN/dS low NPII
positive regulation of synaptic transmission	1.30953	1	low dN/dS low NPII
positive regulation of telomerase activity	1.59847	1	low dN/dS low NPII
positive regulation of telomere capping	1.59847	1	low dN/dS low NPII
positive regulation of telomere maintenance	1.59847	1	low dN/dS low NPII
positive regulation of telomere maintenance via telomerase	1.59847	1	low dN/dS low NPII
positive regulation of telomere maintenance via telomere lengthening	1.59847	1	low dN/dS low NPII
positive regulation of tissue remodeling	1.75454	1	low dN/dS low NPII
positive regulation of tolerance induction	1.57018	1	low dN/dS low NPII
positive regulation of transcription initiation from RNA polymerase II promoter	2.11852	1	low dN/dS low NPII
positive regulation of tumor necrosis factor-mediated signaling pathway	1.75266	1	low dN/dS low NPII
positive regulation of tyrosine phosphorylation of STAT protein	1.46097	1	low dN/dS low NPII
positive regulation of vascular associated smooth muscle cell proliferation	1.58026	1	low dN/dS low NPII
positive regulation of vascular endothelial growth factor production	1.58442	1	low dN/dS low NPII
positive regulation of vasculature development	1.44336	1	low dN/dS low NPII
positive regulation of viral genome replication	1.45774	1	low dN/dS low NPII
postsynapse organization	2.67719	1	low dN/dS low NPII
presynaptic endocytosis	1.49311	1	low dN/dS low NPII
primary alcohol catabolic process	4.68503	1	low dN/dS low NPII
prostaglandin metabolic process	1.87517	1	low dN/dS low NPII
prostanoid metabolic process	1.87517	1	low dN/dS low NPII
prostate gland development	2.10897	1	low dN/dS low NPII
prostate gland epithelium morphogenesis	2.11852	1	low dN/dS low NPII
prostate gland growth	2.11852	1	low dN/dS low NPII
prostate gland morphogenesis	2.11852	1	low dN/dS low NPII
prostate glandular acinus development	2.11852	1	low dN/dS low NPII
protein-containing complex disassembly	1.7525	1	low dN/dS low NPII
protein acetylation	1.48436	1	low dN/dS low NPII
protein acylation	1.46119	1	low dN/dS low NPII
protein autoubiquitination	1.41632	1	low dN/dS low NPII
protein deacetylation	7.71217	1	low dN/dS low NPII
protein deacylation	7.68602	1	low dN/dS low NPII
protein folding	3.15606	1	low dN/dS low NPII
protein glycosylation	4.30305	1	low dN/dS low NPII
protein homotrimerization	1.46568	1	low dN/dS low NPII
protein K63-linked ubiquitination	1.47017	1	low dN/dS low NPII
protein localization to cell periphery	2.35711	1	low dN/dS low NPII
protein localization to chromosome	1.98183	1	low dN/dS low NPII
protein localization to lysosome	1.35995	1	low dN/dS low NPII
protein localization to presynapse	1.75266	1	low dN/dS low NPII
protein monoubiquitination	1.43785	1	low dN/dS low NPII
protein N-linked glycosylation	3.74274	1	low dN/dS low NPII
protein polymerization	1.9133	1	low dN/dS low NPII
protein refolding	3.58695	1	low dN/dS low NPII
protein targeting to lysosome	1.53393	1	low dN/dS low NPII
protein targeting to vacuole	1.39486	1	low dN/dS low NPII
protein trimerization	1.42449	1	low dN/dS low NPII
receptor clustering	1.52526	1	low dN/dS low NPII
regionalization	1.7525	1	low dN/dS low NPII
regulation of acute inflammatory response	1.65304	1	low dN/dS low NPII
regulation of acute inflammatory response to antigenic stimulus	1.48762	1	low dN/dS low NPII
regulation of alpha-beta T cell activation	1.76101	1	low dN/dS low NPII
regulation of alpha-beta T cell proliferation	2.56893	1	low dN/dS low NPII
regulation of amyloid-beta clearance	1.78106	1	low dN/dS low NPII
regulation of androgen receptor signaling pathway	3.26867	1	low dN/dS low NPII
regulation of angiogenesis	1.89959	1	low dN/dS low NPII
regulation of animal organ formation	1.62663	1	low dN/dS low NPII
regulation of animal organ morphogenesis	2.05272	1	low dN/dS low NPII
regulation of B cell receptor signaling pathway	1.42693	1	low dN/dS low NPII
regulation of bicellular tight junction assembly	1.71704	1	low dN/dS low NPII
regulation of binding	1.37447	1	low dN/dS low NPII
regulation of blood pressure	2.02865	1	low dN/dS low NPII
regulation of calcium ion transmembrane transport	1.49688	1	low dN/dS low NPII
regulation of calcium ion transport	1.35661	1	low dN/dS low NPII
regulation of calcium ion transport into cytosol	1.60582	1	low dN/dS low NPII
regulation of cardiac muscle cell apoptotic process	1.78154	1	low dN/dS low NPII
regulation of cardiac muscle cell differentiation	1.66196	1	low dN/dS low NPII
regulation of cardiocyte differentiation	1.61145	1	low dN/dS low NPII
regulation of catecholamine metabolic process	3.5772	1	low dN/dS low NPII
regulation of CD8-positive, alpha-beta T cell activation	3.02198	1	low dN/dS low NPII
regulation of cell-substrate junction assembly	2.85682	1	low dN/dS low NPII
regulation of cell-substrate junction organization	2.82007	1	low dN/dS low NPII
regulation of cell adhesion mediated by integrin	1.40448	1	low dN/dS low NPII
regulation of cell aging	2.14464	1	low dN/dS low NPII
regulation of cell cycle phase transition	1.67752	1	low dN/dS low NPII
regulation of cell development	1.74475	1	low dN/dS low NPII
regulation of cell fate commitment	1.62308	1	low dN/dS low NPII
regulation of cell fate specification	1.7525	1	low dN/dS low NPII
regulation of cell junction assembly	2.23298	1	low dN/dS low NPII
regulation of cell migration involved in sprouting angiogenesis	1.43287	1	low dN/dS low NPII
regulation of cell morphogenesis	1.94959	1	low dN/dS low NPII
regulation of cell shape	2.39005	1	low dN/dS low NPII
regulation of cellular carbohydrate catabolic process	2.10388	1	low dN/dS low NPII
regulation of cellular senescence	2.24896	1	low dN/dS low NPII
regulation of chemotaxis	1.46697	1	low dN/dS low NPII
regulation of chromatin organization	1.48766	1	low dN/dS low NPII
regulation of chromosome organization	1.4201	1	low dN/dS low NPII
regulation of connective tissue replacement	1.85794	1	low dN/dS low NPII
regulation of cyclase activity	1.59847	1	low dN/dS low NPII
regulation of cyclic-nucleotide phosphodiesterase activity	1.61264	1	low dN/dS low NPII
regulation of cytokinesis	1.38607	1	low dN/dS low NPII
regulation of cytoplasmic transport	1.59847	1	low dN/dS low NPII
regulation of cytosolic calcium ion concentration	1.69828	1	low dN/dS low NPII
regulation of dendritic spine maintenance	2.10388	1	low dN/dS low NPII
regulation of DNA-templated transcription, initiation	2.10897	1	low dN/dS low NPII
regulation of DNA binding	1.30409	1	low dN/dS low NPII
regulation of dopamine metabolic process	3.5772	1	low dN/dS low NPII
regulation of dopaminergic neuron differentiation	1.7525	1	low dN/dS low NPII
regulation of early endosome to late endosome transport	1.59847	1	low dN/dS low NPII
regulation of embryonic development	1.57929	1	low dN/dS low NPII
regulation of endothelial cell chemotaxis	1.52018	1	low dN/dS low NPII
regulation of endothelial cell development	1.80301	1	low dN/dS low NPII
regulation of endothelial cell differentiation	1.5761	1	low dN/dS low NPII
regulation of epidermal cell differentiation	1.48776	1	low dN/dS low NPII
regulation of epidermis development	1.46547	1	low dN/dS low NPII
regulation of erythrocyte differentiation	1.35901	1	low dN/dS low NPII
regulation of establishment of endothelial barrier	1.80301	1	low dN/dS low NPII
regulation of focal adhesion assembly	2.85682	1	low dN/dS low NPII
regulation of gene expression by genetic imprinting	1.86387	1	low dN/dS low NPII
regulation of gluconeogenesis	1.6587	1	low dN/dS low NPII
regulation of glycoprotein biosynthetic process	1.52431	1	low dN/dS low NPII
regulation of glycoprotein metabolic process	1.49394	1	low dN/dS low NPII
regulation of Golgi organization	1.59847	1	low dN/dS low NPII
regulation of granulocyte chemotaxis	1.59847	1	low dN/dS low NPII
regulation of GTPase activity	1.66766	1	low dN/dS low NPII
regulation of guanylate cyclase activity	1.36221	1	low dN/dS low NPII
regulation of heart morphogenesis	1.7525	1	low dN/dS low NPII
regulation of histone acetylation	1.59847	1	low dN/dS low NPII
regulation of histone modification	1.50721	1	low dN/dS low NPII
regulation of histone phosphorylation	1.59847	1	low dN/dS low NPII
regulation of icosanoid secretion	3.69673	1	low dN/dS low NPII
regulation of immunoglobulin production	1.43676	1	low dN/dS low NPII
regulation of inclusion body assembly	1.63622	1	low dN/dS low NPII
regulation of innate immune response	10.3498	1	low dN/dS low NPII
regulation of insulin-like growth factor receptor signaling pathway	1.76596	1	low dN/dS low NPII
regulation of interleukin-13 production	1.40242	1	low dN/dS low NPII
regulation of interleukin-2 production	1.46518	1	low dN/dS low NPII
regulation of intracellular estrogen receptor signaling pathway	2.10897	1	low dN/dS low NPII
regulation of keratinocyte differentiation	1.59194	1	low dN/dS low NPII
regulation of leukocyte chemotaxis	1.5149	1	low dN/dS low NPII
regulation of long-term synaptic potentiation	1.66703	1	low dN/dS low NPII
regulation of macrophage chemotaxis	1.59847	1	low dN/dS low NPII
regulation of macrophage migration	1.59847	1	low dN/dS low NPII
regulation of mast cell activation	1.79986	1	low dN/dS low NPII
regulation of mast cell activation involved in immune response	1.86436	1	low dN/dS low NPII
regulation of mast cell degranulation	1.86966	1	low dN/dS low NPII
regulation of membrane protein ectodomain proteolysis	1.75454	1	low dN/dS low NPII
regulation of metal ion transport	1.34558	1	low dN/dS low NPII
regulation of microtubule polymerization	1.3463	1	low dN/dS low NPII
regulation of mitotic cell cycle phase transition	1.72511	1	low dN/dS low NPII
regulation of mitotic spindle assembly	1.59901	1	low dN/dS low NPII
regulation of mitotic spindle organization	1.43343	1	low dN/dS low NPII
regulation of modification of synaptic structure	1.91014	1	low dN/dS low NPII
regulation of morphogenesis of a branching structure	2.10174	1	low dN/dS low NPII
regulation of morphogenesis of an epithelium	2.08154	1	low dN/dS low NPII
regulation of multicellular organism growth	3.11012	1	low dN/dS low NPII
regulation of NAD(P)H oxidase activity	2.16455	1	low dN/dS low NPII
regulation of natural killer cell activation	4.34739	1	low dN/dS low NPII
regulation of natural killer cell mediated cytotoxicity	16.0876	1	low dN/dS low NPII
regulation of natural killer cell mediated immunity	15.8022	1	low dN/dS low NPII
regulation of natural killer cell proliferation	1.59173	1	low dN/dS low NPII
regulation of neuroinflammatory response	1.61716	1	low dN/dS low NPII
regulation of neutrophil activation	3.66155	1	low dN/dS low NPII
regulation of non-canonical Wnt signaling pathway	1.63654	1	low dN/dS low NPII
regulation of nuclear-transcribed mRNA catabolic process, deadenylation-dependent decay	1.61262	1	low dN/dS low NPII
regulation of nuclear-transcribed mRNA poly(A) tail shortening	1.65343	1	low dN/dS low NPII
regulation of nucleotide-binding oligomerization domain containing signaling pathway	1.7044	1	low dN/dS low NPII
regulation of osteoblast proliferation	1.70558	1	low dN/dS low NPII
regulation of pathway-restricted SMAD protein phosphorylation	1.44792	1	low dN/dS low NPII
regulation of peptidyl-lysine acetylation	1.59847	1	low dN/dS low NPII
regulation of peroxisome proliferator activated receptor signaling pathway	1.62192	1	low dN/dS low NPII
regulation of phospholipase C activity	2.10897	1	low dN/dS low NPII
regulation of postsynapse organization	1.46448	1	low dN/dS low NPII
regulation of presynapse assembly	1.45774	1	low dN/dS low NPII
regulation of presynapse organization	1.45774	1	low dN/dS low NPII
regulation of protein acetylation	1.55222	1	low dN/dS low NPII
regulation of protein autophosphorylation	1.6587	1	low dN/dS low NPII
regulation of protein K63-linked ubiquitination	1.63284	1	low dN/dS low NPII
regulation of protein polyubiquitination	1.46375	1	low dN/dS low NPII
regulation of protein targeting	2.72159	1	low dN/dS low NPII
regulation of protein targeting to membrane	3.08084	1	low dN/dS low NPII
regulation of release of sequestered calcium ion into cytosol	1.66485	1	low dN/dS low NPII
regulation of reproductive process	1.87137	1	low dN/dS low NPII
regulation of respiratory burst	4.39148	1	low dN/dS low NPII
regulation of rhodopsin mediated signaling pathway	3.24369	1	low dN/dS low NPII
regulation of RNA binding	1.75266	1	low dN/dS low NPII
regulation of RNA polymerase II transcription preinitiation complex assembly	2.11852	1	low dN/dS low NPII
regulation of signaling receptor activity	2.0268	1	low dN/dS low NPII
regulation of sister chromatid cohesion	1.49617	1	low dN/dS low NPII
regulation of small GTPase mediated signal transduction	1.92639	1	low dN/dS low NPII
regulation of spindle assembly	1.51169	1	low dN/dS low NPII
regulation of spindle organization	1.40391	1	low dN/dS low NPII
regulation of sprouting angiogenesis	1.71972	1	low dN/dS low NPII
regulation of striated muscle cell apoptotic process	1.77847	1	low dN/dS low NPII
regulation of superoxide anion generation	3.4246	1	low dN/dS low NPII
regulation of synapse organization	1.82607	1	low dN/dS low NPII
regulation of synapse structure or activity	1.79835	1	low dN/dS low NPII
regulation of synaptic vesicle endocytosis	1.83455	1	low dN/dS low NPII
regulation of synaptic vesicle recycling	1.75454	1	low dN/dS low NPII
regulation of systemic arterial blood pressure	2.54402	1	low dN/dS low NPII
regulation of T cell tolerance induction	3.38288	1	low dN/dS low NPII
regulation of tau-protein kinase activity	1.7525	1	low dN/dS low NPII
regulation of telomerase activity	1.59847	1	low dN/dS low NPII
regulation of telomere capping	1.59847	1	low dN/dS low NPII
regulation of telomere maintenance	1.55222	1	low dN/dS low NPII
regulation of telomere maintenance via telomerase	1.59847	1	low dN/dS low NPII
regulation of telomere maintenance via telomere lengthening	1.59847	1	low dN/dS low NPII
regulation of tissue remodeling	1.40409	1	low dN/dS low NPII
regulation of tolerance induction	3.05551	1	low dN/dS low NPII
regulation of TOR signaling	4.00226	1	low dN/dS low NPII
regulation of transcription initiation from RNA polymerase II promoter	2.10897	1	low dN/dS low NPII
regulation of translation in response to endoplasmic reticulum stress	1.75266	1	low dN/dS low NPII
regulation of translation in response to stress	1.5527	1	low dN/dS low NPII
regulation of tyrosine phosphorylation of STAT protein	1.40479	1	low dN/dS low NPII
regulation of vascular associated smooth muscle cell apoptotic process	1.86387	1	low dN/dS low NPII
regulation of vascular associated smooth muscle cell proliferation	1.41142	1	low dN/dS low NPII
regulation of vascular endothelial growth factor production	1.33536	1	low dN/dS low NPII
regulation of vasculature development	1.89412	1	low dN/dS low NPII
regulation of Wnt signaling pathway, planar cell polarity pathway	1.72323	1	low dN/dS low NPII
renal system process	2.32935	1	low dN/dS low NPII
renal system process involved in regulation of blood volume	3.85306	1	low dN/dS low NPII
renal system process involved in regulation of systemic arterial blood pressure	3.53726	1	low dN/dS low NPII
renal water homeostasis	3.16914	1	low dN/dS low NPII
respiratory system development	1.48481	1	low dN/dS low NPII
respiratory tube development	1.50721	1	low dN/dS low NPII
response to angiotensin	1.73157	1	low dN/dS low NPII
response to arsenic-containing substance	1.56153	1	low dN/dS low NPII
response to BMP	1.50721	1	low dN/dS low NPII
response to chemokine	1.3733	1	low dN/dS low NPII
response to cholesterol	1.62663	1	low dN/dS low NPII
response to copper ion	3.09823	1	low dN/dS low NPII
response to corticosteroid	1.49382	1	low dN/dS low NPII
response to dsRNA	1.59847	1	low dN/dS low NPII
response to exogenous dsRNA	1.59847	1	low dN/dS low NPII
response to glucocorticoid	1.53191	1	low dN/dS low NPII
response to immobilization stress	3.48322	1	low dN/dS low NPII
response to iron ion	1.58442	1	low dN/dS low NPII
response to leukemia inhibitory factor	1.67717	1	low dN/dS low NPII
response to macrophage colony-stimulating factor	2.10388	1	low dN/dS low NPII
response to mitochondrial depolarisation	1.50701	1	low dN/dS low NPII
response to sterol	1.61958	1	low dN/dS low NPII
response to topologically incorrect protein	3.29963	1	low dN/dS low NPII
response to unfolded protein	3.42529	1	low dN/dS low NPII
response to vitamin A	1.70378	1	low dN/dS low NPII
retina morphogenesis in camera-type eye	1.4694	1	low dN/dS low NPII
retina vasculature development in camera-type eye	1.70378	1	low dN/dS low NPII
retina vasculature morphogenesis in camera-type eye	1.81079	1	low dN/dS low NPII
retinal metabolic process	1.75738	1	low dN/dS low NPII
rhodopsin mediated signaling pathway	2.99662	1	low dN/dS low NPII
RNA-dependent DNA biosynthetic process	1.55222	1	low dN/dS low NPII
RNA destabilization	1.62705	1	low dN/dS low NPII
RNA polyadenylation	1.35995	1	low dN/dS low NPII
RNA polymerase II preinitiation complex assembly	2.11852	1	low dN/dS low NPII
roof of mouth development	1.37075	1	low dN/dS low NPII
second-messenger-mediated signaling	2.39375	1	low dN/dS low NPII
secondary metabolite biosynthetic process	1.62938	1	low dN/dS low NPII
segmentation	1.3594	1	low dN/dS low NPII
selective autophagy	1.59847	1	low dN/dS low NPII
semi-lunar valve development	1.59623	1	low dN/dS low NPII
sensory organ morphogenesis	1.46119	1	low dN/dS low NPII
skeletal muscle organ development	1.48591	1	low dN/dS low NPII
skeletal muscle tissue development	1.50484	1	low dN/dS low NPII
skeletal muscle tissue regeneration	1.63671	1	low dN/dS low NPII
skeletal system development	1.70307	1	low dN/dS low NPII
smooth muscle contraction	1.36602	1	low dN/dS low NPII
sodium ion homeostasis	2.92546	1	low dN/dS low NPII
somatic stem cell population maintenance	1.79271	1	low dN/dS low NPII
somite development	1.37774	1	low dN/dS low NPII
somitogenesis	1.44526	1	low dN/dS low NPII
specification of animal organ identity	1.61958	1	low dN/dS low NPII
spindle organization	1.90558	1	low dN/dS low NPII
stem cell development	1.5418	1	low dN/dS low NPII
stem cell population maintenance	1.7004	1	low dN/dS low NPII
steroid catabolic process	1.59869	1	low dN/dS low NPII
striated muscle cell apoptotic process	1.76691	1	low dN/dS low NPII
substantia nigra development	1.58782	1	low dN/dS low NPII
superoxide anion generation	3.08443	1	low dN/dS low NPII
synaptic vesicle endocytosis	1.49311	1	low dN/dS low NPII
synaptic vesicle recycling	1.45207	1	low dN/dS low NPII
T cell mediated immune response to tumor cell	1.59173	1	low dN/dS low NPII
T cell receptor signaling pathway	1.40156	1	low dN/dS low NPII
T cell tolerance induction	3.25458	1	low dN/dS low NPII
telomere capping	1.59847	1	low dN/dS low NPII
telomere maintenance via telomerase	1.57083	1	low dN/dS low NPII
telomere maintenance via telomere lengthening	1.55222	1	low dN/dS low NPII
termination of RNA polymerase I transcription	1.59847	1	low dN/dS low NPII
terpenoid biosynthetic process	1.75738	1	low dN/dS low NPII
tertiary alcohol metabolic process	4.32464	1	low dN/dS low NPII
thalamus development	1.7525	1	low dN/dS low NPII
thyroid gland development	1.59847	1	low dN/dS low NPII
tight junction assembly	1.42057	1	low dN/dS low NPII
tight junction organization	1.40959	1	low dN/dS low NPII
tolerance induction	4.56133	1	low dN/dS low NPII
toll-like receptor 4 signaling pathway	3.00054	1	low dN/dS low NPII
toll-like receptor 9 signaling pathway	1.73337	1	low dN/dS low NPII
toxin transport	1.58184	1	low dN/dS low NPII
trabecula morphogenesis	1.58782	1	low dN/dS low NPII
transcription elongation from RNA polymerase I promoter	1.59847	1	low dN/dS low NPII
transcription initiation from RNA polymerase I promoter	2.97992	1	low dN/dS low NPII
transcription initiation from RNA polymerase II promoter	1.83568	1	low dN/dS low NPII
transcytosis	1.80077	1	low dN/dS low NPII
transport along microtubule	3.63687	1	low dN/dS low NPII
type B pancreatic cell development	1.97746	1	low dN/dS low NPII
type B pancreatic cell differentiation	1.9237	1	low dN/dS low NPII
tyrosine phosphorylation of STAT protein	1.39464	1	low dN/dS low NPII
urea metabolic process	1.78313	1	low dN/dS low NPII
urogenital system development	1.71888	1	low dN/dS low NPII
uterus development	2.11852	1	low dN/dS low NPII
vagina development	2.11852	1	low dN/dS low NPII
vascular associated smooth muscle cell apoptotic process	1.86387	1	low dN/dS low NPII
vascular associated smooth muscle cell proliferation	1.41142	1	low dN/dS low NPII
vascular endothelial growth factor production	1.31272	1	low dN/dS low NPII
vascular endothelial growth factor receptor signaling pathway	2.63527	1	low dN/dS low NPII
vascular endothelial growth factor signaling pathway	1.35544	1	low dN/dS low NPII
very long-chain fatty acid metabolic process	1.51768	1	low dN/dS low NPII
vesicle-mediated transport between endosomal compartments	1.59847	1	low dN/dS low NPII
vesicle fusion	2.93776	1	low dN/dS low NPII
vesicle organization	1.66609	1	low dN/dS low NPII
viral genome replication	2.17984	1	low dN/dS low NPII
vitamin catabolic process	1.76952	1	low dN/dS low NPII
water homeostasis	2.63715	1	low dN/dS low NPII
Wnt signaling pathway involved in heart development	1.7525	1	low dN/dS low NPII
Wnt signaling pathway involved in midbrain dopaminergic neuron differentiation	3.96698	1	low dN/dS low NPII
Wnt signaling pathway, calcium modulating pathway	1.58456	1	low dN/dS low NPII
xenobiotic catabolic process	1.79849	1	low dN/dS low NPII
xenophagy	1.59847	1	low dN/dS low NPII
alpha-amino acid metabolic process	2.58623	6	high dN/dS high NPII
cellular amino acid metabolic process	2.31051	6	high dN/dS high NPII
activation of cysteine-type endopeptidase activity	4.24847	4	high dN/dS high NPII
activation of cysteine-type endopeptidase activity involved in apoptotic process	8.78105	4	high dN/dS high NPII
behavioral response to cocaine	1.97193	4	high dN/dS high NPII
cell differentiation involved in embryonic placenta development	1.74662	4	high dN/dS high NPII
establishment of protein localization to mitochondrial membrane	1.53089	4	high dN/dS high NPII
extrinsic apoptotic signaling pathway via death domain receptors	7.36245	4	high dN/dS high NPII
glutamine family amino acid metabolic process	3.01541	4	high dN/dS high NPII
interleukin-8 production	2.13662	4	high dN/dS high NPII
killing of cells of other organism	1.48689	4	high dN/dS high NPII
lymph node development	2.42512	4	high dN/dS high NPII
macrophage differentiation	4.5328	4	high dN/dS high NPII
mitochondrial outer membrane permeabilization	1.52574	4	high dN/dS high NPII
mitochondrial outer membrane permeabilization involved in programmed cell death	1.49754	4	high dN/dS high NPII
modulation by symbiont of host cellular process	1.73202	4	high dN/dS high NPII
modulation by virus of host cellular process	1.83221	4	high dN/dS high NPII
necroptotic process	7.71705	4	high dN/dS high NPII
necrotic cell death	7.23822	4	high dN/dS high NPII
negative regulation of extrinsic apoptotic signaling pathway via death domain receptors	8.2847	4	high dN/dS high NPII
negative regulation of necroptotic process	5.4075	4	high dN/dS high NPII
negative regulation of necrotic cell death	5.21592	4	high dN/dS high NPII
negative regulation of programmed necrotic cell death	5.38588	4	high dN/dS high NPII
negative regulation of T cell apoptotic process	1.79658	4	high dN/dS high NPII
positive regulation of apoptotic signaling pathway	3.58638	4	high dN/dS high NPII
positive regulation of cellular extravasation	1.85907	4	high dN/dS high NPII
positive regulation of cysteine-type endopeptidase activity	8.04971	4	high dN/dS high NPII
positive regulation of cysteine-type endopeptidase activity involved in apoptotic process	8.11494	4	high dN/dS high NPII
positive regulation of cysteine-type endopeptidase activity involved in apoptotic signaling pathway	3.23873	4	high dN/dS high NPII
positive regulation of endopeptidase activity	7.84484	4	high dN/dS high NPII
positive regulation of establishment of protein localization to mitochondrion	1.51788	4	high dN/dS high NPII
positive regulation of extrinsic apoptotic signaling pathway	2.9443	4	high dN/dS high NPII
positive regulation of hemopoiesis	3.40106	4	high dN/dS high NPII
positive regulation of interferon-gamma production	1.49152	4	high dN/dS high NPII
positive regulation of interleukin-1 production	1.49549	4	high dN/dS high NPII
positive regulation of leukocyte differentiation	3.40106	4	high dN/dS high NPII
positive regulation of macrophage differentiation	5.64539	4	high dN/dS high NPII
positive regulation of membrane permeability	1.47838	4	high dN/dS high NPII
positive regulation of mitochondrial membrane permeability	1.49549	4	high dN/dS high NPII
positive regulation of mitochondrial membrane permeability involved in apoptotic process	1.50618	4	high dN/dS high NPII
positive regulation of mitochondrial outer membrane permeabilization involved in apoptotic signaling pathway	1.63574	4	high dN/dS high NPII
positive regulation of mitochondrion organization	1.79957	4	high dN/dS high NPII
positive regulation of peptidase activity	7.768	4	high dN/dS high NPII
positive regulation of protein insertion into mitochondrial membrane involved in apoptotic signaling pathway	1.71312	4	high dN/dS high NPII
positive regulation of proteolysis	6.75517	4	high dN/dS high NPII
positive regulation of type I interferon-mediated signaling pathway	1.91858	4	high dN/dS high NPII
programmed necrotic cell death	7.53314	4	high dN/dS high NPII
protein insertion into membrane	1.44422	4	high dN/dS high NPII
protein insertion into mitochondrial membrane	1.55897	4	high dN/dS high NPII
protein insertion into mitochondrial membrane involved in apoptotic signaling pathway	1.68119	4	high dN/dS high NPII
protein maturation	2.0484	4	high dN/dS high NPII
protein processing	2.25235	4	high dN/dS high NPII
pyroptosis	1.83221	4	high dN/dS high NPII
regulation of cellular extravasation	2.15977	4	high dN/dS high NPII
regulation of cysteine-type endopeptidase activity involved in apoptotic signaling pathway	3.00164	4	high dN/dS high NPII
regulation of establishment of protein localization to mitochondrion	1.467	4	high dN/dS high NPII
regulation of extrinsic apoptotic signaling pathway via death domain receptors	7.91349	4	high dN/dS high NPII
regulation of interleukin-8 production	2.16197	4	high dN/dS high NPII
regulation of killing of cells of other organism	1.85907	4	high dN/dS high NPII
regulation of macrophage differentiation	5.24695	4	high dN/dS high NPII
regulation of mitochondrial membrane permeability	1.45337	4	high dN/dS high NPII
regulation of mitochondrial membrane permeability involved in apoptotic process	1.48926	4	high dN/dS high NPII
regulation of mitochondrial outer membrane permeabilization involved in apoptotic signaling pathway	1.57657	4	high dN/dS high NPII
regulation of necroptotic process	5.76842	4	high dN/dS high NPII
regulation of necrotic cell death	5.30894	4	high dN/dS high NPII
regulation of programmed necrotic cell death	5.69148	4	high dN/dS high NPII
regulation of protein insertion into mitochondrial membrane involved in apoptotic signaling pathway	1.71312	4	high dN/dS high NPII
regulation of T cell apoptotic process	2.15977	4	high dN/dS high NPII
regulation of type I interferon-mediated signaling pathway	1.63574	4	high dN/dS high NPII
response to cold	1.562	4	high dN/dS high NPII
spleen development	2.1642	4	high dN/dS high NPII
T cell differentiation in thymus	1.9131	4	high dN/dS high NPII
T cell extravasation	2.51645	4	high dN/dS high NPII
toll-like receptor 3 signaling pathway	5.38588	4	high dN/dS high NPII
TRAIL-activated apoptotic signaling pathway	5.17476	4	high dN/dS high NPII
zymogen activation	3.28189	4	high dN/dS high NPII
adult behavior	1.37213	3	high dN/dS high NPII
alpha-amino acid catabolic process	1.92439	3	high dN/dS high NPII
anion homeostasis	1.66371	3	high dN/dS high NPII
cellular amino acid catabolic process	1.90574	3	high dN/dS high NPII
interferon-gamma production	1.92962	3	high dN/dS high NPII
nucleoside phosphate biosynthetic process	2.5347	3	high dN/dS high NPII
nucleotide biosynthetic process	2.5347	3	high dN/dS high NPII
regulation of interferon-gamma production	1.94627	3	high dN/dS high NPII
activation of JNKK activity	2.07888	2	high dN/dS high NPII
activation of JUN kinase activity	1.66034	2	high dN/dS high NPII
amine biosynthetic process	3.4783	2	high dN/dS high NPII
cell death in response to hydrogen peroxide	1.74611	2	high dN/dS high NPII
cell redox homeostasis	1.84507	2	high dN/dS high NPII
cellular anion homeostasis	1.7952	2	high dN/dS high NPII
cellular biogenic amine biosynthetic process	3.4783	2	high dN/dS high NPII
cellular response to increased oxygen levels	1.7952	2	high dN/dS high NPII
cellular response to interleukin-6	1.61606	2	high dN/dS high NPII
chloride ion homeostasis	1.77672	2	high dN/dS high NPII
CTP biosynthetic process	4.79809	2	high dN/dS high NPII
CTP metabolic process	4.79809	2	high dN/dS high NPII
endosome organization	1.36033	2	high dN/dS high NPII
glutamine metabolic process	4.73717	2	high dN/dS high NPII
inflammatory cell apoptotic process	1.69813	2	high dN/dS high NPII
interleukin-6-mediated signaling pathway	1.74611	2	high dN/dS high NPII
intracellular pH reduction	1.44984	2	high dN/dS high NPII
lipid translocation	1.4708	2	high dN/dS high NPII
monovalent inorganic anion homeostasis	1.77672	2	high dN/dS high NPII
nucleobase-containing small molecule interconversion	4.6822	2	high dN/dS high NPII
nucleoside triphosphate biosynthetic process	3.93627	2	high dN/dS high NPII
nucleoside triphosphate metabolic process	3.75998	2	high dN/dS high NPII
pH reduction	1.44309	2	high dN/dS high NPII
phospholipid translocation	1.48169	2	high dN/dS high NPII
plasma membrane phospholipid scrambling	1.69813	2	high dN/dS high NPII
positive regulation of epithelial cell apoptotic process	1.51142	2	high dN/dS high NPII
positive regulation of necrotic cell death	3.14456	2	high dN/dS high NPII
positive regulation of oxidative stress-induced cell death	1.94195	2	high dN/dS high NPII
positive regulation of production of miRNAs involved in gene silencing by miRNA	2.02253	2	high dN/dS high NPII
positive regulation of stress-activated MAPK cascade	1.5298	2	high dN/dS high NPII
positive regulation of stress-activated protein kinase signaling cascade	1.52855	2	high dN/dS high NPII
programmed cell death involved in cell development	1.85777	2	high dN/dS high NPII
pyrimidine nucleoside triphosphate biosynthetic process	4.79809	2	high dN/dS high NPII
pyrimidine nucleoside triphosphate metabolic process	4.70896	2	high dN/dS high NPII
pyrimidine nucleotide biosynthetic process	4.66161	2	high dN/dS high NPII
pyrimidine nucleotide metabolic process	4.30245	2	high dN/dS high NPII
pyrimidine ribonucleoside triphosphate biosynthetic process	4.79809	2	high dN/dS high NPII
pyrimidine ribonucleoside triphosphate metabolic process	4.79809	2	high dN/dS high NPII
pyrimidine ribonucleotide biosynthetic process	4.73717	2	high dN/dS high NPII
pyrimidine ribonucleotide metabolic process	4.66161	2	high dN/dS high NPII
regulation of hydrogen peroxide-induced cell death	1.77731	2	high dN/dS high NPII
regulation of interleukin-6-mediated signaling pathway	2.02253	2	high dN/dS high NPII
regulation of membrane lipid distribution	1.44984	2	high dN/dS high NPII
regulation of nucleobase-containing compound transport	1.94195	2	high dN/dS high NPII
regulation of plasma membrane organization	1.7952	2	high dN/dS high NPII
release of sequestered calcium ion into cytosol by endoplasmic reticulum	1.55516	2	high dN/dS high NPII
response to interleukin-6	1.59129	2	high dN/dS high NPII
ribonucleoside triphosphate biosynthetic process	3.99886	2	high dN/dS high NPII
ribonucleoside triphosphate metabolic process	3.93627	2	high dN/dS high NPII
ribonucleotide biosynthetic process	3.31009	2	high dN/dS high NPII
ribose phosphate biosynthetic process	3.30983	2	high dN/dS high NPII
serine family amino acid metabolic process	2.15391	2	high dN/dS high NPII
acetylcholine receptor signaling pathway	3.85463	1	high dN/dS high NPII
acid secretion	1.65715	1	high dN/dS high NPII
acidic amino acid transport	1.54576	1	high dN/dS high NPII
adenylate cyclase-inhibiting G protein-coupled receptor signaling pathway	3.08022	1	high dN/dS high NPII
adenylate cyclase-modulating G protein-coupled receptor signaling pathway	2.30398	1	high dN/dS high NPII
aerobic respiration	1.6161	1	high dN/dS high NPII
alpha-amino acid biosynthetic process	2.08154	1	high dN/dS high NPII
amine catabolic process	1.87324	1	high dN/dS high NPII
amine transport	1.45796	1	high dN/dS high NPII
amino acid transport	1.33824	1	high dN/dS high NPII
anatomical structure homeostasis	6.65455	1	high dN/dS high NPII
arginine metabolic process	2.41411	1	high dN/dS high NPII
aromatic amino acid family catabolic process	1.87324	1	high dN/dS high NPII
aromatic amino acid family metabolic process	1.87324	1	high dN/dS high NPII
aspartate family amino acid catabolic process	2.24485	1	high dN/dS high NPII
aspartate family amino acid metabolic process	2.12946	1	high dN/dS high NPII
B cell activation	1.44162	1	high dN/dS high NPII
base-excision repair	6.18642	1	high dN/dS high NPII
bile acid biosynthetic process	3.98875	1	high dN/dS high NPII
branched-chain amino acid metabolic process	2.24485	1	high dN/dS high NPII
catechol-containing compound biosynthetic process	2.17836	1	high dN/dS high NPII
catecholamine biosynthetic process	2.17836	1	high dN/dS high NPII
catecholamine secretion	1.60233	1	high dN/dS high NPII
catecholamine transport	1.54576	1	high dN/dS high NPII
cell cycle DNA replication	10.2776	1	high dN/dS high NPII
cellular biogenic amine catabolic process	1.87324	1	high dN/dS high NPII
cellular respiration	1.54556	1	high dN/dS high NPII
cellular response to acetylcholine	3.85463	1	high dN/dS high NPII
cellular response to cAMP	1.45582	1	high dN/dS high NPII
cellular response to hydrogen peroxide	3.29229	1	high dN/dS high NPII
cellular response to light stimulus	2.56637	1	high dN/dS high NPII
cellular response to radiation	2.29448	1	high dN/dS high NPII
cellular response to UV	2.91277	1	high dN/dS high NPII
defense response to fungus	2.1872	1	high dN/dS high NPII
defense response to symbiont	2.51575	1	high dN/dS high NPII
defense response to virus	2.51575	1	high dN/dS high NPII
dicarboxylic acid biosynthetic process	1.87324	1	high dN/dS high NPII
dicarboxylic acid metabolic process	1.60313	1	high dN/dS high NPII
dicarboxylic acid transport	1.45796	1	high dN/dS high NPII
DNA-dependent DNA replication	8.71106	1	high dN/dS high NPII
DNA-dependent DNA replication maintenance of fidelity	1.47968	1	high dN/dS high NPII
DNA dealkylation	1.59513	1	high dN/dS high NPII
DNA demethylation	1.66783	1	high dN/dS high NPII
DNA ligation	1.87688	1	high dN/dS high NPII
DNA replication	7.67616	1	high dN/dS high NPII
DNA strand elongation	6.69216	1	high dN/dS high NPII
DNA strand elongation involved in DNA replication	7.09926	1	high dN/dS high NPII
dopamine biosynthetic process	2.17836	1	high dN/dS high NPII
eosinophil chemotaxis	1.8783	1	high dN/dS high NPII
eosinophil migration	1.8389	1	high dN/dS high NPII
epidermis development	1.31433	1	high dN/dS high NPII
extracellular matrix disassembly	1.62298	1	high dN/dS high NPII
G protein-coupled acetylcholine receptor signaling pathway	4.14259	1	high dN/dS high NPII
gastric acid secretion	1.90302	1	high dN/dS high NPII
glutamate secretion	1.65715	1	high dN/dS high NPII
glutamine family amino acid catabolic process	2.17836	1	high dN/dS high NPII
glycine metabolic process	2.24485	1	high dN/dS high NPII
hematopoietic progenitor cell differentiation	1.58479	1	high dN/dS high NPII
hydrogen peroxide catabolic process	2.1872	1	high dN/dS high NPII
indolalkylamine catabolic process	1.87324	1	high dN/dS high NPII
indolalkylamine metabolic process	1.87324	1	high dN/dS high NPII
indole-containing compound catabolic process	1.87324	1	high dN/dS high NPII
indole-containing compound metabolic process	1.87324	1	high dN/dS high NPII
inositol phosphate biosynthetic process	1.79936	1	high dN/dS high NPII
inositol phosphate metabolic process	1.53396	1	high dN/dS high NPII
inositol trisphosphate metabolic process	1.98273	1	high dN/dS high NPII
lipid droplet formation	2.82414	1	high dN/dS high NPII
lipid droplet organization	2.45455	1	high dN/dS high NPII
lipid export from cell	1.50341	1	high dN/dS high NPII
membrane lipid biosynthetic process	1.68542	1	high dN/dS high NPII
membrane lipid metabolic process	1.57323	1	high dN/dS high NPII
mitochondrial membrane organization	1.4235	1	high dN/dS high NPII
mitotic DNA replication	1.86187	1	high dN/dS high NPII
monoamine transport	1.50776	1	high dN/dS high NPII
NAD biosynthetic process	1.87324	1	high dN/dS high NPII
NADP metabolic process	4.69796	1	high dN/dS high NPII
negative regulation of amine transport	1.80596	1	high dN/dS high NPII
negative regulation of amino acid transport	1.96021	1	high dN/dS high NPII
negative regulation of lipid biosynthetic process	1.70506	1	high dN/dS high NPII
negative regulation of smooth muscle cell migration	1.58142	1	high dN/dS high NPII
negative regulation of steroid biosynthetic process	1.9691	1	high dN/dS high NPII
neurotransmitter secretion	1.33824	1	high dN/dS high NPII
nicotinamide nucleotide biosynthetic process	1.87324	1	high dN/dS high NPII
nicotinamide nucleotide metabolic process	1.87324	1	high dN/dS high NPII
norepinephrine secretion	1.91708	1	high dN/dS high NPII
norepinephrine transport	1.83067	1	high dN/dS high NPII
nuclear DNA replication	10.3352	1	high dN/dS high NPII
nuclear transport	1.60982	1	high dN/dS high NPII
nucleobase-containing small molecule biosynthetic process	1.41412	1	high dN/dS high NPII
nucleobase-containing small molecule catabolic process	1.71055	1	high dN/dS high NPII
nucleocytoplasmic transport	1.60982	1	high dN/dS high NPII
nucleoside diphosphate catabolic process	2.28627	1	high dN/dS high NPII
nucleoside phosphate catabolic process	1.51791	1	high dN/dS high NPII
organophosphate catabolic process	1.30597	1	high dN/dS high NPII
phenol-containing compound biosynthetic process	2.17836	1	high dN/dS high NPII
phosphate ion homeostasis	2.23986	1	high dN/dS high NPII
phospholipid metabolic process	1.35718	1	high dN/dS high NPII
polyamine biosynthetic process	5.29267	1	high dN/dS high NPII
polyol biosynthetic process	1.55027	1	high dN/dS high NPII
polyol metabolic process	1.35923	1	high dN/dS high NPII
positive regulation of alcohol biosynthetic process	1.8389	1	high dN/dS high NPII
positive regulation of inositol phosphate biosynthetic process	1.95445	1	high dN/dS high NPII
positive regulation of ligase activity	2.30029	1	high dN/dS high NPII
positive regulation of release of cytochrome c from mitochondria	1.63863	1	high dN/dS high NPII
postsynaptic signal transduction	3.77765	1	high dN/dS high NPII
primary amino compound metabolic process	5.29267	1	high dN/dS high NPII
proline metabolic process	2.17836	1	high dN/dS high NPII
pyridine-containing compound biosynthetic process	1.87324	1	high dN/dS high NPII
pyridine-containing compound metabolic process	1.82969	1	high dN/dS high NPII
pyridine nucleotide biosynthetic process	1.87324	1	high dN/dS high NPII
pyridine nucleotide metabolic process	1.87324	1	high dN/dS high NPII
regulation of amine transport	1.48391	1	high dN/dS high NPII
regulation of amino acid transport	1.74905	1	high dN/dS high NPII
regulation of bile acid biosynthetic process	4.76049	1	high dN/dS high NPII
regulation of bile acid metabolic process	4.63807	1	high dN/dS high NPII
regulation of blood circulation	2.15962	1	high dN/dS high NPII
regulation of catecholamine secretion	1.60233	1	high dN/dS high NPII
regulation of extracellular matrix disassembly	2.13869	1	high dN/dS high NPII
regulation of extracellular matrix organization	1.7794	1	high dN/dS high NPII
regulation of glutamate secretion	1.95445	1	high dN/dS high NPII
regulation of inositol phosphate biosynthetic process	1.93249	1	high dN/dS high NPII
regulation of intracellular pH	1.36679	1	high dN/dS high NPII
regulation of ligase activity	2.24134	1	high dN/dS high NPII
regulation of norepinephrine secretion	1.93249	1	high dN/dS high NPII
regulation of nucleotide biosynthetic process	1.82969	1	high dN/dS high NPII
regulation of vascular permeability	1.65375	1	high dN/dS high NPII
response to acetylcholine	3.85463	1	high dN/dS high NPII
response to fungus	2.1627	1	high dN/dS high NPII
response to histamine	2.00829	1	high dN/dS high NPII
response to hydrogen peroxide	2.98334	1	high dN/dS high NPII
response to virus	2.30029	1	high dN/dS high NPII
ribonucleoprotein complex assembly	1.60982	1	high dN/dS high NPII
ribonucleoprotein complex biogenesis	1.59344	1	high dN/dS high NPII
ribonucleoprotein complex subunit organization	1.60982	1	high dN/dS high NPII
serine family amino acid catabolic process	2.17836	1	high dN/dS high NPII
serotonin secretion	2.00829	1	high dN/dS high NPII
serotonin transport	1.8783	1	high dN/dS high NPII
signal release from synapse	1.33824	1	high dN/dS high NPII
sphingolipid biosynthetic process	1.80007	1	high dN/dS high NPII
sphingolipid metabolic process	1.66403	1	high dN/dS high NPII
spliceosomal snRNP assembly	1.78143	1	high dN/dS high NPII
spliceosomal tri-snRNP complex assembly	1.79847	1	high dN/dS high NPII
telomere maintenance in response to DNA damage	1.90093	1	high dN/dS high NPII
telomere maintenance via semi-conservative replication	9.18379	1	high dN/dS high NPII
tricarboxylic acid cycle	1.87324	1	high dN/dS high NPII
trivalent inorganic anion homeostasis	2.23986	1	high dN/dS high NPII
tryptophan catabolic process	1.87324	1	high dN/dS high NPII
tryptophan metabolic process	1.87324	1	high dN/dS high NPII
UV-damage excision repair	1.90093	1	high dN/dS high NPII
positive regulation of transcription from RNA polymerase II promoter in response to endoplasmic reticulum stress	1.79599	1	low dN/dS high NPII
neuroepithelial cell differentiation	1.79599	1	low dN/dS high NPII
hepatocyte proliferation	1.79599	1	low dN/dS high NPII
epithelial cell proliferation involved in liver morphogenesis	1.79599	1	low dN/dS high NPII
liver morphogenesis	1.79599	1	low dN/dS high NPII
positive regulation of transcription from RNA polymerase II promoter in response to stress	1.79599	1	low dN/dS high NPII
phosphate ion transport	1.79599	1	low dN/dS high NPII
liver regeneration	1.79599	1	low dN/dS high NPII
regulation of interleukin-4 production	1.79599	1	low dN/dS high NPII
interleukin-4 production	1.79599	1	low dN/dS high NPII
positive regulation of biomineral tissue development	1.79535	1	low dN/dS high NPII
positive regulation of biomineralization	1.79535	1	low dN/dS high NPII
negative regulation of T cell proliferation	1.79535	1	low dN/dS high NPII
negative regulation of lymphocyte proliferation	1.79535	1	low dN/dS high NPII
negative regulation of mononuclear cell proliferation	1.79535	1	low dN/dS high NPII
negative regulation of leukocyte proliferation	1.79535	1	low dN/dS high NPII
negative regulation of T cell activation	1.79535	1	low dN/dS high NPII
regulation of osteoblast differentiation	1.79535	1	low dN/dS high NPII
liver development	1.79535	1	low dN/dS high NPII
hepaticobiliary system development	1.79535	1	low dN/dS high NPII
regulation of epithelial cell differentiation	1.79137	1	low dN/dS high NPII
biomineral tissue development	1.79137	1	low dN/dS high NPII
biomineralization	1.79137	1	low dN/dS high NPII
negative regulation of cell adhesion	1.70569	1	low dN/dS high NPII
response to endoplasmic reticulum stress	1.70569	1	low dN/dS high NPII
plasma lipoprotein particle clearance	4.72252	1	high dN/dS low NPII
sterol transport	4.67078	1	high dN/dS low NPII
sterol import	4.33726	1	high dN/dS low NPII
cholesterol import	4.33726	1	high dN/dS low NPII
chylomicron assembly	4.31849	1	high dN/dS low NPII
triglyceride-rich lipoprotein particle remodeling	4.1698	1	high dN/dS low NPII
lipoprotein transport	4.14545	1	high dN/dS low NPII
lipoprotein localization	4.12224	1	high dN/dS low NPII
intestinal cholesterol absorption	4.10214	1	high dN/dS low NPII
regulation of cholesterol storage	4.10214	1	high dN/dS low NPII
positive regulation of macrophage derived foam cell differentiation	4.10214	1	high dN/dS low NPII
intestinal lipid absorption	4.10214	1	high dN/dS low NPII
organic hydroxy compound transport	4.10214	1	high dN/dS low NPII
cholesterol storage	4.08754	1	high dN/dS low NPII
lipid digestion	4.06636	1	high dN/dS low NPII
positive regulation of lipid storage	3.87189	1	high dN/dS low NPII
plasma lipoprotein particle assembly	3.80046	1	high dN/dS low NPII
[truncated: 134 more rows]
