# Supplementary material for: Distinct Traits of Structural and Regulatory Evolutional Conservation of Human Genes with Specific Focus on Major Cancer Molecular Pathways
Source: Cells. 2023 May 2;12(9):1299. doi: 10.3390/cells12091299 (PMC10177184; doi:10.3390/cells12091299)
Supplement: Supplementary file 1 [file cells-12-01299-s001.zip › Supplementary Table S14.xlsx]

## Sheet: Sheet 1
Pathway name	Rank correlation	p-value	number of nodes with data available
Akt_mTOR_EGF_Pathway	0.07787	0.355267	143
Akt_Signaling_Pathway	0.160879	0.156666	79
EGF_Pathway	-0.104329	0.510846	42
Hedgehog_Signaling_in_Mammals_no_Tubulin_Pathway	-0.218182	0.520949	11
mTOR_Pathway	0.0380449	0.786803	53
Notch_Signaling_Pathway	0.0333333	0.948391	9
WNT-Notch-Hedgehog_Pathway_2	0.131535	0.304142	63
WNT_Pathway	0.188826	0.214145	45
