# Supplementary material for: Distinct Traits of Structural and Regulatory Evolutional Conservation of Human Genes with Specific Focus on Major Cancer Molecular Pathways
Source: Cells. 2023 May 2;12(9):1299. doi: 10.3390/cells12091299 (PMC10177184; doi:10.3390/cells12091299)
Supplement: Supplementary file 1 [file cells-12-01299-s001.zip › Supplementary Table S15.xlsx]

## Sheet: Sheet 1
node_name	composition	dN/dS(node size)	NGRE_agg(node color)	pathway	ratio NGRE_agg to dN/dS	dnds_top20	ngre_top20
Chibby	CBY1	0.07114	0	WNT-Notch-Hedgehog_Pathway_2	0		ngre_low
Chibby	CBY1	0.07114	0	WNT_Pathway	0		ngre_low
Muc1	MUC1	1.00279	0.968748	Akt_mTOR_EGF_Pathway	0.966053	dnds_high	ngre_low
Muc1	MUC1	1.00279	0.968748	EGF_Pathway	0.966053	dnds_high	ngre_low
Bim	BCL2L11	0.29903	0.718505	Akt_mTOR_EGF_Pathway	2.40279		ngre_low
Bim	BCL2L11	0.29903	0.718505	Akt_Signaling_Pathway	2.40279		ngre_low
APS	SH2B2	0.37065	1.5226	Akt_mTOR_EGF_Pathway	4.10791	dnds_high	ngre_low
APS	SH2B2	0.37065	1.5226	Akt_Signaling_Pathway	4.10791	dnds_high	ngre_low
PGC1Alpha	PPARGC1A	0.12278	0.84252	Akt_mTOR_EGF_Pathway	6.86203		ngre_low
PGC1Alpha	PPARGC1A	0.12278	0.84252	mTOR_Pathway	6.86203		ngre_low
EGF	EGF	0.54107	3.86167	Akt_mTOR_EGF_Pathway	7.1371	dnds_high
EGF	EGF	0.54107	3.86167	EGF_Pathway	7.1371	dnds_high
TSC1	TSC1	0.21901	1.69474	Akt_mTOR_EGF_Pathway	7.73817		ngre_low
TSC1	TSC1	0.21901	1.69474	Akt_Signaling_Pathway	7.73817		ngre_low
TNF	TNF	0.37907	3.01457	Akt_mTOR_EGF_Pathway	7.95254	dnds_high
TNF	TNF	0.37907	3.01457	mTOR_Pathway	7.95254	dnds_high
ACIN1	ACIN1	0.20222	1.65198	Akt_mTOR_EGF_Pathway	8.16922		ngre_low
ACIN1	ACIN1	0.20222	1.65198	Akt_Signaling_Pathway	8.16922		ngre_low
Phosphodiesterase 3B	PDE3B	0.3221	2.84648	Akt_mTOR_EGF_Pathway	8.83724
Phosphodiesterase 3B	PDE3B	0.3221	2.84648	Akt_Signaling_Pathway	8.83724
NRSF	REST	0.43443	3.93062	WNT-Notch-Hedgehog_Pathway_2	9.04777	dnds_high
NRSF	REST	0.43443	3.93062	WNT_Pathway	9.04777	dnds_high
AXIN	AXIN1	0.09592	0.936995	WNT-Notch-Hedgehog_Pathway_2	9.7685		ngre_low
AXIN	AXIN1	0.09592	0.936995	WNT_Pathway	9.7685		ngre_low
TCL1	TCL1A,TCL1B	0.723715	7.28921	Akt_mTOR_EGF_Pathway	10.0719	dnds_high
TCL1	TCL1A,TCL1B	0.723715	7.28921	Akt_Signaling_Pathway	10.0719	dnds_high
ITGB1BP2	EIF6,ITGB1BP2,ITGB3BP,ITGBL1	0.34483	4.15793	Akt_mTOR_EGF_Pathway	12.0579	dnds_high
ITGB1BP2	EIF6,ITGB1BP2,ITGB3BP,ITGBL1	0.34483	4.15793	Akt_Signaling_Pathway	12.0579	dnds_high
p21	CDKN1A	0.39743	4.92374	Akt_mTOR_EGF_Pathway	12.389	dnds_high
p21	CDKN1A	0.39743	4.92374	Akt_Signaling_Pathway	12.389	dnds_high
CREB	ATF4,CREB1,CREB3,CREB3L4	0.342398	4.27722	Akt_mTOR_EGF_Pathway	12.492	dnds_high
CREB	ATF4,CREB1,CREB3,CREB3L4	0.342398	4.27722	Akt_Signaling_Pathway	12.492	dnds_high
CREB	ATF4,CREB1,CREB3,CREB3L4	0.342398	4.27722	WNT-Notch-Hedgehog_Pathway_2	12.492	dnds_high
CREB	ATF4,CREB1,CREB3,CREB3L4	0.342398	4.27722	WNT_Pathway	12.492	dnds_high
BRCA1	BRCA1	0.5653	7.07213	Akt_mTOR_EGF_Pathway	12.5104	dnds_high
BRCA1	BRCA1	0.5653	7.07213	Akt_Signaling_Pathway	12.5104	dnds_high
Chk1	CHEK1	0.32145	4.07576	Akt_mTOR_EGF_Pathway	12.6793
Chk1	CHEK1	0.32145	4.07576	Akt_Signaling_Pathway	12.6793
Fu	STK36	0.33012	4.19901	Hedgehog_Signaling_in_Mammals_no_Tubulin_Pathway	12.7196	dnds_high
Fu	STK36	0.33012	4.19901	WNT-Notch-Hedgehog_Pathway_2	12.7196	dnds_high
Cer	CER1	0.38566	4.9967	WNT-Notch-Hedgehog_Pathway_2	12.9562	dnds_high
Cer	CER1	0.38566	4.9967	WNT_Pathway	12.9562	dnds_high
TSC	TSC1,TSC2	0.21901	2.87076	Akt_mTOR_EGF_Pathway	13.1079
TSC	TSC1,TSC2	0.21901	2.87076	mTOR_Pathway	13.1079
cytokines	ANGPT1,ANGPT2,ANGPT4,ANGPTL1,BCL2,BMP1,BMP10,BMP15,BMP2,BMP3,BMP4,BMP5,BMP6,BMP7,BMP8B,BTK,CCL1,CCL11,CCL13,CCL14,CCL15,CCL16,CCL17,CCL18,CCL19,CCL2,CCL20,CCL21,CCL22,CCL23,CCL24,CCL26,CCL27,CCL28,CCL3,CCL3L1,CCL4,CCL4L1,CCL4L2,CCL5,CCL7,CCL8,CD2,CD40LG,CD70,CD80,CER1,CSF1,CSF2,CSF3,CX3CL1,CXCL1,CXCL10,CXCL11,CXCL12,CXCL13,CXCL14,CXCL16,CXCL2,CXCL3,CXCL6,CXCL8,CXCL9,DAP,FASLG,HGF,IL10,IL12A,IL12B…	0.416376	5.63712	Akt_mTOR_EGF_Pathway	13.5385	dnds_high
cytokines	ANGPT1,ANGPT2,ANGPT4,ANGPTL1,BCL2,BMP1,BMP10,BMP15,BMP2,BMP3,BMP4,BMP5,BMP6,BMP7,BMP8B,BTK,CCL1,CCL11,CCL13,CCL14,CCL15,CCL16,CCL17,CCL18,CCL19,CCL2,CCL20,CCL21,CCL22,CCL23,CCL24,CCL26,CCL27,CCL28,CCL3,CCL3L1,CCL4,CCL4L1,CCL4L2,CCL5,CCL7,CCL8,CD2,CD40LG,CD70,CD80,CER1,CSF1,CSF2,CSF3,CX3CL1,CXCL1,CXCL10,CXCL11,CXCL12,CXCL13,CXCL14,CXCL16,CXCL2,CXCL3,CXCL6,CXCL8,CXCL9,DAP,FASLG,HGF,IL10,IL12A,IL12B…	0.416376	5.63712	Akt_Signaling_Pathway	13.5385	dnds_high
CTMP	THEM4	0.57964	7.938	Akt_mTOR_EGF_Pathway	13.6947	dnds_high	ngre_high
CTMP	THEM4	0.57964	7.938	Akt_Signaling_Pathway	13.6947	dnds_high	ngre_high
ESR	ESR1,ESR2	0.190815	2.81321	Akt_mTOR_EGF_Pathway	14.7431
ESR	ESR1,ESR2	0.190815	2.81321	Akt_Signaling_Pathway	14.7431
SREBP	SREBF1,SREBF2	0.17152	2.58595	Akt_mTOR_EGF_Pathway	15.0767
SREBP	SREBF1,SREBF2	0.17152	2.58595	mTOR_Pathway	15.0767
p27(KIP1)	CDKN1B	0.23908	3.6765	Akt_mTOR_EGF_Pathway	15.3777
p27(KIP1)	CDKN1B	0.23908	3.6765	Akt_Signaling_Pathway	15.3777
Gastrin	GAST	0.68877	10.7619	WNT-Notch-Hedgehog_Pathway_2	15.6248	dnds_high	ngre_high
Gastrin	GAST	0.68877	10.7619	WNT_Pathway	15.6248	dnds_high	ngre_high
MLLT4	AFDN	0.07848	1.22774	Akt_mTOR_EGF_Pathway	15.644		ngre_low
MLLT4	AFDN	0.07848	1.22774	Akt_Signaling_Pathway	15.644		ngre_low
MAP3K1	MAP3K1	0.15829	2.50188	Akt_mTOR_EGF_Pathway	15.8057
MAP3K1	MAP3K1	0.15829	2.50188	EGF_Pathway	15.8057
PIK3R1	PIK3R1	0.06142	0.999576	reactome_PI_3K_cascade_Main_Pathway	16.2744		ngre_low
Caveolin	CAV1,CAV2	0.1445	2.35872	Akt_mTOR_EGF_Pathway	16.3233
Caveolin	CAV1,CAV2	0.1445	2.35872	EGF_Pathway	16.3233
WNK1	WNK1	0.2883	4.87494	Akt_mTOR_EGF_Pathway	16.9093
WNK1	WNK1	0.2883	4.87494	Akt_Signaling_Pathway	16.9093
I-KappaB-Alpha	NFKBIA,NFKBIB,NFKBIE	0.228967	3.99207	Akt_mTOR_EGF_Pathway	17.4351
I-KappaB-Alpha	NFKBIA,NFKBIB,NFKBIE	0.228967	3.99207	mTOR_Pathway	17.4351
Integrin	CLEC7A,CR1,FCER1A,FCER1G,FCER2,FCGR1A,FCGR2A,FCGR3A,ITGA1,ITGA10,ITGA11,ITGA2,ITGA2B,ITGA3,ITGA4,ITGA5,ITGA6,ITGA7,ITGA8,ITGA9,ITGAD,ITGAE,ITGAL,ITGAM,ITGAX,ITGB1,ITGB2,ITGB3,ITGB4,MARCO,MRC1,MRC2,MSR1,TLR1,TLR10,TLR2,TLR3,TLR4,TLR5,TLR6,TLR7,TLR8,TLR9	0.332421	5.91607	Akt_mTOR_EGF_Pathway	17.7969	dnds_high
Integrin	CLEC7A,CR1,FCER1A,FCER1G,FCER2,FCGR1A,FCGR2A,FCGR3A,ITGA1,ITGA10,ITGA11,ITGA2,ITGA2B,ITGA3,ITGA4,ITGA5,ITGA6,ITGA7,ITGA8,ITGA9,ITGAD,ITGAE,ITGAL,ITGAM,ITGAX,ITGB1,ITGB2,ITGB3,ITGB4,MARCO,MRC1,MRC2,MSR1,TLR1,TLR10,TLR2,TLR3,TLR4,TLR5,TLR6,TLR7,TLR8,TLR9	0.332421	5.91607	Akt_Signaling_Pathway	17.7969	dnds_high
Cytokine Receptors	ACVR1,ACVR2B,ACVRL1,BMPR1A,BMPR1B,BMPR2,CCR1,CCR10,CCR3,CCR4,CCR5,CCR6,CCR7,CCR8,CCR9,CCRL2,CD27,CD28,CD4,CD40,CSF1R,CSF2RA,CSF2RB,CSF3R,CX3CR1,CXCR1,CXCR2,CXCR3,CXCR4,CXCR5,CXCR6,FAS,FPR2,HRH4,IL10RA,IL10RB,IL11RA,IL12RB1,IL12RB2,IL13RA1,IL13RA2,IL15RA,IL17RA,IL17RC,IL18R1,IL1R1,IL20RA,IL22RA1,IL23R,IL2RA,IL2RB,IL2RG,IL3RA,IL4R,IL5RA,IL6R,IL7R,IL9R,LIFR,MET,NGFR,NPTN,OSMR,TEK,TIE1,TNFAIP6,TNFRSF…	0.324541	5.90285	Akt_mTOR_EGF_Pathway	18.1883	dnds_high
Cytokine Receptors	ACVR1,ACVR2B,ACVRL1,BMPR1A,BMPR1B,BMPR2,CCR1,CCR10,CCR3,CCR4,CCR5,CCR6,CCR7,CCR8,CCR9,CCRL2,CD27,CD28,CD4,CD40,CSF1R,CSF2RA,CSF2RB,CSF3R,CX3CR1,CXCR1,CXCR2,CXCR3,CXCR4,CXCR5,CXCR6,FAS,FPR2,HRH4,IL10RA,IL10RB,IL11RA,IL12RB1,IL12RB2,IL13RA1,IL13RA2,IL15RA,IL17RA,IL17RC,IL18R1,IL1R1,IL20RA,IL22RA1,IL23R,IL2RA,IL2RB,IL2RG,IL3RA,IL4R,IL5RA,IL6R,IL7R,IL9R,LIFR,MET,NGFR,NPTN,OSMR,TEK,TIE1,TNFAIP6,TNFRSF…	0.324541	5.90285	Akt_Signaling_Pathway	18.1883	dnds_high
p53	TP53	0.30412	5.56487	Akt_mTOR_EGF_Pathway	18.2983
p53	TP53	0.30412	5.56487	Akt_Signaling_Pathway	18.2983
p53	TP53	0.30412	5.56487	mTOR_Pathway	18.2983
p53	TP53	0.30412	5.56487	WNT-Notch-Hedgehog_Pathway_2	18.2983
p53	TP53	0.30412	5.56487	WNT_Pathway	18.2983
TNFR1	TNFRSF1A,TNFRSF1B	0.305905	5.65387	Akt_mTOR_EGF_Pathway	18.4824
TNFR1	TNFRSF1A,TNFRSF1B	0.305905	5.65387	mTOR_Pathway	18.4824
Growth factors{116}	ANGPTL6,AREG,BDNF,BMP10,BMP2,BMP3,BMP4,BMP5,BMP6,BMP7,BMP8A,BTC,CLEC11A,CTGF,CXCL12,EGF,FGF1,FGF10,FGF11,FGF12,FGF13,FGF14,FGF16,FGF17,FGF18,FGF19,FGF2,FGF20,FGF21,FGF22,FGF23,FGF4,FGF5,FGF6,FGF7,FGF8,GAS1,GAS2,GAS6,GAS8,GDF1,GDF10,GDF15,GDF2,GDF5,GDF6,GDF9,GFER,GH1,GH2,GHRH,GMFG,GNRH1,GNRH2,GPC6,HDGF,HGF,IGF1,IGF2,IGF2-AS,IL2,IL3,IL4,IL6,IL9,KITLG,KLF10,LEFTY1,LEFTY2,LHB,LTBP1,LTBP2,LTBP3,LTBP4,…	0.222873	4.16057	mTOR_Pathway	18.6679
WIF1	WIF1	0.2701	5.06724	WNT-Notch-Hedgehog_Pathway_2	18.7606
WIF1	WIF1	0.2701	5.06724	WNT_Pathway	18.7606
TIRAP	TIRAP	0.2949	5.57392	Akt_mTOR_EGF_Pathway	18.9011
TIRAP	TIRAP	0.2949	5.57392	Akt_Signaling_Pathway	18.9011
Growth factors{117}	ANGPTL6,AREG,BDNF,BMP1,BMP10,BMP2,BMP3,BMP4,BMP5,BMP6,BMP7,BMP8A,BTC,CLEC11A,CTGF,CXCL12,EGF,FGF1,FGF10,FGF11,FGF12,FGF13,FGF14,FGF16,FGF17,FGF18,FGF19,FGF2,FGF20,FGF21,FGF22,FGF23,FGF4,FGF5,FGF6,FGF7,FGF8,GAS1,GAS2,GAS6,GAS8,GDF1,GDF10,GDF15,GDF2,GDF5,GDF6,GDF9,GFER,GH1,GH2,GHRH,GMFG,GNRH1,GNRH2,GPC6,HDGF,IGF1,IGF2,IGF2-AS,IL2,IL3,IL4,IL6,IL9,KITLG,KLF10,LEFTY1,LEFTY2,LHB,LTBP1,LTBP2,LTBP3,LTBP4…	0.217894	4.17147	Akt_mTOR_EGF_Pathway	19.1445
Growth factors{117}	ANGPTL6,AREG,BDNF,BMP1,BMP10,BMP2,BMP3,BMP4,BMP5,BMP6,BMP7,BMP8A,BTC,CLEC11A,CTGF,CXCL12,EGF,FGF1,FGF10,FGF11,FGF12,FGF13,FGF14,FGF16,FGF17,FGF18,FGF19,FGF2,FGF20,FGF21,FGF22,FGF23,FGF4,FGF5,FGF6,FGF7,FGF8,GAS1,GAS2,GAS6,GAS8,GDF1,GDF10,GDF15,GDF2,GDF5,GDF6,GDF9,GFER,GH1,GH2,GHRH,GMFG,GNRH1,GNRH2,GPC6,HDGF,IGF1,IGF2,IGF2-AS,IL2,IL3,IL4,IL6,IL9,KITLG,KLF10,LEFTY1,LEFTY2,LHB,LTBP1,LTBP2,LTBP3,LTBP4…	0.217894	4.17147	Akt_Signaling_Pathway	19.1445
Dkk	DKK1,DKK2,DKK4	0.17652	3.46519	WNT-Notch-Hedgehog_Pathway_2	19.6306
Dkk	DKK1,DKK2,DKK4	0.17652	3.46519	WNT_Pathway	19.6306
ECM	ACAN,COL10A1,COL11A1,COL11A2,COL12A1,COL13A1,COL14A1,COL15A1,COL16A1,COL17A1,COL18A1,COL19A1,COL1A1,COL1A2,COL20A1,COL21A1,COL22A1,COL23A1,COL24A1,COL25A1,COL27A1,COL2A1,COL3A1,COL4A1,COL4A2,COL4A3,COL4A4,COL4A5,COL4A6,COL5A1,COL5A3,COL6A2,COL6A3,COL7A1,COL8A1,COL8A2,COL9A1,COL9A2,COL9A3,ECM1,ECM2,EFEMP1,EFEMP2,ELN,EPYC,FBN1,FBN2,FN1,FRAS1,FREM1,FREM2,HAPLN1,HAPLN2,HAPLN3,HAPLN4,HSPG2,IMPG1,IMPG2…	0.235675	4.7267	Akt_mTOR_EGF_Pathway	20.056
ECM	ACAN,COL10A1,COL11A1,COL11A2,COL12A1,COL13A1,COL14A1,COL15A1,COL16A1,COL17A1,COL18A1,COL19A1,COL1A1,COL1A2,COL20A1,COL21A1,COL22A1,COL23A1,COL24A1,COL25A1,COL27A1,COL2A1,COL3A1,COL4A1,COL4A2,COL4A3,COL4A4,COL4A5,COL4A6,COL5A1,COL5A3,COL6A2,COL6A3,COL7A1,COL8A1,COL8A2,COL9A1,COL9A2,COL9A3,ECM1,ECM2,EFEMP1,EFEMP2,ELN,EPYC,FBN1,FBN2,FN1,FRAS1,FREM1,FREM2,HAPLN1,HAPLN2,HAPLN3,HAPLN4,HSPG2,IMPG1,IMPG2…	0.235675	4.7267	Akt_Signaling_Pathway	20.056
MAML	MAML1,MAML2,MAML3	0.19382	3.97539	Notch_Signaling_Pathway	20.5107
MAML1	MAML1,MAML2,MAML3	0.19382	3.97539	WNT-Notch-Hedgehog_Pathway_2	20.5107
PHLPP1	PHLPP1	0.13691	2.84552	Akt_mTOR_EGF_Pathway	20.7839
PHLPP1	PHLPP1	0.13691	2.84552	Akt_Signaling_Pathway	20.7839
NFAT	NFAT5,NFATC1,NFATC2,NFATC3,NFATC4	0.163788	3.40581	WNT-Notch-Hedgehog_Pathway_2	20.7941
NFAT	NFAT5,NFATC1,NFATC2,NFATC3,NFATC4	0.163788	3.40581	WNT_Pathway	20.7941
c-Myc	MYC	0.0961	1.9993	Akt_mTOR_EGF_Pathway	20.8043		ngre_low
c-Myc	MYC	0.0961	1.9993	EGF_Pathway	20.8043		ngre_low
c-Myc	MYC	0.0961	1.9993	WNT-Notch-Hedgehog_Pathway_2	20.8043		ngre_low
c-Myc	MYC	0.0961	1.9993	WNT_Pathway	20.8043		ngre_low
Caspase9	CASP9	0.43675	9.31695	Akt_mTOR_EGF_Pathway	21.3324	dnds_high	ngre_high
Caspase9	CASP9	0.43675	9.31695	Akt_Signaling_Pathway	21.3324	dnds_high	ngre_high
UPAR	PLAUR	0.4657	10.0216	WNT-Notch-Hedgehog_Pathway_2	21.5194	dnds_high	ngre_high
UPAR	PLAUR	0.4657	10.0216	WNT_Pathway	21.5194	dnds_high	ngre_high
MYD88	MYD88	0.13553	2.98327	Akt_mTOR_EGF_Pathway	22.0119
MYD88	MYD88	0.13553	2.98327	Akt_Signaling_Pathway	22.0119
COX2	PTGS2	0.14931	3.29384	WNT-Notch-Hedgehog_Pathway_2	22.0604
COX2	PTGS2	0.14931	3.29384	WNT_Pathway	22.0604
Ataxin1	ATXN1,ATXN10,ATXN2,ATXN3,ATXN7	0.193878	4.31329	Akt_mTOR_EGF_Pathway	22.2475
Ataxin1	ATXN1,ATXN10,ATXN2,ATXN3,ATXN7	0.193878	4.31329	Akt_Signaling_Pathway	22.2475
FOXO1	FOXO1	0.10105	2.31316	Akt_Signaling_Pathway	22.8913
Rho	DIRAS3,RHOA,RHOB,RHOC,RHOD,RHOG,RHOH,RND2,RND3	0.174473	4.01862	Akt_mTOR_EGF_Pathway	23.033
Rho	DIRAS3,RHOA,RHOB,RHOC,RHOD,RHOG,RHOH,RND2,RND3	0.174473	4.01862	EGF_Pathway	23.033
USP6NL	USP6NL	0.23792	5.5299	Akt_mTOR_EGF_Pathway	23.2427
USP6NL	USP6NL	0.23792	5.5299	EGF_Pathway	23.2427
TLR4	TLR4	0.405441	9.44656	Akt_mTOR_EGF_Pathway	23.2995	dnds_high	ngre_high
TLR4	TLR4	0.405441	9.44656	Akt_Signaling_Pathway	23.2995	dnds_high	ngre_high
CD19	CD19	0.345878	8.31889	Akt_mTOR_EGF_Pathway	24.0515	dnds_high	ngre_high
CD19	CD19	0.345878	8.31889	Akt_Signaling_Pathway	24.0515	dnds_high	ngre_high
PDCD4	PDCD4	0.12336	3.01643	Akt_mTOR_EGF_Pathway	24.4522
PDCD4	PDCD4	0.12336	3.01643	mTOR_Pathway	24.4522
Fng	LFNG,MFNG,RFNG	0.13053	3.32527	Notch_Signaling_Pathway	25.4752
Fng	LFNG,MFNG,RFNG	0.13053	3.32527	WNT-Notch-Hedgehog_Pathway_2	25.4752
eIF4E	EIF4E	0.25615	6.52952	Akt_mTOR_EGF_Pathway	25.491
eIF4E	EIF4E	0.25615	6.52952	Akt_Signaling_Pathway	25.491
eIF4E	EIF4E	0.25615	6.52952	mTOR_Pathway	25.491
SGK1	SGK1	0.08266	2.10964	Akt_mTOR_EGF_Pathway	25.5219		ngre_low
SGK1	SGK1	0.08266	2.10964	Akt_Signaling_Pathway	25.5219		ngre_low
SGK1	SGK1	0.08266	2.10964	mTOR_Pathway	25.5219		ngre_low
Pygo	PYGO1,PYGO2	0.101335	2.5898	WNT-Notch-Hedgehog_Pathway_2	25.5569
Pygo	PYGO1,PYGO2	0.101335	2.5898	WNT_Pathway	25.5569
Sel10	FBXW7	0.0566	1.4486	Notch_Signaling_Pathway	25.5936		ngre_low
Sel10	FBXW7	0.0566	1.4486	WNT-Notch-Hedgehog_Pathway_2	25.5936		ngre_low
MMPs	MMP1,MMP11,MMP2,MMP20,MMP21,MMP23B,MMP26,MMP27,MMP28,MMP7,MMP8	0.239574	6.27819	Akt_mTOR_EGF_Pathway	26.2056
MMPs	MMP1,MMP11,MMP2,MMP20,MMP21,MMP23B,MMP26,MMP27,MMP28,MMP7,MMP8	0.239574	6.27819	Akt_Signaling_Pathway	26.2056
FOXO1/3	FOXO1,FOXO3	0.083625	2.20725	Akt_mTOR_EGF_Pathway	26.3947		ngre_low
FOXO1/3	FOXO1,FOXO3	0.083625	2.20725	mTOR_Pathway	26.3947		ngre_low
Dsh	DVL1,DVL2	0.06037	1.63356	Akt_mTOR_EGF_Pathway	27.0591		ngre_low
Dsh	DVL1,DVL2	0.06037	1.63356	mTOR_Pathway	27.0591		ngre_low
HBEGF/IGF1R	HBEGF,IGF1R	0.16139	4.46912	Akt_mTOR_EGF_Pathway	27.6914
HBEGF/IGF1R	HBEGF,IGF1R	0.16139	4.46912	Akt_Signaling_Pathway	27.6914
GAB2	GAB2	0.12095	3.37004	Akt_mTOR_EGF_Pathway	27.8631
GAB2	GAB2	0.12095	3.37004	Akt_Signaling_Pathway	27.8631
LEF	CEBPB,CHUK,GCFC2,HNF1A,HNF1B,HNF4A,LEF1,NFE2L1,TCF12,TCF15,TCF19,TCF20,TCF21,TCF23,TCF3,TCF4,TCF7,TCF7L1,TCF7L2,TEAD1,TEAD4,TFAM,ZEB1,ZNF354A	0.1835	5.16663	WNT-Notch-Hedgehog_Pathway_2	28.156
LEF	CEBPB,CHUK,GCFC2,HNF1A,HNF1B,HNF4A,LEF1,NFE2L1,TCF12,TCF15,TCF19,TCF20,TCF21,TCF23,TCF3,TCF4,TCF7,TCF7L1,TCF7L2,TEAD1,TEAD4,TFAM,ZEB1,ZNF354A	0.1835	5.16663	WNT_Pathway	28.156
E-Cadherin	CDH1	0.26852	7.61873	Akt_mTOR_EGF_Pathway	28.373
E-Cadherin	CDH1	0.26852	7.61873	EGF_Pathway	28.373
BMP	BMP1,BMP10,BMP15,BMP2,BMP3,BMP4,BMP6,BMP7,BMP8B	0.144035	4.11852	Hedgehog_Signaling_in_Mammals_no_Tubulin_Pathway	28.5939
BMP	BMP1,BMP10,BMP15,BMP2,BMP3,BMP4,BMP6,BMP7,BMP8B	0.144035	4.11852	WNT-Notch-Hedgehog_Pathway_2	28.5939
Activated FGFR:p-FRS2alpha	FGF1,FGF10,FGF16,FGF18,FGF19,FGF2,FGF20,FGF22,FGF23,FGF3,FGF4,FGF6,FGF9,FGFR4,FRS2,KLB	0.165457	4.79187	reactome_PI_3K_cascade_Main_Pathway	28.9613
Activated FGFR:p-FRS2alpha:GRB2:GAB1:PI3KR1	FGF1,FGF10,FGF16,FGF18,FGF19,FGF2,FGF20,FGF22,FGF23,FGF3,FGF4,FGF6,FGF9,FGFR4,FRS2,GAB1,KLB,PIK3R1	0.155575	4.56924	reactome_PI_3K_cascade_Main_Pathway	29.37
Nectin	NECTIN1,NECTIN2,NECTIN3,NECTIN4	0.12202	3.59242	Akt_mTOR_EGF_Pathway	29.4412
Nectin	NECTIN1,NECTIN2,NECTIN3,NECTIN4	0.12202	3.59242	Akt_Signaling_Pathway	29.4412
LY96	LY96	0.37525	11.0597	Akt_mTOR_EGF_Pathway	29.4729	dnds_high	ngre_high
LY96	LY96	0.37525	11.0597	Akt_Signaling_Pathway	29.4729	dnds_high	ngre_high
Activated FGFR:p-FRS2alpha:GRB2:GAB1:PI3K	FGF1,FGF10,FGF16,FGF18,FGF19,FGF2,FGF20,FGF22,FGF23,FGF3,FGF4,FGF6,FGF9,FGFR4,FRS2,GAB1,KLB,PIK3CA,PIK3R1	0.147817	4.50215	reactome_PI_3K_cascade_Main_Pathway	30.4575
Elk1	ELK1	0.11668	3.5898	Akt_mTOR_EGF_Pathway	30.7662
Elk1	ELK1	0.11668	3.5898	EGF_Pathway	30.7662
Activated FGFR:p-FRS2-alpha:p-SHP2	FGF1,FGF10,FGF16,FGF18,FGF19,FGF2,FGF20,FGF22,FGF23,FGF3,FGF4,FGF6,FGF9,FGFR4,FRS2,KLB,PTPN11	0.165457	5.09605	reactome_PI_3K_cascade_Main_Pathway	30.7998
Activated FGFR:p-FRS2alpha:p-SHP2:GRB2:GAB1:PI3KR1	FGF1,FGF10,FGF16,FGF18,FGF19,FGF2,FGF20,FGF22,FGF23,FGF3,FGF4,FGF6,FGF9,FGFR4,FRS2,GAB1,KLB,PIK3R1,PTPN11	0.155575	4.85312	reactome_PI_3K_cascade_Main_Pathway	31.1948
Activated FGFR:p-FRS2alpha:p-SHP2:GRB2:GAB1:PI3K	FGF1,FGF10,FGF16,FGF18,FGF19,FGF2,FGF20,FGF22,FGF23,FGF3,FGF4,FGF6,FGF9,FGFR4,FRS2,GAB1,KLB,PIK3CA,PIK3R1,PTPN11	0.147817	4.77519	reactome_PI_3K_cascade_Main_Pathway	32.3047
ARFIP	ARFIP1,ARFIP2	0.0842	2.74825	Akt_mTOR_EGF_Pathway	32.6396
ARFIP	ARFIP1,ARFIP2	0.0842	2.74825	Akt_Signaling_Pathway	32.6396
TBC1D4	TBC1D4	0.16357	5.37478	Akt_mTOR_EGF_Pathway	32.8592
TBC1D4	TBC1D4	0.16357	5.37478	Akt_Signaling_Pathway	32.8592
Cadherin	CDH1,CDH10,CDH11,CDH12,CDH13,CDH15,CDH16,CDH17,CDH18,CDH19,CDH2,CDH20,CDH22,CDH23,CDH24,CDH26,CDH3,CDH4,CDH5,CDH6,CDH7,CDH8,CDH9,DCHS1,PCDHGA12	0.128048	4.21205	WNT-Notch-Hedgehog_Pathway_2	32.8943
Cadherin	CDH1,CDH10,CDH11,CDH12,CDH13,CDH15,CDH16,CDH17,CDH18,CDH19,CDH2,CDH20,CDH22,CDH23,CDH24,CDH26,CDH3,CDH4,CDH5,CDH6,CDH7,CDH8,CDH9,DCHS1,PCDHGA12	0.128048	4.21205	WNT_Pathway	32.8943
GRB2:GAB1:PIK3R1	GAB1,PIK3R1	0.081455	2.78819	reactome_PI_3K_cascade_Main_Pathway	34.2298
TACE	ADAM17	0.08109	2.81244	Notch_Signaling_Pathway	34.6829
TACE	ADAM17	0.08109	2.81244	WNT-Notch-Hedgehog_Pathway_2	34.6829
SHC	SHC1,SHC2,SHC3	0.08548	2.97755	Akt_mTOR_EGF_Pathway	34.8333
SHC	SHC1,SHC2,SHC3	0.08548	2.97755	Akt_Signaling_Pathway	34.8333
SHC	SHC1,SHC2,SHC3	0.08548	2.97755	EGF_Pathway	34.8333
p18(INK4C)	CDKN2C	0.06471	2.25637	Akt_mTOR_EGF_Pathway	34.869
p18(INK4C)	CDKN2C	0.06471	2.25637	mTOR_Pathway	34.869
DBT	DBT	0.23502	8.21423	Akt_mTOR_EGF_Pathway	34.9512		ngre_high
DBT	DBT	0.23502	8.21423	Akt_Signaling_Pathway	34.9512		ngre_high
T2K	TBK1	0.07479	2.66969	Akt_mTOR_EGF_Pathway	35.6959
T2K	TBK1	0.07479	2.66969	Akt_Signaling_Pathway	35.6959
IKKs	CHUK,IKBKB,IKBKE,IKBKG	0.134585	4.84619	Akt_mTOR_EGF_Pathway	36.0084
IKKs	CHUK,IKBKB,IKBKE,IKBKG	0.134585	4.84619	EGF_Pathway	36.0084
Fzd	FZD1,FZD10,FZD2,FZD3,FZD4,FZD5,FZD6,FZD7,FZD8,FZD9	0.0791525	2.8734	Akt_mTOR_EGF_Pathway	36.3021
Fzd	FZD1,FZD10,FZD2,FZD3,FZD4,FZD5,FZD6,FZD7,FZD8,FZD9	0.0791525	2.8734	mTOR_Pathway	36.3021
Frizzled	FZD1,FZD10,FZD2,FZD3,FZD4,FZD5,FZD6,FZD7,FZD8,FZD9	0.0791525	2.8734	WNT-Notch-Hedgehog_Pathway_2	36.3021
Frizzled	FZD1,FZD10,FZD2,FZD3,FZD4,FZD5,FZD6,FZD7,FZD8,FZD9	0.0791525	2.8734	WNT_Pathway	36.3021
JAK1/2	JAK1,JAK2	0.070205	2.55159	EGF_Pathway	36.3448
Tubulin	TUBA3C,TUBA4A,TUBA8,TUBB1,TUBB2A,TUBB2B,TUBB3,TUBB4A,TUBB4B,TUBB6,TUBB7P,TUBD1,TUBE1,TUBG1,TUBG2,TUBGCP2,TUBGCP3,TUBGCP5,TUBGCP6	0.117247	4.26245	Hedgehog_Signaling_in_Mammals_no_Tubulin_Pathway	36.3544
Tubulin	TUBA3C,TUBA4A,TUBA8,TUBB1,TUBB2A,TUBB2B,TUBB3,TUBB4A,TUBB4B,TUBB6,TUBB7P,TUBD1,TUBE1,TUBG1,TUBG2,TUBGCP2,TUBGCP3,TUBGCP5,TUBGCP6	0.117247	4.26245	WNT-Notch-Hedgehog_Pathway_2	36.3544
BAD	BAD	0.20374	7.43288	Akt_mTOR_EGF_Pathway	36.4822
BAD	BAD	0.20374	7.43288	Akt_Signaling_Pathway	36.4822
IKK	CHUK,IKBKB,IKBKG	0.134585	4.92588	Akt_Signaling_Pathway	36.6005
RTK{55}	AATK,ALK,AXL,CSF1R,DDR1,DDR2,EGFR,EPHA1,EPHA2,EPHA3,EPHA4,EPHA5,EPHA7,EPHA8,EPHB1,EPHB2,EPHB3,EPHB4,EPHB6,EPOR,ERBB2,ERBB3,ERBB4,FGFR1,FGFR2,FGFR3,FGFR4,FLT1,FLT3,FLT4,IGF1R,INSR,INSRR,KDR,KIT,LIFR,LMTK2,LMTK3,MERTK,MET,MST1R,MUSK,NTRK1,NTRK2,NTRK3,PDGFRA,PDGFRB,PTK7,RET,ROR1,ROR2,ROS1,RYK,TEK,TYRO3	0.124467	4.59291	Akt_mTOR_EGF_Pathway	36.9005
RTK{55}	AATK,ALK,AXL,CSF1R,DDR1,DDR2,EGFR,EPHA1,EPHA2,EPHA3,EPHA4,EPHA5,EPHA7,EPHA8,EPHB1,EPHB2,EPHB3,EPHB4,EPHB6,EPOR,ERBB2,ERBB3,ERBB4,FGFR1,FGFR2,FGFR3,FGFR4,FLT1,FLT3,FLT4,IGF1R,INSR,INSRR,KDR,KIT,LIFR,LMTK2,LMTK3,MERTK,MET,MST1R,MUSK,NTRK1,NTRK2,NTRK3,PDGFRA,PDGFRB,PTK7,RET,ROR1,ROR2,ROS1,RYK,TEK,TYRO3	0.124467	4.59291	Akt_Signaling_Pathway	36.9005
GABA(A) Receptor	GABRA1,GABRA2,GABRA3,GABRA4,GABRA5,GABRA6,GABRB1,GABRB2,GABRB3,GABRD,GABRE,GABRG1,GABRG2,GABRG3,GABRQ	0.0895182	3.41682	Akt_mTOR_EGF_Pathway	38.169
GABA(A) Receptor	GABRA1,GABRA2,GABRA3,GABRA4,GABRA5,GABRA6,GABRB1,GABRB2,GABRB3,GABRD,GABRE,GABRG1,GABRG2,GABRG3,GABRQ	0.0895182	3.41682	Akt_Signaling_Pathway	38.169
NRCAM	NRCAM	0.12167	4.67197	WNT-Notch-Hedgehog_Pathway_2	38.3987
NRCAM	NRCAM	0.12167	4.67197	WNT_Pathway	38.3987
RB1CC1	RB1CC1	0.14604	5.83838	Akt_mTOR_EGF_Pathway	39.978
RB1CC1	RB1CC1	0.14604	5.83838	mTOR_Pathway	39.978
mTORC2	RICTOR	0.05012	2.02848	Akt_mTOR_EGF_Pathway	40.4724		ngre_low
mTORC2	RICTOR	0.05012	2.02848	Akt_Signaling_Pathway	40.4724		ngre_low
Bcl9	BCL9	0.13496	5.51877	WNT-Notch-Hedgehog_Pathway_2	40.8919
Bcl9	BCL9	0.13496	5.51877	WNT_Pathway	40.8919
HIF1A	HIF1A	0.09015	3.74208	Akt_mTOR_EGF_Pathway	41.5094
HIF1A	HIF1A	0.09015	3.74208	mTOR_Pathway	41.5094
GAP	RASA1	0.07789	3.23817	Akt_mTOR_EGF_Pathway	41.5737
GAP	RASA1	0.07789	3.23817	EGF_Pathway	41.5737
LPIN1	LPIN1	0.13478	5.64386	Akt_mTOR_EGF_Pathway	41.8746
LPIN1	LPIN1	0.13478	5.64386	mTOR_Pathway	41.8746
G-Proteins{11}	GNA11,GNA12,GNA13,GNA14,GNA15,GNAI1,GNAI2,GNAI3,GNAL,GNAQ,GNAS	0.09624	4.04349	Akt_mTOR_EGF_Pathway	42.0147
G-Proteins{11}	GNA11,GNA12,GNA13,GNA14,GNA15,GNAI1,GNAI2,GNAI3,GNAL,GNAQ,GNAS	0.09624	4.04349	Akt_Signaling_Pathway	42.0147
Huntingtin	HTT	0.09923	4.30552	Akt_mTOR_EGF_Pathway	43.3893
Huntingtin	HTT	0.09923	4.30552	Akt_Signaling_Pathway	43.3893
SRPK1	SRPK1	0.13451	5.91119	Akt_mTOR_EGF_Pathway	43.9461
SRPK1	SRPK1	0.13451	5.91119	Akt_Signaling_Pathway	43.9461
Hhs	DHH,IHH	0.06478	2.87662	Hedgehog_Signaling_in_Mammals_no_Tubulin_Pathway	44.406
Hhs	DHH,IHH	0.06478	2.87662	WNT-Notch-Hedgehog_Pathway_2	44.406
GAB1	GAB1	0.10149	4.5768	Akt_mTOR_EGF_Pathway	45.0961
GAB1	GAB1	0.10149	4.5768	EGF_Pathway	45.0961
GRB2:GAB1	GAB1	0.10149	4.5768	reactome_PI_3K_cascade_Main_Pathway	45.0961
c-Fos	FOS	0.05537	2.50687	Akt_mTOR_EGF_Pathway	45.2749
c-Fos	FOS	0.05537	2.50687	EGF_Pathway	45.2749
PKA	PRKACA,PRKACB,PRKACG,PRKAR1A,PRKAR1B,PRKAR2A,PRKAR2B	0.093255	4.34056	Hedgehog_Signaling_in_Mammals_no_Tubulin_Pathway	46.545
PKA	PRKACA,PRKACB,PRKACG,PRKAR1A,PRKAR1B,PRKAR2A,PRKAR2B	0.093255	4.34056	WNT-Notch-Hedgehog_Pathway_2	46.545
NF-KappaB	NFKB1,NFKB2,REL,RELA,RELB	0.133606	6.24899	Akt_mTOR_EGF_Pathway	46.7718
NF-KappaB	NFKB1,NFKB2,REL,RELA,RELB	0.133606	6.24899	EGF_Pathway	46.7718
NF-KappaB	NFKB1,NFKB2,REL,RELA,RELB	0.133606	6.24899	mTOR_Pathway	46.7718
EPS8	EPS8	0.13065	6.27589	Akt_mTOR_EGF_Pathway	48.0359
EPS8	EPS8	0.13065	6.27589	EGF_Pathway	48.0359
FRA1	FOSL1	0.16094	7.7619	WNT-Notch-Hedgehog_Pathway_2	48.2285		ngre_high
FRA1	FOSL1	0.16094	7.7619	WNT_Pathway	48.2285		ngre_high
PLC	PLCB1,PLCB2,PLCB3,PLCB4,PLCD1,PLCD3,PLCD4,PLCE1,PLCG1,PLCG2,PLCZ1	0.105392	5.19115	WNT-Notch-Hedgehog_Pathway_2	49.2556
PLC	PLCB1,PLCB2,PLCB3,PLCB4,PLCD1,PLCD3,PLCD4,PLCE1,PLCG1,PLCG2,PLCZ1	0.105392	5.19115	WNT_Pathway	49.2556
SMRT	HDAC1,HDAC10,HDAC11,HDAC2,HDAC3,HDAC4,HDAC5,HDAC6,HDAC7,HDAC8,HDAC9,NCOR2	0.117011	5.86969	Notch_Signaling_Pathway	50.1635
SMRT	HDAC1,HDAC10,HDAC11,HDAC2,HDAC3,HDAC4,HDAC5,HDAC6,HDAC7,HDAC8,HDAC9,NCOR2	0.117011	5.86969	WNT-Notch-Hedgehog_Pathway_2	50.1635
PLD	GPLD1,PLD1,PLD2,PLD3	0.176448	8.95721	Akt_mTOR_EGF_Pathway	50.7642		ngre_high
PLD	GPLD1,PLD1,PLD2,PLD3	0.176448	8.95721	mTOR_Pathway	50.7642		ngre_high
Notch	NOTCH1,NOTCH2,NOTCH3,NOTCH4	0.106467	5.41869	Notch_Signaling_Pathway	50.8957
Notch	NOTCH1,NOTCH2,NOTCH3,NOTCH4	0.106467	5.41869	WNT-Notch-Hedgehog_Pathway_2	50.8957
Daam	DAAM1,DAAM2	0.05621	2.94998	WNT-Notch-Hedgehog_Pathway_2	52.4815
Daam	DAAM1,DAAM2	0.05621	2.94998	WNT_Pathway	52.4815
MKKK	MAP3K8	0.04561	2.41701	Akt_mTOR_EGF_Pathway	52.9931
MKKK	MAP3K8	0.04561	2.41701	Akt_Signaling_Pathway	52.9931
CSL	RBPJ	0.05404	2.86897	Notch_Signaling_Pathway	53.0897
CSL	RBPJ	0.05404	2.86897	WNT-Notch-Hedgehog_Pathway_2	53.0897
Her2	ERBB2	0.12338	6.7511	Akt_mTOR_EGF_Pathway	54.718
Her2	ERBB2	0.12338	6.7511	EGF_Pathway	54.718
MAP3Ks	MAP3K1,MAP3K10,MAP3K11,MAP3K12,MAP3K13,MAP3K14,MAP3K2,MAP3K3,MAP3K4,MAP3K5,MAP3K6,MAP3K7,MAP3K8,MAP3K9	0.0928639	5.24947	WNT-Notch-Hedgehog_Pathway_2	56.5287
MAP3Ks	MAP3K1,MAP3K10,MAP3K11,MAP3K12,MAP3K13,MAP3K14,MAP3K2,MAP3K3,MAP3K4,MAP3K5,MAP3K6,MAP3K7,MAP3K8,MAP3K9	0.0928639	5.24947	WNT_Pathway	56.5287
CLIP1	CLIP1	0.12342	6.99149	Akt_mTOR_EGF_Pathway	56.648
CLIP1	CLIP1	0.12342	6.99149	mTOR_Pathway	56.648
JAK	JAK1,JAK2,JAK3	0.0805033	4.64169	Akt_mTOR_EGF_Pathway	57.6584
JAK	JAK1,JAK2,JAK3	0.0805033	4.64169	Akt_Signaling_Pathway	57.6584
WNT	WNT1,WNT10A,WNT10B,WNT11,WNT16,WNT2,WNT2B,WNT3,WNT3A,WNT4,WNT5A,WNT5B,WNT6,WNT7A,WNT7B,WNT8A,WNT8B,WNT9A,WNT9B	0.0783792	4.53739	Akt_mTOR_EGF_Pathway	57.8902
WNT	WNT1,WNT10A,WNT10B,WNT11,WNT16,WNT2,WNT2B,WNT3,WNT3A,WNT4,WNT5A,WNT5B,WNT6,WNT7A,WNT7B,WNT8A,WNT8B,WNT9A,WNT9B	0.0783792	4.53739	Hedgehog_Signaling_in_Mammals_no_Tubulin_Pathway	57.8902
WNT	WNT1,WNT10A,WNT10B,WNT11,WNT16,WNT2,WNT2B,WNT3,WNT3A,WNT4,WNT5A,WNT5B,WNT6,WNT7A,WNT7B,WNT8A,WNT8B,WNT9A,WNT9B	0.0783792	4.53739	mTOR_Pathway	57.8902
WNT	WNT1,WNT10A,WNT10B,WNT11,WNT16,WNT2,WNT2B,WNT3,WNT3A,WNT4,WNT5A,WNT5B,WNT6,WNT7A,WNT7B,WNT8A,WNT8B,WNT9A,WNT9B	0.0783792	4.53739	WNT-Notch-Hedgehog_Pathway_2	57.8902
WNT	WNT1,WNT10A,WNT10B,WNT11,WNT16,WNT2,WNT2B,WNT3,WNT3A,WNT4,WNT5A,WNT5B,WNT6,WNT7A,WNT7B,WNT8A,WNT8B,WNT9A,WNT9B	0.0783792	4.53739	WNT_Pathway	57.8902
RTK{17}	AATK,ALK,AXL,CSF1R,DDR1,DDR2,EPHA1,EPHA2,EPHA3,EPHA4,EPHA5,EPHA7,EPHA8,EPHB1,EPHB2,EPHB3,EPHB4	0.0774279	4.50493	mTOR_Pathway	58.1822
EGF receptor	EGFR	0.09537	5.61982	Akt_mTOR_EGF_Pathway	58.9265
EGF receptor	EGFR	0.09537	5.61982	EGF_Pathway	58.9265
AMPK	PRKAA1,PRKAA2,PRKAB1,PRKAB2,PRKAG1,PRKAG2,PRKAG3	0.0790933	4.79974	Akt_mTOR_EGF_Pathway	60.6845
AMPK	PRKAA1,PRKAA2,PRKAB1,PRKAB2,PRKAG1,PRKAG2,PRKAG3	0.0790933	4.79974	mTOR_Pathway	60.6845
mTOR complex	DEPTOR,MLST8,MTOR,PRR5,RICTOR,TTI1	0.0900414	5.55761	Akt_mTOR_EGF_Pathway	61.7229
mTOR complex	DEPTOR,MLST8,MTOR,PRR5,RICTOR,TTI1	0.0900414	5.55761	mTOR_Pathway	61.7229
PFK1	PFKM	0.08293	5.21978	Akt_mTOR_EGF_Pathway	62.9419
PFK1	PFKM	0.08293	5.21978	Akt_Signaling_Pathway	62.9419
ATG13	ATG13	0.07001	4.4734	Akt_mTOR_EGF_Pathway	63.8965
ATG13	ATG13	0.07001	4.4734	mTOR_Pathway	63.8965
APC	APC	0.08778	5.63793	WNT-Notch-Hedgehog_Pathway_2	64.2279
APC	APC	0.08778	5.63793	WNT_Pathway	64.2279
AC	ADCY1,ADCY2,ADCY3,ADCY4,ADCY5,ADCY6,ADCY7,ADCY8,ADCY9	0.0667325	4.33259	Hedgehog_Signaling_in_Mammals_no_Tubulin_Pathway	64.9248
AC	ADCY1,ADCY2,ADCY3,ADCY4,ADCY5,ADCY6,ADCY7,ADCY8,ADCY9	0.0667325	4.33259	WNT-Notch-Hedgehog_Pathway_2	64.9248
Gamma-secretase	APH1A,APH1B,NCSTN,PSEN1,PSEN2,PSENEN	0.0733925	4.78633	Notch_Signaling_Pathway	65.2156
Gamma-secretase	APH1A,APH1B,NCSTN,PSEN1,PSEN2,PSENEN	0.0733925	4.78633	WNT-Notch-Hedgehog_Pathway_2	65.2156
Raf	ARAF,BRAF,RAF1	0.075185	4.91203	Akt_mTOR_EGF_Pathway	65.3326
Raf	ARAF,BRAF,RAF1	0.075185	4.91203	EGF_Pathway	65.3326
c-Raf	ARAF,BRAF,RAF1	0.075185	4.91203	mTOR_Pathway	65.3326
ULK1	ULK1,ULK2	0.09892	6.47455	Akt_mTOR_EGF_Pathway	65.4524
ULK	ULK1,ULK2	0.09892	6.47455	mTOR_Pathway	65.4524
G-Proteins{30}	GNA11,GNA12,GNA13,GNA14,GNA15,GNAI1,GNAI2,GNAI3,GNAL,GNAO1,GNAQ,GNAS,GNAZ,GNB1,GNB2,GNB3,GNB4,GNB5,GNG10,GNG11,GNG12,GNG13,GNG2,GNG3,GNG4,GNG5,GNG7,GNG8,GNGT1,GNGT2	0.06347	4.21457	Hedgehog_Signaling_in_Mammals_no_Tubulin_Pathway	66.4025
RTP801	DDIT4	0.05818	3.88959	Akt_mTOR_EGF_Pathway	66.8544
RTP801	DDIT4	0.05818	3.88959	mTOR_Pathway	66.8544
eIF4EBP1	EIF4EBP1	0.08795	5.90299	Akt_mTOR_EGF_Pathway	67.1175
eIF4EBP	EIF4EBP1	0.08795	5.90299	Akt_Signaling_Pathway	67.1175
eIF4EBP1	EIF4EBP1	0.08795	5.90299	mTOR_Pathway	67.1175
Proteasome	PSMA1,PSMA2,PSMA3,PSMA4,PSMA5,PSMA6,PSMA7,PSMB1,PSMB10,PSMB2,PSMB3,PSMB4,PSMB5,PSMB6,PSMB7,PSMB8,PSMB9,PSMC1,PSMC2,PSMC3,PSMC4,PSMC5,PSMC6,PSMD1,PSMD2,PSMD3,PSMD4,PSMD5,PSMD6,PSMD7	0.0766271	5.18526	WNT-Notch-Hedgehog_Pathway_2	67.6687
Proteasome	PSMA1,PSMA2,PSMA3,PSMA4,PSMA5,PSMA6,PSMA7,PSMB1,PSMB10,PSMB2,PSMB3,PSMB4,PSMB5,PSMB6,PSMB7,PSMB8,PSMB9,PSMC1,PSMC2,PSMC3,PSMC4,PSMC5,PSMC6,PSMD1,PSMD2,PSMD3,PSMD4,PSMD5,PSMD6,PSMD7	0.0766271	5.18526	WNT_Pathway	67.6687
G-Proteins{30}	GNA11,GNA12,GNA13,GNA14,GNA15,GNAI1,GNAI2,GNAI3,GNAL,GNAO1,GNAQ,GNAS,GNAT1,GNAT2,GNAZ,GNB1,GNB2,GNB3,GNB4,GNB5,GNG10,GNG11,GNG12,GNG13,GNG2,GNG3,GNG4,GNG5,GNG7,GNG8,GNGT1,GNGT2	0.0607189	4.15309	WNT-Notch-Hedgehog_Pathway_2	68.3987
G-Proteins{32}	GNA11,GNA12,GNA13,GNA14,GNA15,GNAI1,GNAI2,GNAI3,GNAL,GNAO1,GNAQ,GNAS,GNAT1,GNAT2,GNAZ,GNB1,GNB2,GNB3,GNB4,GNB5,GNG10,GNG11,GNG12,GNG13,GNG2,GNG3,GNG4,GNG5,GNG7,GNG8,GNGT1,GNGT2	0.0607189	4.15309	WNT_Pathway	68.3987
Cbl	CBL	0.09006	6.18228	Akt_mTOR_EGF_Pathway	68.6463
Cbl	CBL	0.09006	6.18228	EGF_Pathway	68.6463
GN-Gamma	GNG2,GNG3,GNG4	0.05418	3.74985	Akt_mTOR_EGF_Pathway	69.211
GN-Gamma	GNG2,GNG3,GNG4	0.05418	3.74985	Akt_Signaling_Pathway	69.211
SOS	SOS1,SOS2	0.046155	3.24756	Akt_mTOR_EGF_Pathway	70.362
SOS1/SOS2	SOS1,SOS2	0.046155	3.24756	Akt_Signaling_Pathway	70.362
SOS	SOS1,SOS2	0.046155	3.24756	EGF_Pathway	70.362
SYK	SYK	0.06707	4.79176	Akt_mTOR_EGF_Pathway	71.4441
SYK	SYK	0.06707	4.79176	Akt_Signaling_Pathway	71.4441
PI3K{12}	PIK3C2A,PIK3C2B,PIK3C2G,PIK3C3,PIK3CA,PIK3CB,PIK3CD,PIK3R1,PIK3R2,PIK3R3,PIK3R4,PIK3R5	0.07496	5.56898	EGF_Pathway	74.2927
Ptc1/2	PTCH1,PTCH2	0.06493	4.88467	Hedgehog_Signaling_in_Mammals_no_Tubulin_Pathway	75.2297
Ptc1/2	PTCH1,PTCH2	0.06493	4.88467	WNT-Notch-Hedgehog_Pathway_2	75.2297
PI3K{8}	PIK3C2G,PIK3CA,PIK3CB,PIK3CD,PIK3R1,PIK3R2,PIK3R3,PIK3R5	0.0674671	5.16011	Akt_Signaling_Pathway	76.4833
Caln	PPP3CA,PPP3CB,PPP3CC,PPP3R1,PPP3R2	0.05158	4.05199	WNT-Notch-Hedgehog_Pathway_2	78.5574
Caln	PPP3CA,PPP3CB,PPP3CC,PPP3R1,PPP3R2	0.05158	4.05199	WNT_Pathway	78.5574
PI3K{14}	PIK3C2A,PIK3C2B,PIK3C2G,PIK3C3,PIK3CA,PIK3CB,PIK3CD,PIK3CG,PIK3R1,PIK3R2,PIK3R3,PIK3R4,PIK3R5,PIK3R6	0.0738545	5.89968	Akt_mTOR_EGF_Pathway	79.8824
PI3K{14}	PIK3C2A,PIK3C2B,PIK3C2G,PIK3C3,PIK3CA,PIK3CB,PIK3CD,PIK3CG,PIK3R1,PIK3R2,PIK3R3,PIK3R4,PIK3R5,PIK3R6	0.0738545	5.89968	mTOR_Pathway	79.8824
Cldn1	CLDN1	0.05021	4.09579	WNT-Notch-Hedgehog_Pathway_2	81.5733
Cldn1	CLDN1	0.05021	4.09579	WNT_Pathway	81.5733
IKBKB	IKBKB	0.07606	6.23875	mTOR_Pathway	82.0241
MAPK8IP1	MAPK8IP1	0.05018	4.13576	Akt_mTOR_EGF_Pathway	82.4186
MAPK8IP1	MAPK8IP1	0.05018	4.13576	Akt_Signaling_Pathway	82.4186
PAK1	PAK1	0.07963	6.56484	Akt_mTOR_EGF_Pathway	82.4418
PAK1	PAK1	0.07963	6.56484	EGF_Pathway	82.4418
SESN1	SESN1,SESN2	0.072815	6.13588	Akt_mTOR_EGF_Pathway	84.2667
SESN1	SESN1,SESN2	0.072815	6.13588	mTOR_Pathway	84.2667
eIF2	AGO1,AGO2,EIF2A,EIF2AK1,EIF2AK2,EIF2AK3,EIF2AK4,EIF2B1,EIF2B2,EIF2B3,EIF2B4,EIF2B5,EIF2S1,EIF2S2,EIF2S3	0.0831825	7.01973	Akt_mTOR_EGF_Pathway	84.3895
eIF2	AGO1,AGO2,EIF2A,EIF2AK1,EIF2AK2,EIF2AK3,EIF2AK4,EIF2B1,EIF2B2,EIF2B3,EIF2B4,EIF2B5,EIF2S1,EIF2S2,EIF2S3	0.0831825	7.01973	mTOR_Pathway	84.3895
FRZB	FRZB	0.05377	4.56809	WNT-Notch-Hedgehog_Pathway_2	84.9561
FRZB	FRZB	0.05377	4.56809	WNT_Pathway	84.9561
CamKII	CAMK2A,CAMK2B,CAMK2D,CAMK2G	0.0350067	3.09602	WNT-Notch-Hedgehog_Pathway_2	88.441
CamKII	CAMK2A,CAMK2B,CAMK2D,CAMK2G	0.0350067	3.09602	WNT_Pathway	88.441
PRAS40	AKT1S1	0.07514	6.68067	Akt_mTOR_EGF_Pathway	88.9097
PRAS40	AKT1S1	0.07514	6.68067	Akt_Signaling_Pathway	88.9097
Smo	SMO	0.07038	6.31335	Hedgehog_Signaling_in_Mammals_no_Tubulin_Pathway	89.7038
Smo	SMO	0.07038	6.31335	WNT-Notch-Hedgehog_Pathway_2	89.7038
PTK2	PTK2	0.07278	6.95608	EGF_Pathway	95.5769
E3B1	ABI1	0.03653	3.49859	Akt_mTOR_EGF_Pathway	95.773
E3B1	ABI1	0.03653	3.49859	EGF_Pathway	95.773
ROCK	ROCK2	0.04107	3.95443	WNT-Notch-Hedgehog_Pathway_2	96.2851
ROCK	ROCK2	0.04107	3.95443	WNT_Pathway	96.2851
DGKZ	DGKZ	0.06306	6.12701	Akt_mTOR_EGF_Pathway	97.1616
DGKZ	DGKZ	0.06306	6.12701	mTOR_Pathway	97.1616
MAPK	MAPK10,MAPK8,MAPK9	0.030745	3.01898	Akt_mTOR_EGF_Pathway	98.1942
MAPK	MAPK10,MAPK8,MAPK9	0.030745	3.01898	EGF_Pathway	98.1942
JNK	MAPK10,MAPK8,MAPK9	0.030745	3.01898	WNT-Notch-Hedgehog_Pathway_2	98.1942
JNK	MAPK10,MAPK8,MAPK9	0.030745	3.01898	WNT_Pathway	98.1942
GLUT4	SLC2A4	0.05947	6.00463	Akt_mTOR_EGF_Pathway	100.969
GLUT4	SLC2A4	0.05947	6.00463	Akt_Signaling_Pathway	100.969
GLUT4	SLC2A4	0.05947	6.00463	mTOR_Pathway	100.969
MAP2Ks	MAP2K4,MAP2K7	0.03987	4.14112	WNT-Notch-Hedgehog_Pathway_2	103.866
MAP2Ks	MAP2K4,MAP2K7	0.03987	4.14112	WNT_Pathway	103.866
ERK	MAPK1,MAPK10,MAPK11,MAPK12,MAPK13,MAPK14,MAPK3,MAPK4,MAPK6,MAPK7,MAPK8,MAPK9	0.0464162	4.85058	Akt_mTOR_EGF_Pathway	104.502
ERK	MAPK1,MAPK10,MAPK11,MAPK12,MAPK13,MAPK14,MAPK3,MAPK4,MAPK6,MAPK7,MAPK8,MAPK9	0.0464162	4.85058	mTOR_Pathway	104.502
Vav	VAV1,VAV2,VAV3	0.0432267	4.86053	Akt_mTOR_EGF_Pathway	112.443
Vav	VAV1,VAV2,VAV3	0.0432267	4.86053	EGF_Pathway	112.443
eNOS	NOS3	0.04167	4.69318	Akt_mTOR_EGF_Pathway	112.627
eNOS	NOS3	0.04167	4.69318	Akt_Signaling_Pathway	112.627
GATA2	GATA2	0.01461	1.66641	Akt_mTOR_EGF_Pathway	114.06		ngre_low
GATA2	GATA2	0.01461	1.66641	Akt_Signaling_Pathway	114.06		ngre_low
HAT	HAT1	0.05381	6.41625	Notch_Signaling_Pathway	119.239
HAT	HAT1	0.05381	6.41625	WNT-Notch-Hedgehog_Pathway_2	119.239
RRAGC/D	RRAGC,RRAGD	0.047145	5.67548	Akt_mTOR_EGF_Pathway	120.384
RRAGC/D	RRAGC,RRAGD	0.047145	5.67548	mTOR_Pathway	120.384
PPAR-Delta	PPARD	0.0311	3.76477	WNT-Notch-Hedgehog_Pathway_2	121.054
PPAR-Delta	PPARD	0.0311	3.76477	WNT_Pathway	121.054
FAK	PTK2,PTK2B	0.059165	7.96073	Akt_mTOR_EGF_Pathway	134.551		ngre_high
FAK	PTK2,PTK2B	0.059165	7.96073	Akt_Signaling_Pathway	134.551		ngre_high
PKC{11}	PRKCA,PRKCB,PRKCD,PRKCE,PRKCG,PRKCH,PRKCI,PRKCQ,PRKCZ,PRKD1,PRKD3	0.0301845	4.21819	Akt_mTOR_EGF_Pathway	139.747
PKC{11}	PRKCA,PRKCB,PRKCD,PRKCE,PRKCG,PRKCH,PRKCI,PRKCQ,PRKCZ,PRKD1,PRKD3	0.0301845	4.21819	EGF_Pathway	139.747
PKC{11}	PRKCA,PRKCB,PRKCD,PRKCE,PRKCG,PRKCH,PRKCI,PRKCQ,PRKCZ,PRKD1,PRKD3	0.0301845	4.21819	WNT-Notch-Hedgehog_Pathway_2	139.747
PKC{11}	PRKCA,PRKCB,PRKCD,PRKCE,PRKCG,PRKCH,PRKCI,PRKCQ,PRKCZ,PRKD1,PRKD3	0.0301845	4.21819	WNT_Pathway	139.747
Beta-TRCP	BTRC	0.05568	7.80627	WNT-Notch-Hedgehog_Pathway_2	140.199		ngre_high
Beta-TRCP	BTRC	0.05568	7.80627	WNT_Pathway	140.199		ngre_high
VDAC	VDAC1,VDAC2,VDAC3	0.046645	6.62794	Akt_mTOR_EGF_Pathway	142.093
VDAC	VDAC1,VDAC2,VDAC3	0.046645	6.62794	Akt_Signaling_Pathway	142.093
PKC{10}	PRKCA,PRKCB,PRKCD,PRKCE,PRKCG,PRKCH,PRKCI,PRKCQ,PRKD1,PRKD3	0.030406	4.41607	mTOR_Pathway	145.237
PDK2	PDK2	0.02257	3.54071	Akt_mTOR_EGF_Pathway	156.877
PDK2	PDK2	0.02257	3.54071	Akt_Signaling_Pathway	156.877
Nck	NCK1,NCK2	0.027005	4.25522	Akt_mTOR_EGF_Pathway	157.571
Nck	NCK1,NCK2	0.027005	4.25522	EGF_Pathway	157.571
MAP2K1/2/4/7	MAP2K1,MAP2K2,MAP2K4,MAP2K7	0.0320267	5.25327	EGF_Pathway	164.028
SLC7A5	SLC7A5	0.01945	3.20902	Akt_mTOR_EGF_Pathway	164.988
SLC7A5	SLC7A5	0.01945	3.20902	mTOR_Pathway	164.988
PLC-Gamma	PLCG1	0.02767	4.94844	Akt_mTOR_EGF_Pathway	178.838
PLC-Gamma	PLCG1	0.02767	4.94844	EGF_Pathway	178.838
PPARG	PPARG	0.04475	8.00351	Akt_mTOR_EGF_Pathway	178.849		ngre_high
PPARG	PPARG	0.04475	8.00351	mTOR_Pathway	178.849		ngre_high
MEKs	MAP2K1,MAP2K2,MAP2K3,MAP2K4,MAP2K5,MAP2K6	0.03312	6.12772	Akt_mTOR_EGF_Pathway	185.016
MEKs	MAP2K1,MAP2K2,MAP2K3,MAP2K4,MAP2K5,MAP2K6	0.03312	6.12772	mTOR_Pathway	185.016
TCF	HNF1A	0.04425	8.68363	WNT-Notch-Hedgehog_Pathway_2	196.24		ngre_high
TCF	HNF1A	0.04425	8.68363	WNT_Pathway	196.24		ngre_high
AKT1	AKT1	0.00715	1.41016	mTOR_Pathway	197.225	dnds_low	ngre_low
SUFU	SUFU	0.02251	4.44414	Hedgehog_Signaling_in_Mammals_no_Tubulin_Pathway	197.429
SUFU	SUFU	0.02251	4.44414	WNT-Notch-Hedgehog_Pathway_2	197.429
ASK1	MAP3K5	0.04681	9.41618	Akt_mTOR_EGF_Pathway	201.158		ngre_high
ASK1	MAP3K5	0.04681	9.41618	Akt_Signaling_Pathway	201.158		ngre_high
PIK3CA	PIK3CA	0.01594	3.29456	reactome_PI_3K_cascade_Main_Pathway	206.685
BCL-XL	BCL2L1	0.05765	12.0493	Akt_mTOR_EGF_Pathway	209.007		ngre_high
BCL-XL	BCL2L1	0.05765	12.0493	Akt_Signaling_Pathway	209.007		ngre_high
PFKFB3	PFKFB3	0.01459	3.34885	Akt_mTOR_EGF_Pathway	229.531
PFKFB3	PFKFB3	0.01459	3.34885	Akt_Signaling_Pathway	229.531
Ctnn-Alpha	CTNNA1	0.04165	9.6192	WNT-Notch-Hedgehog_Pathway_2	230.953		ngre_high
Ctnn-Alpha	CTNNA1	0.04165	9.6192	WNT_Pathway	230.953		ngre_high
MLK2	MAP3K10	0.046274	10.7441	Akt_mTOR_EGF_Pathway	232.184		ngre_high
MLK2	MAP3K10	0.046274	10.7441	EGF_Pathway	232.184		ngre_high
RSK	RPS6KA1	0.02581	6.27622	Akt_mTOR_EGF_Pathway	243.17
RSK	RPS6KA1	0.02581	6.27622	mTOR_Pathway	243.17
CK1Alpha	CSNK1A1,CSNK1D,CSNK1E,CSNK1G1,CSNK1G2,CSNK1G3	0.01874	4.57635	WNT-Notch-Hedgehog_Pathway_2	244.202
CK1Alpha	CSNK1A1,CSNK1D,CSNK1E,CSNK1G1,CSNK1G2,CSNK1G3	0.01874	4.57635	WNT_Pathway	244.202
GN-Beta	GNB1,GNB2,GNB3,GNB4,GNB5	0.01276	4.33234	Akt_mTOR_EGF_Pathway	339.525
GN-Beta	GNB1,GNB2,GNB3,GNB4,GNB5	0.01276	4.33234	Akt_Signaling_Pathway	339.525
Rac	RAC1,RAC2,RAC3	0.01118	4.07236	Akt_mTOR_EGF_Pathway	364.254
Rac	RAC1,RAC2,RAC3	0.01118	4.07236	mTOR_Pathway	364.254
Akt	AKT1,AKT2,AKT3	0.00831	3.57124	Akt_mTOR_EGF_Pathway	429.752
Akt	AKT1,AKT2,AKT3	0.00831	3.57124	Akt_Signaling_Pathway	429.752
Akt	AKT1,AKT2,AKT3	0.00831	3.57124	EGF_Pathway	429.752
mTOR	MTOR	0.0100157	5.11177	Akt_Signaling_Pathway	510.375
Csk	CSK	0.01339	7.37549	Akt_mTOR_EGF_Pathway	550.82
Csk	CSK	0.01339	7.37549	EGF_Pathway	550.82
Ras{6}	HRAS,KRAS,MRAS,NRAS,RRAS,RRAS2	0.00691	4.96346	Akt_mTOR_EGF_Pathway	718.301	dnds_low
Ras{6}	HRAS,KRAS,MRAS,NRAS,RRAS,RRAS2	0.00691	4.96346	EGF_Pathway	718.301	dnds_low
Ras{6}	HRAS,KRAS,MRAS,NRAS,RRAS,RRAS2	0.00691	4.96346	mTOR_Pathway	718.301	dnds_low
Ras{5}	HRAS,KRAS,MRAS,NRAS,RRAS2	0.00691	5.03579	Akt_Signaling_Pathway	728.768	dnds_low
ENC1	ENC1	0.00499	4.70486	WNT-Notch-Hedgehog_Pathway_2	942.857	dnds_low
ENC1	ENC1	0.00499	4.70486	WNT_Pathway	942.857	dnds_low
ERKs	MAPK1,MAPK3	0.007565	7.29148	EGF_Pathway	963.844
ATG101	ATG101	0.00508	5.0226	Akt_mTOR_EGF_Pathway	988.7	dnds_low
ATG101	ATG101	0.00508	5.0226	mTOR_Pathway	988.7	dnds_low
CDC37	CDC37	0.00687	8.78819	Akt_mTOR_EGF_Pathway	1279.21	dnds_low	ngre_high
CDC37	CDC37	0.00687	8.78819	Akt_Signaling_Pathway	1279.21	dnds_low	ngre_high
Src	SRC	0.00551	11.2113	Akt_mTOR_EGF_Pathway	2034.72	dnds_low	ngre_high
Src	SRC	0.00551	11.2113	Akt_Signaling_Pathway	2034.72	dnds_low	ngre_high
Src	SRC	0.00551	11.2113	EGF_Pathway	2034.72	dnds_low	ngre_high
BRG1	SMARCA4	0.00433	9.61787	WNT-Notch-Hedgehog_Pathway_2	2221.22	dnds_low	ngre_high
BRG1	SMARCA4	0.00433	9.61787	WNT_Pathway	2221.22	dnds_low	ngre_high
Ctnn-Beta	CTNNB1	0.0001	0.936314	Akt_mTOR_EGF_Pathway	9363.14	dnds_low	ngre_low
Ctnn-Beta	CTNNB1	0.0001	0.936314	EGF_Pathway	9363.14	dnds_low	ngre_low
Ctnn-Beta	CTNNB1	0.0001	0.936314	WNT-Notch-Hedgehog_Pathway_2	9363.14	dnds_low	ngre_low
Ctnn-Beta	CTNNB1	0.0001	0.936314	WNT_Pathway	9363.14	dnds_low	ngre_low
GSK3-Beta	GSK3B	0.0001	1.98395	Akt_mTOR_EGF_Pathway	19839.5	dnds_low	ngre_low
GSK3-Beta	GSK3B	0.0001	1.98395	mTOR_Pathway	19839.5	dnds_low	ngre_low
GSK3Beta	GSK3B	0.0001	1.98395	WNT-Notch-Hedgehog_Pathway_2	19839.5	dnds_low	ngre_low
GSK3Beta	GSK3B	0.0001	1.98395	WNT_Pathway	19839.5	dnds_low	ngre_low
STATs	STAT1,STAT3	0.0001	2.18095	Akt_mTOR_EGF_Pathway	21809.5	dnds_low	ngre_low
STATs	STAT1,STAT3	0.0001	2.18095	EGF_Pathway	21809.5	dnds_low	ngre_low
PTEN	PTEN	0.0001	3.42861	Akt_mTOR_EGF_Pathway	34286.1	dnds_low
PTEN	PTEN	0.0001	3.42861	Akt_Signaling_Pathway	34286.1	dnds_low
PTEN	PTEN	0.0001	3.42861	mTOR_Pathway	34286.1	dnds_low
S6	RPS6	0.0001	4.36288	Akt_mTOR_EGF_Pathway	43628.8	dnds_low
S6	RPS6	0.0001	4.36288	mTOR_Pathway	43628.8	dnds_low
GSK3A/GSK3B	GSK3A,GSK3B	0.0001	4.6894	Akt_mTOR_EGF_Pathway	46894	dnds_low
GSK3A/GSK3B	GSK3A,GSK3B	0.0001	4.6894	Akt_Signaling_Pathway	46894	dnds_low
SUB1	SUB1	0.0001	4.80866	Akt_mTOR_EGF_Pathway	48086.6	dnds_low
SUB1	SUB1	0.0001	4.80866	mTOR_Pathway	48086.6	dnds_low
GRB2	GRB2	0.0001	5.27528	Akt_mTOR_EGF_Pathway	52752.8	dnds_low
GRB2	GRB2	0.0001	5.27528	Akt_Signaling_Pathway	52752.8	dnds_low
GRB2	GRB2	0.0001	5.27528	EGF_Pathway	52752.8	dnds_low
14-3-3	YWHAB,YWHAE,YWHAG,YWHAH,YWHAQ,YWHAZ	0.0001	5.82922	Akt_mTOR_EGF_Pathway	58292.2	dnds_low
14-3-3	YWHAB,YWHAE,YWHAG,YWHAH,YWHAQ,YWHAZ	0.0001	5.82922	Akt_Signaling_Pathway	58292.2	dnds_low
14-3-3	YWHAB,YWHAE,YWHAG,YWHAH,YWHAQ,YWHAZ	0.0001	5.82922	mTOR_Pathway	58292.2	dnds_low
LAMTOR3	LAMTOR3	0.0001	7.19214	Akt_mTOR_EGF_Pathway	71921.4	dnds_low
LAMTOR3	LAMTOR3	0.0001	7.19214	mTOR_Pathway	71921.4	dnds_low
Rac1	RAC1	0.0001	7.94092	EGF_Pathway	79409.2	dnds_low	ngre_high
Rac1	RAC1	0.0001	7.94092	WNT-Notch-Hedgehog_Pathway_2	79409.2	dnds_low	ngre_high
Rac1	RAC1	0.0001	7.94092	WNT_Pathway	79409.2	dnds_low	ngre_high
