# Supplementary material for: Distinct Traits of Structural and Regulatory Evolutional Conservation of Human Genes with Specific Focus on Major Cancer Molecular Pathways
Source: Cells. 2023 May 2;12(9):1299. doi: 10.3390/cells12091299 (PMC10177184; doi:10.3390/cells12091299)
Supplement: Supplementary file 1 [file cells-12-01299-s001.zip › Supplementary Table S2.xlsx]

## Sheet: Weights_Histones
	MCF-7	K562	HepG2	HeLa-S3	GM12878
H3K4me1	1	1	1	1	1
H3K4me3	0.886501	0.867646	0.835616	0.893142	0.898702
H3K9ac	0.900597	0.876602	0.881102	0.895363	0.874084
H3K27ac	0.90082	0.850671	0.778283	0.889375	0.827153
H3K27me3	0.909665	0.861133	0.888711	0.910789	0.890925
H3K9me3	0.896809	0.900597	0.907869	0.900151	0.920038

## Sheet: Zeroes_Histones
	MCF-7	K562	HepG2	HeLa-S3	GM12878
H3K4me1	0	0	0	0	0
H3K4me3	0.0393619	0.0462213	0.0581057	0.0369691	0.0349751
H3K9ac	0.0342971	0.0429512	0.041316	0.0361715	0.0438684
H3K27ac	0.0342174	0.0524826	0.0801595	0.038325	0.0612961
H3K27me3	0.0310668	0.0486142	0.0385643	0.030668	0.0377667
H3K9me3	0.035653	0.0342971	0.0317049	0.0344566	0.0273978

## Sheet: Weights_TFBS
	K562	HepG2	HEK293	GM12878	MCF-7	A549	HeLa-S3	SK-N-SH	HCT116	Ishikawa	HEK293T	MCF_10A	GM12891
TFBS	0.96846	0.96846	0.968341	0.96846	0.96846	0.967865	0.967508	0.964417	0.967627	0.958609	0.967746	0.956954	0.96228

## Sheet: Zeroes_TFBS
	K562	HepG2	HEK293	GM12878	MCF-7	A549	HeLa-S3	SK-N-SH	HCT116	Ishikawa	HEK293T	MCF_10A	GM12891
TFBS	0.0106258	0.0106258	0.0106663	0.0106258	0.0106258	0.0108286	0.0109502	0.0120047	0.0109097	0.013992	0.0108691	0.0145598	0.0127347
