# Supplementary material for: Distinct Traits of Structural and Regulatory Evolutional Conservation of Human Genes with Specific Focus on Major Cancer Molecular Pathways
Source: Cells. 2023 May 2;12(9):1299. doi: 10.3390/cells12091299 (PMC10177184; doi:10.3390/cells12091299)
Supplement: Supplementary file 1 [file cells-12-01299-s001.zip › Supplementary Table S7.xlsx]

## Sheet: NGRE_high_dnds_high_path
V1

## Sheet: NGRE_high_dnds_low_path
V1

## Sheet: NGRE_low_dnds_high_path
V1

## Sheet: NGRE_low_dnds_low_path
V1
